# Supplementary material for: Polarity of the CRISPR roadblock to transcription
Source: Nat Struct Mol Biol. 2022 Dec 5;29(12):1217–27. doi: 10.1038/s41594-022-00864-x (PMC9758054; doi:10.1038/s41594-022-00864-x)
Supplement: Source Data Fig. 1 — Raw unzipping traces in b. [file 41594_2022_864_MOESM4_ESM.xlsx]

## Sheet: Fig1
b - top									b - middle											b - bottom
Forward dCas9		Forward naked		Reverse dCas9		Reverse Naked			Forward dCas12a		Forward dCas12a example 2		Forward naked		Reverse dCas12a		Reverse Naked			Forward RNAP		Forward naked		Reverse RNAP		Reverse Naked
Position from PAM (bp)	Force (pN)	Position from PAM (bp)	Force (pN)	Position from PAM (bp)	Force (pN)	Position from PAM (bp)	Force (pN)		Position from PAM (bp)	Force (pN)	Position from PAM (bp)	Force (pN)	Position from PAM (bp)	Force (pN)	Position from PAM (bp)	Force (pN)	Position from PAM (bp)	Force (pN)		Position from active site (bp)	Force (pN)	Position from active site (bp)	Force (pN)	Position from active site (bp)	Force (pN)	Position from active site (bp)	Force (pN)
-122.985	13.8072	-126.381	14.5139	79.0746	14.5359	79.2375	15.468		-116.732	13.7943	-121.869	14.3768	-124.75	14.6076	76.0414	15.0682	85.5405	15.8747		-149.08	12.9564	-144.843	13.2017	116.892	16.611	107.489	15.8519
-123.312	13.9651	-127.214	14.6045	81.9557	14.6949	72.6072	15.0564		-110.095	13.5732	-108.671	13.7012	-122.111	14.4929	81.8991	15.4023	79.2375	15.468		-134.979	12.0025	-133.72	12.6339	98.3884	15.6032	99.4609	15.4337
-126.988	14.1089	-127.273	14.586	81.162	14.8106	69.6638	14.8994		-111.192	13.5727	-114.228	13.9278	-119.348	14.3633	81.2424	15.4383	72.6072	15.0564		-132.882	12.0055	-124.936	12.0692	92.0163	15.2166	94.2615	15.1421
-118.974	13.7632	-126.503	14.5648	81.6526	14.85	70.0047	14.8991		-108.345	13.5079	-127.56	14.6007	-119.09	14.3604	74.7134	14.9865	69.6638	14.8994		-134.636	12.076	-123	11.962	80.4771	14.7475	88.464	14.8558
-137.02	14.5989	-125.93	14.6041	88.7134	15.1986	72.6401	15.0348		-123.615	14.2701	-122.843	14.3355	-119.144	14.3681	70.0863	14.7974	70.0047	14.8991		-124.894	11.6282	-119.775	11.8351	89.5833	15.169	87.8487	14.838
-126.235	14.0935	-124.973	14.5842	91.4242	15.4821	75.0589	15.2002		-125.576	14.3368	-124.276	14.4191	-121.763	14.503	66.986	14.7692	72.6401	15.0348		-130.676	11.8563	-122.173	11.9576	89.5659	15.2439	86.5689	14.7963
-117.974	13.7323	-124.371	14.4665	102.131	16.0619	77.0305	15.3173		-123.015	14.2117	-119.113	14.1928	-121.912	14.508	73.9817	15.2395	75.0589	15.2002		-128.581	11.7598	-123.291	11.9615	85.2443	15.0481	85.8522	14.7655
-124.409	13.9338	-125.549	14.4707	96.3889	15.7495	82.3522	15.6599		-130.875	14.6204	-131.666	14.7848	-124.356	14.647	66.5885	14.6168	77.0305	15.3173		-130.963	11.945	-123.317	11.9844	83.3663	14.8756	86.1787	14.7855
-126.687	14.1266	-126.318	14.5309	85.7871	15.0301	86.5925	15.974		-126.445	14.2491	-122.728	14.4072	-124.875	14.6934	63.5505	14.3945	82.3522	15.6599		-138.093	12.3314	-124.426	12.0113	85.1929	15.0461	87.0774	14.8278
-128.857	14.1376	-126.872	14.5697	83.8382	14.9272	89.8906	16.2452		-138.318	14.8645	-126.515	14.5901	-123.849	14.6675	74.6949	15.1307	86.5925	15.974		-127.28	11.7714	-127.089	12.1166	84.6263	15.0273	89.7144	14.9721
-130.515	14.1384	-126.055	14.5303	84.3096	14.9203	92.2421	16.3942		-116.005	13.9032	-135.987	15.1384	-119.892	14.4902	65.1445	14.5481	89.8906	16.2452		-124.29	11.6042	-128.709	12.1091	91.226	15.3041	91.1014	15.037
-125.683	13.8376	-124.265	14.4996	88.6317	15.2436	96.8221	16.6984		-118.233	14.1129	-134.738	15.0635	-118.051	14.4396	63.3712	14.4914	92.2421	16.3942		-128.001	11.4849	-130.073	12.208	90.5267	15.1389	91.2743	15.0222
-145.418	14.8517	-122.153	14.458	97.4451	15.7849	95.5451	16.5879		-126.977	14.3585	-116.175	14.1932	-117.402	14.4195	72.07	14.716	96.8221	16.6984		-129.812	11.3597	-130.367	12.1691	76.6823	14.3488	90.0085	14.9273
-139.213	14.4573	-121.058	14.4572	91.6157	15.4688	94.8298	16.54		-136.239	14.812	-121.578	14.4109	-118.239	14.4747	78.0924	15.1457	95.5451	16.5879		-135.642	11.736	-130.937	12.1941	89.0506	15.0054	89.6872	14.9112
-126.336	13.9339	-120.404	14.395	97.7289	15.9014	89.0337	16.1536		-124.168	14.2516	-135.81	15.1003	-119.013	14.5403	80.878	15.4033	94.8298	16.54		-140.431	11.9982	-131.167	12.2305	83.9677	14.8753	88.0685	14.7848
-133.28	14.1988	-121.23	14.4029	99.6951	16.0438	83.8098	15.828		-124.525	14.2386	-126.477	14.6019	-122.706	14.7235	74.2564	15.0071	89.0337	16.1536		-128.351	11.4629	-129.14	12.1579	90.7543	15.1663	89.3477	14.8207
-137.667	14.4845	-121.381	14.4071	98.0839	15.961	78.3656	15.4863		-138.064	14.8624	-120.779	14.3431	-124.376	14.8199	68.0217	14.4909	83.8098	15.828		-128.281	11.4756	-128.48	12.1131	92.119	15.1551	89.4013	14.8426
-123.647	13.872	-120.912	14.3975	101.593	16.1946	74.9152	15.2683		-137.65	14.9076	-122.484	14.4949	-124.411	14.861	80.0099	15.3402	78.3656	15.4863		-130.136	11.5498	-129.933	12.162	93.6415	15.3343	88.5464	14.8501
-123.312	13.8061	-121.126	14.4198	99.3652	16.0201	70.8223	15.0007		-134.117	14.8719	-127.933	14.9172	-124.858	14.8985	83.4268	15.543	74.9152	15.2683		-126.425	11.2465	-129.012	12.0756	91.3025	15.1768	90.9687	14.9865
-120.386	13.5856	-122.162	14.3934	93.1404	15.6428	69.2149	14.9355		-130.322	14.805	-124.929	14.8585	-124.776	14.9188	75.3331	15.0062	70.8223	15.0007		-130.852	11.5478	-128.46	12.004	91.3945	15.2278	91.8948	15.0523
-125.303	13.8086	-122.992	14.4124	96.8622	15.8339	71.224	15.078		-122.741	14.3176	-117.233	14.4333	-122.891	14.8669	88.2117	15.7996	69.2149	14.9355		-131.533	11.6332	-128.67	11.9927	87.8622	14.9982	92.1414	15.069
-128.111	13.8742	-123.119	14.4301	103.188	16.3993	73.3974	15.2249		-126.134	14.5382	-116.915	14.4319	-122.5	14.871	80.9345	15.374	71.224	15.078		-136.231	11.426	-128.357	11.9576	87.6114	14.8183	92.8973	15.0969
-127.213	13.8975	-124.674	14.6224	99.3036	16.2527	74.9992	15.347		-127.199	14.6817	-106.135	13.9723	-118.42	14.6591	85.4788	15.6957	73.3974	15.2249		-149.303	12.014	-126.963	11.9159	86.5237	14.8062	93.8415	15.1133
-138.185	14.4239	-123.494	14.5093	93.8541	15.9564	74.9215	15.3399		-122.169	14.4869	-114.584	14.4248	-117.084	14.6118	76.4078	15.1467	74.9992	15.347		-148.36	12.1122	-126.406	11.9541	87.0196	14.9385	91.0206	14.9497
-125.094	13.8105	-122.054	14.5033	94.7921	15.9921	75.553	15.3365		-128.938	14.8814	-122.583	14.7404	-117.095	14.5898	69.793	14.7045	74.9215	15.3399		-148.703	12.0921	-125.638	11.9081	81.5454	14.7204	90.7767	14.9428
-124.298	13.8433	-121.007	14.5263	101.179	16.3829	75.6194	15.3095		-124.725	14.6423	-116.193	14.455	-117.605	14.6376	66.8467	14.5899	75.553	15.3365		-161.186	12.7762	-125.896	11.9279	93.904	15.3304	90.0251	14.9195
-130.382	14.0409	-120.517	14.5606	94.8959	15.9833	76.3732	15.3503		-136.346	15.0596	-118.389	14.4449	-117.903	14.6841	67.7908	14.6574	75.6194	15.3095		-168.75	13.2124	-125.512	11.8954	86.6622	14.9686	89.2424	14.8846
-123.812	13.8281	-121.238	14.5109	93.0701	15.9215	76.9213	15.3923		-124.725	14.4111	-113.709	14.2872	-123.319	14.9842	68.0685	14.6302	76.3732	15.3503		-174.902	13.484	-126.314	11.92	79.373	14.591	91.7254	15.0048
-122.099	13.6591	-123.331	14.5696	97.8607	16.2565	78.5121	15.5061		-124.619	14.4979	-116.118	14.5296	-125.698	15.137	72.3341	14.8612	76.9213	15.3923		-178.402	13.7263	-126.42	11.9001	83.8069	14.8431	94.9036	15.1586
-132.464	14.1778	-121.208	14.4502	100.514	16.4991	81.2913	15.7244		-117.073	14.2686	-126.718	15.082	-126.937	15.2521	70.517	14.7814	78.5121	15.5061		-190.249	14.3968	-126.237	11.9052	86.6118	14.8969	94.0123	15.0962
-121.041	13.5626	-118.74	14.469	96.8824	16.1764	82.2593	15.7918		-116.548	14.3004	-115.583	14.5646	-128.43	15.3443	72.5348	14.8587	81.2913	15.7244		-178.076	13.7737	-124.92	11.8209	82.5333	14.6908	94.947	15.13
-116.671	13.4137	-115.176	14.3729	100.417	16.536	81.0577	15.7069		-121.223	14.5615	-130.668	15.2801	-127.354	15.2955	67.3981	14.6079	82.2593	15.7918		-177.978	13.899	-125.08	11.8736	77.9337	14.3004	95.9361	15.1812
-125.283	13.8272	-113.348	14.3312	100.278	16.6534	80.1578	15.6427		-125.04	14.6804	-127.522	15.1159	-125.255	15.1953	79.928	15.3291	81.0577	15.7069		-181.846	14.167	-126.063	11.915	89.6657	14.9598	96.2317	15.2088
-127.282	13.9953	-116.239	14.4511	92.9518	16.2165	81.1235	15.6859		-138.401	15.264	-116.176	14.5985	-121.735	15.0255	83.8896	15.5361	80.1578	15.6427		-188.347	14.626	-124.347	11.8242	89.5126	15.12	96.2545	15.2233
-129.371	14.0221	-118.954	14.5469	78.2185	15.2326	79.2008	15.5697		-123.225	14.5211	-122.151	14.9258	-117.587	14.8304	77.2866	15.1372	81.1235	15.6859		-184.517	14.4395	-123.896	11.7905	86.0617	14.9187	98.2072	15.3429
-129.703	14.1119	-120.283	14.575	87.7399	15.992	78.1289	15.5115		-126.977	14.7367	-130.486	15.2988	-113.246	14.5964	73.5491	14.8403	79.2008	15.5697		-176.405	13.9418	-126.834	11.9393	88.4443	14.9748	97.7644	15.3394
-122.462	13.722	-122.897	14.7468	80.6599	15.4839	77.8706	15.5167		-129.713	14.8577	-119.658	14.7887	-112.433	14.5647	78.258	15.2722	78.1289	15.5115		-178.467	14.156	-127.41	11.8999	85.19	14.7997	99.3624	15.4065
-121.034	13.7467	-124.515	14.8428	78.3878	15.3423	78.8666	15.5958		-115.915	14.3907	-126.285	15.0948	-111.994	14.5789	77.3645	15.2325	77.8706	15.5167		-188.434	14.669	-126.419	11.8478	84.5295	14.8321	99.2098	15.4007
-123.349	13.8356	-125.64	14.8545	75.5923	15.1648	79.4321	15.6741		-120.552	14.5858	-118.76	14.8209	-111.559	14.5813	80.079	15.5172	78.8666	15.5958		-171.645	13.8007	-127.611	11.9328	87.7876	14.9749	98.138	15.3528
-123.991	13.8734	-126.456	14.9288	89.154	15.9859	80.5415	15.7462		-123.507	14.8638	-118.64	14.8836	-111.046	14.5753	82.7292	15.5232	79.4321	15.6741		-178.449	14.1187	-126.486	11.8996	82.4762	14.7943	98.7892	15.3994
-128.133	13.9088	-124.2	14.8766	96.4755	16.5798	79.435	15.6774		-124.842	14.8278	-123.389	15.2575	-109.405	14.5558	81.4139	15.4931	80.5415	15.7462		-186.699	14.6347	-122.638	11.7519	83.9309	14.8845	99.3969	15.4264
-129.074	13.9678	-122.849	14.899	99.8914	16.7542	78.7757	15.6256		-127.438	14.8678	-124.519	15.1327	-108.889	14.5413	82.6581	15.501	79.435	15.6774		-182.014	14.7974	-121.784	11.8063	79.3759	14.486	96.7591	15.2958
-125.637	13.9301	-121.187	14.8155	92.5439	16.4178	75.966	15.4306		-128.246	14.8658	-119.902	14.9064	-106.975	14.4461	85.3034	15.7602	78.7757	15.6256		-169.132	14.3019	-121.542	11.8695	86.4753	14.8795	93.6925	15.1951
-115.359	13.5524	-121.731	14.836	77.7509	15.3606	72.1766	15.1721		-122.179	14.6531	-120.639	14.8713	-104.702	14.3427	83.0059	15.7102	75.966	15.4306		-166.657	14.2354	-119.799	11.7914	88.6816	15.0281	91.423	15.113
-131.317	14.1304	-122.341	14.8465	92.7527	16.3463	72.5845	15.2132		-127.997	15.0604	-119.816	14.9616	-105.394	14.392	81.3379	15.6897	72.1766	15.1721		-171.24	14.6693	-123.046	11.9891	96.4852	15.467	88.0746	14.9513
-140.27	14.6662	-123.566	14.9638	95.9454	16.6501	74.785	15.3765		-130.274	15.0529	-110.681	14.5187	-108.784	14.5347	80.0303	15.6314	72.5845	15.2132		-176.068	14.8457	-125.766	12.1083	88.2148	15.0413	85.0995	14.8323
-132.761	14.2652	-122.81	14.8511	97.0459	16.669	75.2074	15.4249		-136.29	15.4351	-116.262	14.7364	-109.316	14.5722	87.2618	15.9857	74.785	15.3765		-165.043	14.245	-125.859	12.0986	83.2462	14.747	84.5017	14.856
-129.706	14.1853	-122.215	14.8623	92.1851	16.3038	78.3059	15.6557		-122.94	14.7796	-113.641	14.7737	-108.839	14.5584	77.5146	15.2954	75.2074	15.4249		-148.638	13.186	-126.502	12.0885	92.1587	15.1606	85.5293	14.8954
-129.251	14.0933	-119.943	14.7315	95.2124	16.5128	81.9869	15.9417		-126.334	14.9294	-119.472	15.0459	-111.512	14.6823	66.6693	14.75	78.3059	15.6557		-138.386	12.5755	-129.762	12.2328	82.7774	14.7555	86.9015	14.9477
-128.941	14.1233	-118.536	14.6901	96.0859	16.5627	82.7775	15.9998		-126.359	15.1069	-95.8908	13.9336	-112.392	14.7436	67.7411	14.7189	81.9869	15.9417		-124.745	11.8904	-127.383	12.076	91.6095	15.2669	88.1722	15.0244
-126.73	14.0075	-114.765	14.5092	100.867	17.0241	81.2877	15.9195		-120.307	14.6516	-106.163	14.3946	-110.313	14.661	70.894	14.9864	82.7775	15.9998		-121.063	11.6933	-127.06	12.07	89.7925	15.1406	90.9338	15.1784
-123.528	13.7781	-111.695	14.4738	91.1886	16.4738	81.3441	15.9509		-119.339	14.6624	-112.219	14.7764	-109.687	14.6541	66.4219	14.7724	81.2877	15.9195		-130.851	12.2788	-126.967	12.0708	93.0168	15.3018	94.7297	15.3794
-128.134	14.1406	-111.669	14.5644	85.2311	16.1642	79.9056	15.8588		-127.563	15.2508	-124.861	15.3527	-108.936	14.6434	71.2126	15.0882	81.3441	15.9509		-122.733	11.8835	-125.985	12.0463	83.7827	14.8518	93.7285	15.3582
-125.499	14.1032	-113.353	14.6509	74.5005	15.4575	79.0084	15.8035		-129.036	15.1631	-110.376	14.6284	-108.133	14.6205	62.8188	14.6263	79.9056	15.8588		-123.28	11.9167	-126.516	12.1051	81.805	14.7693	93.087	15.3416
-120.088	13.8573	-116.584	14.7832	69.3588	15.1787	77.6306	15.7378		-120.693	14.7697	-113.847	14.8307	-107.771	14.6114	71.8898	15.3487	79.0084	15.8035		-123.199	11.9695	-129.105	12.284	96.9869	15.5677	92.737	15.3424
-126.982	14.1123	-120.712	14.9478	67.1424	15.0213	76.9558	15.7369		-128.231	15.2734	-114.834	14.8447	-108.069	14.6398	66.1588	14.8685	77.6306	15.7378		-128.269	12.2359	-126.923	12.2085	104.101	15.9633	89.8508	15.2066
-122.686	13.9131	-122.25	15.036	70.7681	15.1625	76.1379	15.7178		-127.397	15.2006	-110.535	14.6579	-107.767	14.6218	66.8613	14.8498	76.9558	15.7369		-127.72	12.0507	-125.825	12.21	79.9492	14.7662	87.8027	15.0953
-126.263	14.0812	-120.204	14.965	89.5888	16.4615	73.6884	15.6064		-127.444	15.2525	-109.875	14.6445	-108.522	14.6763	69.0711	15.0031	76.1379	15.7178		-117.201	11.6949	-124.701	12.1987	91.3248	15.3076	91.1722	15.2515
-121.99	13.9026	-119.934	15.0615	77.8212	15.7076	70.0678	15.3665		-131.769	15.3967	-112.173	14.8706	-106.446	14.6171	70.5326	15.1016	73.6884	15.6064		-129.658	12.2758	-123.276	12.1329	91.6618	15.3612	92.4304	15.3179
-120.462	13.8479	-118.596	14.9786	75.7222	15.481	68.2965	15.2362		-125.65	15.2479	-107.868	14.6223	-106.716	14.6477	62.4826	14.6924	70.0678	15.3665		-124.571	12.0413	-122.418	12.1022	97.4673	15.6583	92.5271	15.3235
-129.2	14.2353	-116.854	14.8478	69.1077	15.1171	68.304	15.2286		-112.471	14.5874	-112.025	14.8621	-107.875	14.7411	67.7352	14.9225	68.2965	15.2362		-135.682	12.6194	-125.194	12.256	78.2417	14.7389	95.1522	15.4546
-120.21	13.9537	-114.911	14.8024	70.3131	15.11	67.2441	15.1237		-109.23	14.4753	-103.032	14.4991	-111.492	14.941	69.0613	15.0074	68.304	15.2286		-132.588	12.2257	-125.686	12.2707	81.6442	14.8277	95.9622	15.4904
-130.72	14.4029	-113.313	14.7967	66.5537	14.8626	69.6427	15.2603		-106.814	14.4251	-125.342	15.4531	-111.638	14.9399	60.7318	14.469	67.2441	15.1237		-134.923	12.217	-125.728	12.2951	82.7406	15.0173	92.5446	15.3388
-128.053	14.2662	-112.875	14.7638	65.0377	14.8634	73.4652	15.4799		-108.823	14.5419	-118.516	15.2427	-112.899	15.0008	68.7144	15.0575	69.6427	15.2603		-127.069	11.8515	-125.237	12.301	83.3663	15.0308	91.035	15.2992
-125.806	14.1779	-115.58	14.8763	69.6801	15.0984	73.5315	15.4954		-107.925	14.4466	-108.349	14.7204	-112.071	14.9544	67.6271	14.9002	73.4652	15.4799		-129.309	11.9342	-125.441	12.3501	86.3523	15.2195	89.85	15.2644
-113.516	13.6706	-118.214	14.9809	72.6708	15.2688	72.9536	15.4208		-110.07	14.6317	-96.7805	14.2467	-108.484	14.7618	70.742	15.124	73.5315	15.4954		-119.501	11.52	-125.725	12.3655	92.7398	15.5386	86.9376	15.1437
-133.877	14.4851	-117.736	14.9368	67.3464	14.9668	74.4163	15.5505		-114.922	14.8265	-114.389	14.9187	-106.32	14.6649	82.3249	15.882	72.9536	15.4208		-123.866	11.7955	-128.177	12.5029	84.3522	15.2024	84.955	15.1001
-116.418	13.7935	-114.639	14.8507	78.4589	15.7447	72.444	15.4245		-100.945	14.0664	-104.041	14.4576	-105.352	14.6279	78.0417	15.6265	74.4163	15.5505		-134.862	12.3367	-126.754	12.4593	84.9537	15.1497	86.1269	15.1651
-124.222	14.1577	-110.764	14.7229	64.5461	14.7869	70.1254	15.3103		-91.894	13.7025	-101.106	14.3477	-103.397	14.5484	78.6877	15.6964	72.444	15.4245		-132.792	12.0799	-126.17	12.4481	88.2497	15.3185	86.9301	15.2133
-129.552	14.3179	-107.159	14.5455	70.5055	15.2219	69.8979	15.3176		-107.091	14.4487	-108.806	14.7811	-102.724	14.5387	79.7682	15.6956	70.1254	15.3103		-127.338	11.9586	-124.606	12.3821	83.4941	15.1314	86.0697	15.1836
-133.035	14.5161	-108.014	14.6639	70.3477	15.1333	71.5976	15.4563		-124.059	15.1646	-104.508	14.6198	-104.654	14.6739	78.2424	15.7065	69.8979	15.3176		-134.136	12.2309	-121.983	12.3802	87.6424	15.3155	88.2105	15.2841
-133.937	14.6434	-111.913	14.8644	63.2456	14.6982	73.0096	15.5456		-122.5	15.2905	-105.465	14.6062	-102.323	14.5867	69.8788	15.1213	71.5976	15.4563		-135.775	12.2027	-120.435	12.331	90.856	15.4817	87.8518	15.2568
-135.424	14.7254	-116.144	15.0976	79.5844	15.6123	75.2927	15.7114		-119.519	14.9551	-104.833	14.6518	-103.541	14.6803	76.55	15.6276	73.0096	15.5456		-124.994	11.677	-123.471	12.5089	87.2317	15.4126	88.5289	15.3167
-120.55	14.1783	-118.973	15.1949	78.6609	15.6238	75.6023	15.7426		-121.575	15.1975	-108.914	14.824	-103.939	14.7136	73.4818	15.5235	75.2927	15.7114		-124.506	11.6765	-126.128	12.6605	82.0045	15.1191	87.3254	15.2591
-131.204	14.6362	-120.25	15.3011	84.1239	15.9123	75.1076	15.7484		-129.419	15.43	-104.752	14.6947	-103.942	14.7282	78.9907	15.8825	75.6023	15.7426		-131.276	12.0266	-127.727	12.7692	84.1905	15.1874	87.6856	15.289
-119.241	14.0741	-120.024	15.3145	80.7292	15.8008	71.6299	15.5582		-124.483	15.3237	-106.53	14.659	-104.142	14.7448	69.451	15.2485	75.1076	15.7484		-129.404	11.966	-128.988	12.7716	88.3446	15.4945	86.6712	15.2553
-132.432	14.6958	-118.639	15.1974	80.0798	15.7306	70.3109	15.4858		-118.847	15.0226	-108.945	14.8743	-105.353	14.8112	62.9669	14.8804	71.6299	15.5582		-125.934	11.7799	-129.192	12.8006	87.3876	15.3991	85.83	15.2374
-125.404	14.4033	-118.35	15.1881	76.7544	15.6112	68.0398	15.3454		-111.318	14.7132	-101.913	14.4225	-104.272	14.7641	63.2368	14.8717	70.3109	15.4858		-121.845	11.5794	-127.99	12.8193	93.966	15.7828	83.4435	15.118
-121.051	14.1898	-119.428	15.3002	76.7399	15.5643	65.5633	15.1976		-118.183	14.8959	-114.604	15.1384	-105.498	14.8398	67.4868	15.0353	68.0398	15.3454		-130.19	11.9317	-124.938	12.6951	82.9556	15.2241	82.578	15.0859
-129.853	14.6028	-118.698	15.3497	80.808	15.7886	66.8151	15.2672		-122.89	15.3244	-105.545	14.7026	-106.159	14.8941	74.0431	15.5732	65.5633	15.1976		-125.138	11.7304	-121.991	12.5642	93.1117	15.7548	83.0881	15.1216
-130.173	14.6699	-115.129	15.1628	80.4704	15.8851	71.6656	15.5848		-111.798	14.7048	-103.617	14.6744	-105.453	14.8746	69.8622	15.305	66.8151	15.2672		-125.695	11.8145	-120.34	12.5168	88.6458	15.6042	82.6553	15.1085
-126.58	14.5329	-112.577	15.1665	84.9454	16.1289	73.3452	15.71		-120.039	15.2408	-106.347	14.8514	-105.075	14.8622	65.7915	14.9588	71.6656	15.5848		-129.854	11.8774	-119.532	12.529	85.3876	15.4255	84.9502	15.2358
-116.898	14.1615	-108.553	14.999	81.9682	15.9871	73.4373	15.7326		-124.304	15.3489	-109.376	14.9651	-104.452	14.8379	72.4062	15.4844	73.3452	15.71		-127.289	11.6217	-117.326	12.3937	81.6093	15.3386	86.6042	15.3287
-132.21	14.8852	-107.031	14.9234	83.7747	16.1634	74.0739	15.7975		-120.413	15.1486	-108.911	14.9477	-103.616	14.7907	73.9408	15.6063	73.4373	15.7326		-131.312	11.9474	-118.453	12.4512	93.2938	15.9145	89.1907	15.4754
-123.498	14.3934	-108.005	14.9281	81.0158	15.9848	72.9753	15.7385		-107.562	14.6534	-111.552	15.1211	-101.518	14.6781	68.9912	15.3136	74.0739	15.7975		-130.701	11.9191	-119.125	12.5314	82.6205	15.375	90.0722	15.5335
-123.587	14.4994	-108.945	14.954	72.0648	15.4315	68.5229	15.4869		-106.325	14.6791	-121.281	15.5926	-100.415	14.628	69.8944	15.4955	72.9753	15.7385		-127.707	11.7701	-118.536	12.5234	82.6534	15.3763	91.2575	15.6293
-126.619	14.6476	-107.312	14.8832	77.2815	15.7943	64.8486	15.2793		-123.464	15.3351	-115.983	15.3464	-99.9099	14.6032	74.9161	15.7908	68.5229	15.4869		-132.473	12.0554	-118.64	12.5204	88.4928	15.7787	92.0618	15.6718
-130.356	14.8229	-106.143	14.8871	80.733	16.002	64.7449	15.3157		-116.376	15.0677	-110.11	15.0512	-100.72	14.6634	64.6934	15.1695	64.8486	15.2793		-122.496	11.5775	-119.884	12.6208	88.0869	15.6578	91.4596	15.6649
-124.456	14.5586	-107.347	15.0043	81.2967	15.955	67.5649	15.531		-111.688	14.8146	-99.5874	14.6161	-101.539	14.7332	69.9548	15.4437	64.7449	15.3157		-127.411	11.8204	-119.642	12.6806	81.3604	15.3768	89.4875	15.571
-122.724	14.4541	-109.957	14.997	79.5989	15.9099	69.9911	15.7093		-104.405	14.6043	-98.1973	14.5934	-102.979	14.8456	68.3647	15.3047	67.5649	15.531		-124.58	11.7152	-121.988	12.8452	92.1916	15.9278	87.8493	15.4885
-125.986	14.6354	-113.135	15.092	70.3804	15.3146	71.4889	15.7846		-117.903	15.2111	-106.534	15.087	-104.001	14.9292	71.5946	15.5188	69.9911	15.7093		-125.916	11.8167	-122.931	12.9507	98.3138	16.1648	85.8274	15.36
-119.693	14.451	-116.603	15.3803	65.992	15.0162	71.8103	15.8103		-105.545	14.6177	-97.8952	14.6428	-104.034	14.9589	65.3101	15.0968	71.4889	15.7846		-123.02	11.5132	-121.133	12.9061	76.2688	15.2059	84.5449	15.301
-125.766	14.787	-115.034	15.3772	65.0011	15.0584	72.1916	15.8316		-110.053	14.869	-96.9896	14.5814	-103.074	14.9333	68.2624	15.1944	71.8103	15.8103		-122.776	11.5256	-119.712	12.8194	82.421	15.4598	85.9877	15.3841
-115.748	14.383	-110.048	15.1173	62.6097	15.0311	70.1114	15.6896		-118.533	15.2381	-101.598	14.6634	-101.807	14.8603	72.8398	15.7025	72.1916	15.8316		-124.155	11.7601	-117.187	12.7203	80.9062	15.5449	87.093	15.4648
-118.312	14.4866	-106.592	15.0151	62.4539	15.0335	68.0651	15.5479		-120.527	15.4599	-103.44	14.8812	-101.795	14.8538	67.3533	15.3932	70.1114	15.6896		-133.023	12.1498	-113.969	12.5218	76.602	15.2645	86.4553	15.4652
-109.42	14.0153	-105.377	15.0307	66.8125	15.2669	67.9519	15.5806		-105.711	14.7466	-109.514	15.2313	-102.383	14.8561	67.0912	15.4656	68.0651	15.5479		-126.106	11.8028	-114.531	12.5549	88.9044	15.9538	86.6706	15.5229
-119.998	14.4734	-104.885	14.8696	68.0582	15.3501	71.1204	15.8055		-105.378	14.6878	-97.162	14.5798	-102.279	14.8794	72.2172	15.8089	67.9519	15.5806		-138.638	12.4116	-114.424	12.6058	88.639	15.748	84.2953	15.4485
-123.737	14.7754	-105.186	14.8182	65.4311	15.252	72.4864	15.9259		-123.777	15.6079	-101.492	14.8367	-104.341	14.9828	64.8006	15.3797	71.1204	15.8055		-129.766	11.9718	-115.143	12.7024	90.8066	16.0661	82.8111	15.3769
-125.66	14.8351	-105.252	14.9175	68.874	15.386	72.3355	15.9426		-125.162	15.668	-102.184	14.8544	-106.191	15.0734	65.3608	15.2747	72.4864	15.9259		-133.3	12.1504	-114.018	12.69	85.9087	15.759	82.4108	15.3661
-123.065	14.6268	-103.678	14.9575	66.926	15.2581	72.0914	15.9392		-124.264	15.5662	-111.509	15.3673	-105.846	15.091	70.4244	15.6282	72.3355	15.9426		-127.068	11.804	-112.33	12.6587	83.3004	15.6256	84.2174	15.4729
-127.84	14.8962	-102.465	14.9555	66.4864	15.3108	70.7608	15.865		-104.363	14.7619	-106.882	15.1821	-104.934	15.0726	70.5121	15.6518	72.0914	15.9392		-128.758	11.9291	-110.958	12.6235	80.9207	15.4289	84.1488	15.4783
-127.142	14.9248	-102.536	14.9093	67.3627	15.2356	69.2321	15.7788		-102.332	14.6878	-107.817	15.2035	-106.092	15.1197	65.203	15.41	70.7608	15.865		-129.087	11.9439	-111.583	12.6854	83.6307	15.6869	85.3307	15.5425
-121.26	14.6529	-104.039	15.0523	63.7698	15.0695	66.0948	15.5545		-113.523	15.2628	-100.947	14.8999	-106.068	15.1424	63.684	15.2645	69.2321	15.7788		-123.604	11.8113	-113.099	12.7582	79.9744	15.5059	84.287	15.5316
-114.628	14.3736	-104.581	15.0495	64.2845	15.0861	68.2277	15.7136		-105.019	14.907	-96.7885	14.7901	-104.947	15.1469	67.2452	15.6067	66.0948	15.5545		-127.808	11.9708	-115.107	12.8301	81.7197	15.7572	82.7484	15.4996
-126.552	14.9606	-105.415	15.1016	67.1146	15.2247	67.8328	15.7171		-103.424	14.7138	-105.402	15.2032	-104.154	15.1122	70.0658	15.7931	68.2277	15.7136		-125.197	11.8968	-115.332	12.8523	81.3207	15.6531	80.8753	15.418
-121.756	14.6787	-104.74	15.0347	70.29	15.3932	68.3099	15.7595		-117.708	15.4549	-99.0613	14.7499	-103.724	15.1287	70.061	15.6664	67.8328	15.7171		-129.377	12.0381	-113.56	12.8139	84.7745	15.7651	81.5686	15.474
-115.022	14.4105	-104.787	15.1073	65.4946	15.2188	68.2711	15.755		-118.397	15.4381	-111.397	15.3748	-102.156	15.0863	63.1637	15.3521	68.3099	15.7595		-123.105	11.8489	-113.928	12.8059	89.2259	16.1389	80.5648	15.4543
-118.212	14.5524	-103.498	15.0662	66.6336	15.2937	69.0519	15.8501		-123.271	15.6044	-102.527	15.027	-101.182	15.0693	69.0467	15.8294	68.2711	15.755		-124.532	11.8629	-111.272	12.7181	86.6748	16.0175	81.7606	15.5259
-120.707	14.6513	-103.58	15.1095	70.6536	15.4395	68.5209	15.8293		-117.925	15.442	-103.106	15.0644	-102.334	15.1555	65.1046	15.6157	69.0519	15.8501		-127.99	12.0726	-111.443	12.7648	88.7465	16.134	83.3838	15.607
-116.723	14.4832	-104.405	15.1391	64.3258	15.1146	68.8876	15.8835		-104.496	14.7846	-99.9738	14.956	-104.411	15.2875	68.7378	15.7883	68.5209	15.8293		-127.678	12.0947	-113.577	12.9006	86.8947	15.9863	82.9429	15.5971
-118.673	14.6043	-105.464	15.1824	63.3543	14.9676	69.6601	15.925		-103.006	14.8816	-102.04	15.0648	-103.449	15.2613	70.1545	15.7426	68.8876	15.8835		-121.918	11.8165	-112.715	12.8689	83.9561	15.766	81.7484	15.5534
-110.613	14.3213	-104.891	15.153	68.0323	15.3148	67.7003	15.8142		-109.296	15.2881	-105.219	15.2524	-105.728	15.4025	69.7765	15.7699	69.6601	15.925		-127.079	12.0622	-110.876	12.8513	91.9185	16.2651	83.1957	15.6358
-107.816	14.2552	-103.13	15.0966	65.84	15.1682	68.7391	15.8773		-105.186	14.9245	-97.6891	14.8648	-104.438	15.3574	66.1666	15.6737	67.7003	15.8142		-131.419	12.2541	-110.514	12.8354	85.5629	16.072	81.8458	15.5775
-129.047	15.2518	-100.541	15.0195	62.7242	15.1043	67.04	15.7621		-109.878	15.0522	-105.751	15.2499	-104.007	15.337	65.5654	15.6585	68.7391	15.8773		-122.623	11.935	-109.718	12.7998	82.8839	15.9413	81.0453	15.5512
-111.627	14.4362	-99.8762	15.0025	62.3683	15.1399	66.8143	15.7652		-101.346	14.751	-108.963	15.3697	-103.229	15.2998	66.3644	15.7317	67.04	15.7621		-125.928	12.1332	-110.008	12.8174	88.9828	16.3032	82.3984	15.6469
-104.375	14.0943	-100.078	14.972	64.7789	15.2114	66.2926	15.7973		-98.1754	14.667	-101.293	15.0997	-105.509	15.391	68.8119	15.9066	66.8143	15.7652		-124.06	12.0299	-113.393	12.9557	87.529	16.2373	84.1947	15.7744
-108.836	14.324	-100.959	14.9636	62.3971	15.1164	67.1075	15.8996		-105.775	14.9899	-101.917	15.0993	-103.579	15.3239	70.1136	16.0263	66.2926	15.7973		-126.536	12.0903	-115.121	13.0434	86.0995	16.1847	83.8726	15.7677
-120.454	14.8533	-101.182	14.996	63.994	15.2226	66.1808	15.8804		-120.03	15.675	-101.262	15.0407	-105.084	15.4318	65.0325	15.5635	67.1075	15.8996		-111.386	11.4683	-116.405	13.1391	84.698	16.1343	84.2629	15.8066
-121.48	14.9171	-101.148	15.0455	71.2664	15.6519	65.276	15.8562		-113.995	15.4965	-111.997	15.6466	-104.297	15.4294	82.6707	16.7707	66.1808	15.8804		-113.303	11.5862	-118.294	13.3062	82.2418	15.8941	85.2	15.8688
-126.072	15.181	-100.653	15.0559	62.9098	15.1634	64.2757	15.7671		-114.321	15.5875	-116.533	15.9807	-103.726	15.4483	58.0017	15.2453	65.276	15.8562		-115.97	11.6614	-116.923	13.2715	88.3717	16.2652	86.7604	15.9404
-118.996	14.8457	-100.657	15.0681	68.6489	15.4046	63.5554	15.6919		-113.279	15.3332	-104.551	15.3743	-102.71	15.4542	46.489	14.5436	64.2757	15.7671		-121.155	11.9857	-114.912	13.2159	88.9044	16.301	86.2245	15.9186
-123.159	15.0432	-102.189	15.1898	67.4156	15.2967	63.1806	15.6622		-105.401	15.1927	-100.979	15.1885	-102.113	15.4439	36.5674	13.9235	63.5554	15.6919		-131.383	12.3857	-114.663	13.2146	83.9503	16.0515	87.8954	16.026
-117.39	14.8203	-103.751	15.2945	65.7409	15.2704	62.3364	15.6065		-110.08	15.3026	-104.555	15.3656	-100.945	15.3764	47.8122	14.6567	63.1806	15.6622		-123.987	12.1172	-114.902	13.2235	85.6452	16.2011	87.8733	16.0487
-125.092	15.23	-103.23	15.2581	63.2302	15.0997	62.865	15.6464		-107.634	15.2779	-107.155	15.5698	-101.682	15.4197	47.666	14.7018	62.3364	15.6065		-124.795	12.2981	-111.233	12.9827	85.9494	16.2764	86.2759	15.9915
-122.945	15.1229	-103.227	15.2573	61.263	14.9864	64.2481	15.7984		-110.364	15.3451	-102.416	15.2377	-100.997	15.3834	36.5372	14.0033	62.865	15.6464		-132.099	12.6675	-105.355	12.7018	81.6955	16.1926	83.6421	15.8894
-122.232	15.0803	-102.009	15.2149	65.0435	15.1799	64.0779	15.824		-101.785	15.0511	-101.693	15.3419	-101.854	15.427	36.5626	14.1181	64.2481	15.7984		-126.669	12.4633	-99.8755	12.4655	85.3837	16.2558	82.9329	15.8617
-124.814	15.2533	-100.454	15.1527	66.5153	15.4463	64.684	15.8979		-102.897	15.1565	-103.789	15.3807	-102.605	15.4668	63.2533	15.7259	64.0779	15.824		-122.953	12.1546	-97.6282	12.3145	79.2606	16.0048	80.2845	15.754
-116.521	14.7784	-99.6838	15.0936	72.6401	15.7604	66.1228	16.0187		-104.183	15.0393	-100.531	15.2851	-103.872	15.5891	66.4306	15.8769	64.684	15.8979		-121.26	12.0887	-94.751	12.1928	84.4442	16.1563	80.62	15.7735
-104.645	14.1988	-100.454	15.1993	74.9718	15.9299	67.3892	16.1043		-94.7719	14.739	-103.09	15.5544	-101.951	15.5328	65.9142	15.9272	66.1228	16.0187		-126.966	12.3035	-91.4567	12.1116	88.3049	16.4598	80.6614	15.7947
-111.046	14.5744	-101.318	15.2554	70.3458	15.6787	67.071	16.0958		-96.1904	14.7151	-100.89	15.4509	-103.841	15.6729	68.656	16.1824	67.3892	16.1043		-127.148	12.3824	-96.3657	12.3942	79.0756	15.946	80.6723	15.8148
-100.354	13.9987	-103.499	15.4215	69.7898	15.4974	68.5702	16.2001		-105.211	15.1054	-100.298	15.3055	-103.059	15.6589	63.4609	15.7173	67.071	16.0958		-124.118	12.2162	-101.132	12.6356	87.9581	16.3702	82.0029	15.9083
-105.862	14.4816	-104.782	15.4323	72.415	15.837	67.7871	16.1531		-107.609	15.3018	-109.168	15.8744	-103.422	15.6911	69.9626	16.155	68.5702	16.2001		-124.919	12.3927	-98.3412	12.5865	82.358	16.2312	83.88	16.0156
-100.947	14.2016	-105.184	15.4818	81.7306	16.4889	67.6855	16.1545		-100.91	14.9901	-92.0417	15.0236	-103.103	15.6637	64.8844	15.7312	67.7871	16.1531		-129.712	12.65	-93.535	12.3654	90.6284	16.7634	83.202	16.0152
-106.277	14.527	-103.696	15.4561	78.3195	16.3242	66.0984	16.1108		-105.018	15.3059	-107.565	15.8076	-103.997	15.6961	63.647	15.7514	67.6855	16.1545		-124.726	12.4369	-93.4301	12.3438	86.7523	16.5519	83.4167	16.0501
-107.003	14.4959	-102.11	15.4222	60.3366	15.2013	65.1574	16.0846		-105.892	15.3234	-99.5418	15.3355	-101.644	15.5524	70.9661	16.1557	66.0984	16.1108		-114.373	11.9159	-88.8203	12.1339	80.7725	16.278	84.3903	16.1304
-103.197	14.3674	-100.969	15.3776	69.7917	15.7729	64.2006	16.0557		-109.487	15.5222	-97.9645	15.2109	-102.877	15.6314	67.1945	16.0436	65.1574	16.0846		-111.619	11.9188	-83.4236	11.8813	80.0887	16.273	80.3123	15.9571
-101.257	14.275	-101.354	15.3982	67.7446	15.6137	63.7313	16.0402		-99.8513	15.0244	-90.617	14.9385	-101.199	15.5801	68.0509	16.062	64.2006	16.0557		-116.699	12.1754	-84.0451	11.8794	85.8302	16.5227	78.62	15.8961
-115.431	14.991	-102.73	15.4577	62.7617	15.3615	59.4192	15.7915		-103.543	15.2061	-86.7926	14.7771	-98.2935	15.4774	66.9412	15.9984	63.7313	16.0402		-127.326	12.6802	-89.0752	12.1051	82.3783	16.3694	80.0006	15.9741
-115.212	14.9102	-102.674	15.4254	66.1064	15.5272	60.3417	15.852		-98.7081	15.0116	-93.3495	15.1759	-98.7412	15.5666	67.1663	16.0192	59.4192	15.7915		-128.491	12.7441	-87.9606	12.0524	89.4497	16.6581	80.6819	16.0067
-104.555	14.4161	-103.514	15.5784	65.6303	15.5138	60.1438	15.8432		-105.756	15.3514	-103.039	15.6159	-100.114	15.6976	67.9944	16.013	60.3417	15.852		-123.022	12.4414	-88.072	12.0321	83.0176	16.3481	80.0773	15.9698
-108.637	14.6312	-103.586	15.5593	65.8265	15.5587	60.46	15.8738		-105.925	15.4742	-92.8432	15.1482	-98.7361	15.6713	43.1861	14.522	60.1438	15.8432		-118.466	12.1768	-87.3321	12.0071	89.6802	16.7449	82.9956	16.0924
-112.505	14.8226	-102.236	15.5184	63.3899	15.4916	60.7268	15.8893		-115.031	15.8604	-97.1986	15.3485	-100.847	15.7892	36.8266	14.14	60.46	15.8738		-111.887	11.9215	-85.8898	11.932	83.7207	16.4338	84.0764	16.1549
-114.427	14.9213	-101.608	15.5382	64.1325	15.5373	64.2177	16.1236		-107.781	15.6047	-101.298	15.581	-103.949	15.9393	45.426	14.6521	60.7268	15.8893		-114.943	12.1762	-82.031	11.8169	79.7643	16.254	83.6685	16.1533
-103.311	14.4408	-101.472	15.5889	63.7294	15.5158	57.7107	15.7329		-106.639	15.5092	-100.407	15.5607	-104.615	15.9425	26.7901	13.6544	64.2177	16.1236		-112.437	12.1075	-80.3462	11.7761	85.7227	16.5933	82.6872	16.1453
-112.196	14.8395	-98.9141	15.3833	65.6755	15.7039	51.5526	15.3601		-104.613	15.3545	-102.668	15.6047	-102.91	15.8558	38.026	14.3133	57.7107	15.7329		-107.53	11.8268	-79.7914	11.7436	82.9808	16.5667	83.5141	16.221
-117.892	15.2141	-97.9196	15.4	63.2446	15.5123	46.3269	15.0524		-103.499	15.2642	-110.547	16.1708	-102.48	15.8432	50.6212	15.1156	51.5526	15.3601		-113.819	12.1979	-80.2257	11.7667	84.576	16.719	82.7328	16.2315
-122.528	15.3475	-97.3807	15.4143	61.8507	15.4406	42.5665	14.834		-104.113	15.3554	-120.987	16.6947	-101.259	15.8161	46.2542	14.7738	46.3269	15.0524		-118.273	12.4753	-77.7022	11.633	86.4394	16.8617	82.3481	16.2461
-111.346	14.82	-97.0527	15.3893	66.194	15.6839	36.3106	14.4577		-95.2826	15.0486	-102.389	15.7633	-100.27	15.7827	35.0572	14.2033	42.5665	14.834		-123.108	12.6292	-79.293	11.6556	87.3373	16.8924	81.9047	16.2431
-109.909	14.7324	-97.9919	15.4096	65.2926	15.7542	42.6532	14.8864		-98.737	15.212	-99.2743	15.6497	-98.2713	15.7282	36.5441	14.3336	36.3106	14.4577		-107.947	11.875	-86.4631	11.9576	86.6641	16.7589	82.5619	16.2854
-107.742	14.6636	-99.7744	15.5265	68.6325	15.9949	45.1313	15.0423		-102.536	15.3693	-101.155	15.7988	-96.6617	15.6853	43.7054	14.679	42.6532	14.8864		-127.667	12.9639	-87.8847	12.0634	91.8982	17.1422	81.1859	16.2236
-110.462	14.7772	-101.419	15.6474	64.22	15.6137	44.721	15.009		-97.7385	15.1106	-104.616	16.0206	-92.0768	15.4832	45.0305	14.81	45.1313	15.0423		-129.743	13.0057	-93.7145	12.3334	83.7246	16.6602	81.3791	16.26
-106.419	14.6608	-102.665	15.7744	64.8164	15.6521	42.7609	14.8885		-100.619	15.2626	-100.61	15.7475	-85.6113	15.1737	48.121	15.0712	44.721	15.009		-113.376	12.2763	-95.9898	12.4761	84.3416	16.7283	80.6776	16.2342
-97.899	14.3017	-102.679	15.8186	68.3815	16.0059	44.5883	15.0089		-102	15.3923	-100.275	15.7563	-77.5367	14.7963	41.6661	14.46	42.7609	14.8885		-116.137	12.4999	-94.4646	12.3889	81.0931	16.6275	80.6683	16.2825
-109.67	14.89	-100.628	15.7648	61.0917	15.5226	40.3403	14.6713		-103.218	15.437	-100.646	15.7843	-71.7403	14.5111	28.5166	13.6309	44.5883	15.0089		-111.517	12.2879	-88.9461	12.1223	84.2786	16.866	80.1685	16.2786
-106.346	14.7444	-98.2986	15.7119	64.4903	15.756	42.476	14.7443		-99.7954	15.3172	-95.8928	15.5233	-69.8709	14.4095	37.9451	14.3169	40.3403	14.6713		-118.074	12.5587	-87.5459	12.0088	90.4434	17.1693	80.6417	16.3304
-105.274	14.7229	-96.1261	15.5751	65.586	15.7711	44.4679	14.8472		-102.339	15.6137	-96.298	15.5983	-74.8703	14.639	24.6816	13.5855	42.476	14.7443		-118.28	12.5978	-80.9638	11.6934	83.6956	16.9442	80.6153	16.3387
-111.831	15.0773	-96.0569	15.5394	71.2798	16.1831	45.5485	14.8949		-98.9914	15.3258	-99.7033	15.7686	-80.4931	14.9079	23.2484	13.6005	44.4679	14.8472		-121.203	12.7894	-79.0277	11.5783	88.9838	17.1789	80.0857	16.3293
-104.905	14.7419	-97.7237	15.5481	67.3579	15.9037	45.4811	14.8402		-101.39	15.437	-101.032	15.8948	-88.8488	15.331	26.2172	13.679	45.5485	14.8949		-131.415	13.3852	-79.3694	11.6233	84.359	16.8154	80.6401	16.3657
-104.544	14.6964	-97.4346	15.4704	61.0302	15.6318	44.153	14.7648		-100.633	15.2654	-96.9549	15.7997	-95.0008	15.6326	39.2098	14.391	45.4811	14.8402		-124.715	12.9702	-76.2002	11.5164	78.1526	16.4656	81.6713	16.4532
-108.586	14.8246	-96.0614	15.5163	61.8623	15.6118	41.3628	14.6014		-98.6433	15.2623	-109.862	16.345	-100.649	15.9409	43.1529	14.6803	44.153	14.7648		-114.942	12.4394	-75.5056	11.5232	76.9322	16.4451	81.6869	16.4791
-103.473	14.5819	-95.2568	15.6204	67.5542	16.0419	40.1174	14.5179		-101.271	15.4142	-105.478	16.2153	-100.564	15.9785	35.5649	14.2636	41.3628	14.6014		-116.678	12.5827	-75.9698	11.5451	88.4492	17.1594	82.1772	16.5346
-107.82	14.9293	-95.443	15.676	63.1426	15.8325	38.9898	14.4459		-100.786	15.4951	-106.321	16.2586	-101.103	16.0333	37.3333	14.2637	40.1174	14.5179		-124.904	13.0903	-75.8194	11.5786	86.0172	17.0898	83.3741	16.6395
-99.0971	14.4818	-97.2324	15.6802	65.0877	16.0716	38.2615	14.4134		-104.992	15.8226	-89.1387	15.3484	-100.822	16.0253	45.4329	14.5635	38.9898	14.4459		-117.257	12.7799	-73.6736	11.4975	80.6853	16.7807	80.219	16.492
-101.136	14.6546	-100.525	15.8841	67.3147	16.2407	40.2571	14.5294		-100.564	15.5085	-86.43	15.2506	-100.867	16.0455	35.5249	14.0544	38.2615	14.4134		-110.048	12.4294	-78.5283	11.7293	67.2885	16.0953	79.1257	16.4573
-101.734	14.6558	-100.729	15.9437	64.7135	16.0539	44.3644	14.7763		-101.475	15.6149	-95.4896	15.6807	-96.7479	15.8101	63.0468	15.6673	40.2571	14.5294		-116.891	12.7774	-81.7978	11.902	51.7027	15.2651	80.1595	16.5591
-101.26	14.6319	-100.014	15.9057	66.3652	16.1729	49.467	15.0994		-105.051	15.7355	-105.181	16.1673	-98.0177	15.8894	66.9636	15.9137	44.3644	14.7763		-112.691	12.6958	-84.1956	12.0022	40.0434	14.7254	79.7515	16.5621
-112.677	15.1531	-98.6931	15.8269	61.7314	15.8415	56.5821	15.5323		-104.697	15.6737	-95.764	15.5967	-99.0457	15.9632	61.5083	15.6053	49.467	15.0994		-110.006	12.4684	-90.8829	12.3017	45.6638	14.9893	79.8566	16.5629
-112.502	15.2107	-96.7387	15.7656	67.6302	16.1163	62.2804	15.8821		-108.933	15.8795	-96.088	15.7766	-99.6037	16.03	62.1962	15.8164	56.5821	15.5323		-116.899	12.7709	-99.109	12.6868	44.0987	14.9448	81.9763	16.684
-96.0348	14.3844	-96.0034	15.7783	62.2201	15.9183	66.6861	16.1727		-103.333	15.6224	-89.0079	15.4142	-98.5592	16.0234	59.6318	15.5974	62.2804	15.8821		-105.639	12.2754	-103.281	12.9009	51.3104	15.2626	83.0591	16.7406
-103.226	14.6852	-96.835	15.8239	58.2049	15.5613	67.5294	16.2253		-101.87	15.6843	-86.7975	15.3772	-102.137	16.2751	64.6622	15.8676	66.6861	16.1727		-107.447	12.3448	-106.002	13.0335	48.3234	15.0547	83.023	16.7279
-110.623	15.1899	-97.1677	15.8177	43.054	14.6434	67.2181	16.1989		-104.971	15.9517	-98.9246	16.1133	-100.329	16.2068	65.81	15.9637	67.5294	16.2253		-113.884	12.6659	-109.127	13.2124	49.5215	15.1506	81.9708	16.6708
-103.432	14.7768	-98.1924	15.9083	33.7153	14.0973	66.0974	16.1261		-106.779	15.9847	-98.6798	16.1129	-97.5879	16.0879	63.8379	15.8219	67.2181	16.1989		-113.288	12.8757	-110.48	13.338	40.1402	14.5637	80.7393	16.5929
-102.133	14.8058	-99.377	16.0176	43.3503	14.7792	65.5237	16.0827		-98.5924	15.6112	-93.5982	15.7948	-95.7531	15.9995	68.5556	16.1738	66.0974	16.1261		-111.974	12.6959	-110.421	13.3455	44.2769	14.7068	73.7218	16.2536
-93.7399	14.4726	-99.0853	15.9959	46.9038	15.0007	64.3809	16.0693		-112.996	16.323	-91.9654	15.6549	-96.6326	16.0288	69.3039	16.4228	65.5237	16.0827		-112.736	12.8656	-111.331	13.3684	36.8636	14.4539	66.753	15.933
-100.111	14.7586	-97.8166	15.8974	46.6065	14.914	61.7911	15.99		-106.427	15.9368	-86.2922	15.4571	-94.493	15.8962	65.5761	16.1494	64.3809	16.0693		-95.5412	11.983	-104.637	13.0542	46.6149	14.9474	61.6996	15.6954
-101.969	14.8173	-97.8283	15.9811	44.2901	14.943	56.1695	15.7026		-106.201	15.9136	-100.339	16.2522	-95.3183	15.9392	66.4258	16.2007	61.7911	15.99		-118.386	13.2325	-96.1307	12.6927	43.8091	14.7569	59.0512	15.5935
-104.472	14.9374	-97.4819	15.9626	40.0527	14.7239	49.5351	15.3769		-99.6817	15.695	-106.655	16.6188	-96.3181	16.022	57.1842	15.6485	56.1695	15.7026		-111.353	12.8147	-87.1115	12.3032	54.3032	15.3916	55.0067	15.4243
-106.28	14.9535	-97.1316	15.9454	40.9743	14.6555	44.2116	15.1088		-95.534	15.589	-101.443	16.3102	-95.5466	16.0091	36.9718	14.4166	49.5351	15.3769		-110.933	12.8659	-78.5956	11.9712	50.2925	15.1266	54.9322	15.4305
-100.445	14.8172	-97.4321	15.9804	37.3458	14.4986	37.3358	14.7006		-100.798	15.8121	-95.978	15.9229	-93.8603	15.977	38.4226	14.4221	44.2116	15.1088		-120.587	13.3337	-70.2239	11.6583	40.5441	14.6569	53.0371	15.3065
-97.9439	14.7794	-97.6284	16.0668	42.246	14.6855	34.897	14.5485		-101.29	15.9366	-91.4908	15.7771	-93.2063	16.0012	40.9792	14.6884	37.3358	14.7006		-101.304	12.2787	-70.4935	11.7335	42.6914	14.7971	50.2131	15.1443
-96.208	14.5455	-96.415	16.0238	18.5597	13.4524	34.2799	14.5344		-97.9071	15.6608	-98.5738	16.1672	-93.1725	16.0245	40.7191	14.7229	34.897	14.5485		-123.576	13.4823	-72.2695	11.8703	41.9979	14.6946	46.3772	14.9246
-109.041	15.1402	-96.5464	16.0808	31.2643	13.9971	36.3122	14.654		-98.2562	15.6844	-101.058	16.5174	-93.3371	16.0145	28.2184	13.9652	34.2799	14.5344		-114.672	13.1166	-73.938	11.9701	43.0594	14.6258	43.4046	14.7677
-106.49	15.1307	-98.11	16.1569	46.6114	14.8593	37.4847	14.7319		-99.0283	15.8265	-97.9704	16.1815	-94.3021	16.0618	43.682	14.974	36.3122	14.654		-106.115	12.6219	-73.6813	12.0268	47.9428	14.8338	42.95	14.7184
-106.96	15.2388	-99.1751	16.2031	47.7445	14.9712	37.1436	14.6925		-98.1016	15.7724	-99.525	16.1725	-94.7955	16.0737	25.9745	13.938	37.4847	14.7319		-110.545	12.9753	-74.9897	12.077	45.1011	14.7504	45.5373	14.8188
-94.5045	14.66	-98.1912	16.1223	43.383	14.6441	35.5872	14.5811		-96.2143	15.8016	-103.971	16.6704	-96.6303	16.1657	22.1902	13.6617	37.1436	14.6925		-116.431	13.2418	-75.6127	12.1346	45.8043	14.8177	45.6856	14.8083
-98.7803	14.8378	-97.2244	16.1789	47.2867	14.9384	34.6592	14.4945		-99.6208	15.8407	-100.578	16.2997	-95.4916	16.116	27.5267	14.0271	35.5872	14.5811		-113.797	13.1247	-77.8748	12.2223	41.1969	14.5673	45.9584	14.8166
-101.53	14.9816	-95.2776	16.1144	34.2338	14.1839	33.9906	14.4558		-98.0358	15.8285	-94.9635	16.0348	-90.744	15.9066	22.5634	13.7544	34.6592	14.4945		-114.86	13.2255	-75.1869	12.0536	45.2919	14.7741	45.0306	14.7847
-102.819	15.0571	-93.084	15.9875	39.5208	14.3864	33.3509	14.4343		-98.6133	15.8096	-90.0631	15.7497	-83.1066	15.5717	18.6671	13.6158	33.9906	14.4558		-114.38	13.1808	-76.2034	12.0248	51.661	15.0377	45.8634	14.8348
-103.261	15.0746	-92.3261	15.944	51.045	15.0948	32.549	14.4064		-99.7894	15.8456	-93.5655	16.0628	-73.5174	15.128	17.4131	13.4905	33.3509	14.4343		-109.6	12.9289	-75.2465	12.007	47.1486	14.9267	48.669	15.0114
-103.708	15.1232	-91.7789	15.9567	64.651	15.9681	32.8479	14.4556		-98.1176	15.8544	-85.0498	15.709	-63.8124	14.6652	46.9859	15.172	32.549	14.4064		-111.532	13.0951	-75.2148	11.9927	39.7925	14.5527	48.8821	15.0429
-98.144	14.859	-89.4506	15.8772	68.9192	16.217	33.4977	14.526		-91.4322	15.5348	-102.279	16.6813	-52.8667	14.1581	33.3824	14.3024	32.8479	14.4556		-109.782	12.8659	-73.4574	11.9367	41.6715	14.5618	50.0324	15.0922
-100.973	15.0031	-89.4006	15.9717	65.5408	16.0659	33.3942	14.5255		-103.444	16.0895	-105.038	16.7521	-44.1171	13.7862	22.1561	13.7523	33.4977	14.526		-111.518	13.1056	-74.787	12.0289	51.3918	14.9509	49.2459	15.0385
-104.429	15.3837	-90.3297	16.0387	63.4697	15.8602	32.8024	14.4947		-105.408	16.3799	-87.285	15.9464	-41.7635	13.6671	26.0622	13.8711	33.3942	14.5255		-102.322	12.6341	-74.5412	12.0423	42.4609	14.5591	48.9259	14.982
-108.288	15.4338	-91.463	16.053	39.8959	14.5245	34.9914	14.6117		-97.6577	16.0989	-94.8872	16.3351	-43.8814	13.7587	35.4284	14.2087	32.8024	14.4947		-99.7763	12.5786	-75.5885	12.1241	40.824	14.5222	43.7582	14.7068
-100.548	15.0867	-93.6577	16.1709	32.1598	14.1143	34.1785	14.5497		-92.4447	15.7394	-105.522	16.9339	-46.397	13.8766	43.2056	14.7743	34.9914	14.6117		-94.8644	12.3591	-75.3084	12.1282	46.1035	14.7311	42.2059	14.6335
-104.785	15.1587	-94.243	16.2049	32.055	14.1229	35.5896	14.6028		-82.7398	15.0921	-95.1636	16.1929	-50.7005	14.0452	45.0061	15.063	34.1785	14.5497		-95.2395	12.4001	-75.9541	12.1511	49.0402	14.8866	40.9835	14.601
-97.8339	14.9121	-93.0397	16.1181	47.0058	14.9899	36.006	14.6046		-87.7433	15.4144	-97.165	16.3326	-58.6226	14.3525	33.2732	14.228	35.5896	14.6028		-103.122	12.8081	-76.2489	12.1632	41.0158	14.6626	44.9173	14.788
-105.005	15.3379	-91.4369	16.0498	66.4912	16.1247	36.1	14.5584		-92.5484	15.5938	-108.319	17.0161	-60.4947	14.4038	36.5626	14.4281	36.006	14.6046		-105.796	12.9761	-75.7891	12.1639	43.289	14.6854	45.0145	14.8287
-102.173	15.1857	-88.6488	16.0005	70.9153	16.386	36.2181	14.5646		-98.2253	15.8927	-100.182	16.7405	-61.479	14.4256	39.849	14.63	36.1	14.5584		-72.7494	11.2969	-73.7811	12.055	40.6109	14.5502	44.4397	14.8029
-105.144	15.2605	-86.5015	15.9442	64.9348	15.9712	43.4286	14.9822		-87.1847	15.3796	-98.7403	16.6413	-61.7353	14.411	35.6418	14.3359	36.2181	14.5646		-76.4961	11.5542	-72.4103	12.0101	40.4172	14.544	44.5261	14.8042
-97.1037	14.9927	-85.9825	15.9178	68.9423	16.4611	48.4542	15.2686		-102.346	16.251	-102.491	16.8804	-62.072	14.4205	43.1568	14.8346	43.4286	14.9822		-73.4421	11.3821	-72.0043	12.0183	50.4513	15.0321	46.9762	14.9075
-101.962	15.3549	-86.9505	15.9883	71.454	16.4342	51.024	15.4515		-91.0531	15.7802	-83.4527	15.8141	-59.5222	14.3099	31.3441	14.2565	48.4542	15.2686		-82.1067	11.6954	-72.1575	12.0614	42.9916	14.5589	44.5566	14.7764
-97.6463	15.077	-88.5442	16.0453	52.589	15.4683	51.8314	15.5201		-89.7394	15.5155	-71.1602	15.1384	-60.4598	14.3621	37.8526	14.5806	51.024	15.4515		-70.8179	11.2074	-72.9815	12.1412	50.6228	15.1227	44.8135	14.7703
-95.9984	15.0613	-89.7922	16.0613	39.8738	14.7455	51.1443	15.4779		-96.8846	15.9627	-64.0148	14.7111	-61.9448	14.4389	41.5745	14.7736	51.8314	15.5201		-72.9647	11.3681	-71.6915	12.1162	47.1166	14.8774	43.9792	14.7239
-105.169	15.5328	-89.6907	16.0515	24.8634	13.8445	46.1808	15.226		-99.8253	16.0807	-76.7511	15.3328	-66.7973	14.6778	36.0598	14.5206	51.1443	15.4779		-87.1298	11.9587	-70.9316	12.0673	49.7569	14.8911	43.9393	14.7176
-99.0541	15.2372	-90.309	16.1752	37.9768	14.6724	42.9383	15.0745		-105.894	16.432	-55.4456	14.3191	-73.9292	15.0399	25.5302	13.9438	46.1808	15.226		-101.739	12.7125	-71.0541	12.0411	38.6942	14.3905	40.24	14.5387
-99.2206	15.1932	-89.8766	16.093	42.5894	14.9644	41.2063	14.963		-101.397	16.2247	-63.7453	14.7634	-82.8576	15.4753	27.3883	14.1377	42.9383	15.0745		-70.5787	11.2517	-70.4167	12.0056	41.9049	14.6797	42.6119	14.6925
-100.481	15.2869	-91.2779	16.2019	31.0805	14.3158	38.9886	14.8829		-95.4921	15.9623	-52.3505	14.171	-90.5487	15.8477	21.7703	13.8203	41.2063	14.963		-94.6599	12.3478	-69.4054	11.9208	49.6135	15.0235	47.767	14.9689
-96.4022	15.0287	-93.0156	16.3061	32.0588	14.3778	40.7433	15.0135		-101.62	16.2752	-47.999	13.9608	-97.1634	16.2027	33.1933	14.3707	38.9886	14.8829		-107.952	13.1031	-71.5737	12.0235	47.0924	14.9045	53.3904	15.2464
-95.918	15.0754	-93.3249	16.3194	38.0769	14.7728	39.4857	14.908		-104.144	16.532	-42.0276	13.7191	-99.1514	16.3223	36.6766	14.6299	40.7433	15.0135		-108.505	13.0936	-72.0627	12.0777	40.8821	14.5423	59.4816	15.5465
-99.2349	15.221	-89.8702	16.069	26.7719	14.0575	36.3954	14.7219		-88.3059	15.7946	-50.6543	14.1288	-98.7818	16.3199	34.3323	14.4692	39.4857	14.908		-97.1898	12.5551	-72.2341	12.1391	49.0556	15.1134	64.5687	15.7972
-102.534	15.4116	-82.8358	15.7697	29.3952	14.1356	33.9751	14.5975		-88.1433	15.6347	-58.1356	14.5316	-100.176	16.4139	37.5671	14.665	36.3954	14.7219		-90.4547	12.0798	-72.169	12.1721	45.8779	14.9143	67.6406	15.9435
-101.161	15.4856	-73.0292	15.3569	36.707	14.5903	34.9139	14.6425		-98.5365	16.3251	-36.725	13.6067	-97.8379	16.2931	49.2785	15.2775	33.9751	14.5975		-93.6108	12.2942	-73.6825	12.2763	37.4206	14.5628	67.0028	15.9265
-100.911	15.3864	-67.2987	15.1138	39.0879	14.7014	35.4019	14.6914		-99.1171	16.336	-23.0831	12.993	-90.1303	15.8989	33.9075	14.5478	34.9139	14.6425		-104.718	12.8825	-73.7947	12.2567	45.3287	14.9686	66.8402	15.9606
-103.331	15.6139	-64.0302	14.8192	44.3575	15.1014	34.7619	14.7056		-98.1006	16.2459	-26.9303	13.1643	-81.2649	15.4548	25.7495	14.136	35.4019	14.6914		-113.484	13.3869	-72.4922	12.2205	59.8617	15.7114	62.785	15.7938
-103.408	15.5987	-61.7431	14.6062	36.8196	14.6336	34.8181	14.7481		-102.299	16.4674	-27.9627	13.1321	-74.1289	15.1151	34.2417	14.5659	34.7619	14.7056		-98.6408	12.6699	-68.9549	12.097	52.247	15.2857	62.2067	15.7831
-88.9865	14.9804	-61.1048	14.6413	35.3093	14.6009	36.5923	14.8563		-101.599	16.5049	-26.9937	13.1437	-64.2929	14.6634	36.0588	14.6084	34.8181	14.7481		-111.514	13.3161	-69.794	12.1152	47.8818	15.0409	61.3881	15.7456
-103.335	15.5438	-57.9862	14.5547	37.3102	14.6118	36.0421	14.8345		-96.8537	16.294	-30.3465	13.1081	-58.6	14.4362	23.5153	13.9782	36.5923	14.8563		-106.88	13.012	-67.0767	11.9964	71.5733	16.3237	61.0234	15.7429
-103.441	15.5264	-53.5328	14.3449	39.3986	14.8384	36.397	14.8721		-97.0153	16.3608	-34.2204	13.1691	-55.8493	14.3544	33.4886	14.5623	36.0421	14.8345		-107.505	13.1327	-67.1565	12.0159	85.099	17.0956	62.9007	15.8332
-101.216	15.4821	-54.8537	14.4385	30.4803	14.2929	36.2325	14.862		-89.8471	15.978	-29.8224	13.0135	-56.7727	14.4529	20.8944	13.806	36.397	14.8721		-113.527	13.3938	-68.8072	12.1088	83.8476	16.9327	69.0817	16.1507
-92.6049	15.0916	-56.0015	14.4282	35.0842	14.4333	36.836	14.8737		-88.296	15.8682	-33.4109	13.1853	-52.8276	14.2953	24.6465	14.0577	36.2325	14.862		-114.412	13.4758	-71.0217	12.2177	87.1852	17.1612	74.1707	16.4341
-94.5725	15.1655	-55.4753	14.3542	36.9812	14.5516	35.5951	14.82		-104.051	16.738	-25.6908	12.8886	-49.9229	14.1594	44.8346	15.186	36.836	14.8737		-114.433	13.6714	-68.0677	12.1561	84.1304	17.1575	77.5485	16.6726
-105.715	15.7963	-55.3035	14.3867	54.7938	15.7088	36.449	14.8861		-94.4926	16.1369	-27.3702	12.96	-49.0998	14.1214	27.6475	14.2385	35.5951	14.82		-106.113	13.3037	-69.2181	12.2402	82.8113	16.9961	79.5232	16.8411
-103.274	15.7607	-55.1516	14.4851	73.3904	16.8661	33.5384	14.7142		-92.3479	16.1232	-31.2699	13.1589	-47.6414	14.0489	36.2391	14.7979	36.449	14.8861		-90.0666	12.4624	-68.0425	12.2158	75.8746	16.8054	81.7492	17.0468
-88.2161	15.0643	-54.8488	14.4133	64.7741	16.3739	34.1746	14.7838		-97.9859	16.3689	-28.4204	12.9771	-43.1265	13.8255	36.1758	14.8066	33.5384	14.7142		-103.034	13.283	-69.235	12.2624	78.1536	16.975	80.554	17.0354
-92.0001	15.2077	-57.1726	14.4936	64.4701	16.3107	33.2416	14.7861		-92.6352	16.4334	-22.559	12.7861	-43.1229	13.7884	39.166	14.9874	34.1746	14.7838		-111.231	13.6901	-68.8272	12.2367	61.5876	16.03	78.926	17.0132
-106.946	15.8746	-57.2521	14.4759	66.0853	16.4867	33.4224	14.8168		-87.3344	15.9002	-19.2498	12.6507	-46.587	13.9201	32.6555	14.692	33.2416	14.7861		-104.715	13.2371	-70.1301	12.312	72.136	16.6445	79.9022	17.1048
-102.217	15.7223	-56.652	14.4908	58.6801	15.9176	33.009	14.8257		-91.118	15.9793	-37.3552	13.2131	-46.4715	13.8953	39.6171	15.0562	33.4224	14.8168		-114.221	13.7327	-69.9733	12.3443	85.5513	17.36	81.9853	17.2372
-96.8051	15.4103	-55.4124	14.4318	52.1003	15.5031	33.6535	14.892		-89.7214	16.0863	-24.1135	12.6087	-47.8832	13.9364	35.6087	14.8812	33.009	14.8257		-101.091	13.0525	-69.5477	12.3585	81.7023	17.127	81.9351	17.2344
-101.75	15.6573	-54.2592	14.3158	63.5582	16.1952	35.0789	14.9579		-100.095	16.6024	-27.07	12.8339	-51.4155	14.0901	37.1589	14.9737	33.6535	14.892		-97.4141	12.83	-66.3308	12.2584	80.8316	17.1378	78.7297	17.0753
-98.4837	15.4927	-53.4677	14.2528	62.5876	16.2503	33.2893	14.8565		-98.3889	16.583	-37.9635	13.1328	-55.5902	14.2992	47.2022	15.5403	35.0789	14.9579		-75.0053	11.8245	-68.0285	12.4103	82.8733	17.2317	77.7898	17.0301
-97.3315	15.4782	-53.0017	14.2474	61.1658	16.2886	33.1277	14.8746		-91.4801	16.447	-32.3468	12.984	-53.5257	14.2042	37.0605	14.8779	33.2893	14.8565		-71.7221	11.7029	-64.9284	12.2511	84.8966	17.5671	74.0678	16.8591
-101.699	15.8774	-51.7898	14.2188	38.7368	15.0171	34.5478	14.9388		-95.8402	16.4166	-31.0132	12.9919	-54.4467	14.2516	34.3713	14.7861	33.1277	14.8746		-63.8644	11.5012	-63.1559	12.1673	77.1899	17.2191	68.52	16.6054
-92.9226	15.4551	-50.3247	14.1083	27.3452	14.5354	33.9041	14.885		-94.3699	16.4239	-30.2801	12.8907	-56.3993	14.3588	32.98	14.7232	34.5478	14.9388		-66.1145	11.657	-61.4207	12.1051	62.4177	16.5047	63.5604	16.3952
-92.3542	15.3972	-50.2597	14.1239	26.5266	14.3879	31.647	14.7615		-98.755	16.6476	-17.0503	12.3221	-57.5195	14.44	43.8944	15.5182	33.9041	14.885		-63.931	11.5288	-60.7154	12.1199	66.4342	16.8362	62.6182	16.4118
-99.0406	15.6542	-50.0877	14.1021	33.5422	14.8182	34.1582	14.9098		-104.108	16.9577	-25.133	12.669	-56.5559	14.3845	37.155	15.1231	31.647	14.7615		-70.538	11.8189	-56.574	11.9252	64.9446	16.7409	58.8765	16.2784
-90.9713	15.334	-50.8398	14.1493	34.989	14.949	34.382	14.9127		-92.313	16.3194	-36.1464	13.0591	-58.153	14.466	29.3116	14.6476	34.1582	14.9098		-66.9958	11.7307	-59.8395	12.1039	55.573	16.1103	57.6926	16.2253
-95.65	15.5186	-52.8651	14.2103	19.5668	14.0517	33.7178	14.8921		-72.3715	15.1903	-25.4441	12.5514	-57.1386	14.4214	31.5389	14.7515	34.382	14.9127		-63.1885	11.5049	-59.2096	12.1152	63.4404	16.5612	58.7651	16.3001
-94.0433	15.4121	-54.7931	14.2495	27.074	14.4586	30.9562	14.7662		-64.7135	14.9551	-19.016	12.2763	-51.025	14.1551	24.1418	14.2768	33.7178	14.8921		-70.9658	11.7982	-62.2899	12.2805	67.8124	16.8754	58.1612	16.2631
-99.2081	15.7221	-55.6767	14.2667	12.4647	13.6754	30.6425	14.7781		-45.5791	14.0315	-35.4856	13.0205	-51.208	14.1081	18.0961	14.0513	30.9562	14.7662		-69.7014	11.7464	-63.3165	12.312	65.5509	16.7074	55.612	16.1355
-89.2669	15.2796	-54.4802	14.2063	31.0902	14.7308	31.1038	14.8122		-45.7616	14.178	-38.5827	13.075	-50.3142	14.0793	32.3213	14.8824	30.6425	14.7781		-61.935	11.4638	-63.5819	12.3635	62.8051	16.6073	53.2313	16.0083
-88.9674	15.3065	-51.5439	14.1075	25.5666	14.4005	30.5323	14.7743		-51.6051	14.3741	-27.0561	12.6361	-50.3958	14.0824	38.406	15.2832	31.1038	14.8122		-64.5185	11.4083	-61.3249	12.3178	67.2507	16.9447	49.0862	15.8083
-96.5266	15.6307	-50.2683	14.1035	32.5629	14.7246	30.1571	14.7747		-48.6005	14.1176	-31.7603	12.8809	-52.0468	14.1841	36.7379	15.1709	30.5323	14.7743		-61.1023	11.2034	-63.1696	12.4228	58.0708	16.4986	44.2627	15.5524
-96.8176	15.6932	-51.4363	14.1701	44.1487	15.4144	31.0056	14.8364		-60.8601	14.8773	-23.6736	12.5881	-58.2246	14.4363	27.6465	14.6632	30.1571	14.7747		-58.6071	11.1091	-64.2688	12.511	62.6627	16.8351	40.4384	15.3841
-88.5731	15.3904	-53.4263	14.2061	33.243	14.86	32.1693	14.9028		-59.0446	14.8317	-36.7686	13.0297	-55.2957	14.3331	36.9854	15.1357	31.0056	14.8364		-68.5183	11.5095	-65.047	12.5567	62.9649	16.8421	40.8165	15.4108
-94.4758	15.6827	-55.7024	14.2989	21.3974	14.0924	30.0656	14.778		-48.0649	14.2448	-27.3752	12.7771	-53.5805	14.259	22.7719	14.4632	32.1693	14.9028		-61.6899	11.2819	-67.1993	12.6717	63.6051	16.9299	40.3731	15.4137
-91.1531	15.4824	-58.986	14.5305	18.6626	13.9692	27.7671	14.6817		-53.6959	14.5139	-26.1079	12.6725	-49.2041	14.0609	15.5921	14.077	30.0656	14.778		-71.4045	11.7196	-69.4488	12.7649	61.9314	16.7738	40.0748	15.4027
-88.576	15.335	-60.7182	14.5482	26.5218	14.3795	25.9732	14.5919		-58.6486	14.7726	-30.499	12.7105	-47.3181	13.9836	18.8405	14.2417	27.7671	14.6817		-66.3527	11.5892	-66.5019	12.6531	65.3843	16.9945	35.9331	15.218
-93.8318	15.7184	-62.9658	14.6224	31.7933	14.7906	27.8002	14.7139		-63.5903	14.7343	-35.5847	13.042	-46.0236	13.9469	15.7675	14.0764	25.9732	14.5919		-64.0064	11.3953	-60.1859	12.3773	64.7364	17.0173	36.0768	15.2203
-93.359	15.5896	-64.1568	14.6365	14.783	13.7903	24.7644	14.5451		-63.9564	14.7494	-23.9936	12.6455	-43.706	13.867	24.286	14.5783	27.8002	14.7139		-72.5042	11.8429	-58.5378	12.3779	61.4559	16.7866	33.4911	15.1152
-90.1033	15.42	-61.4808	14.5817	23.4281	14.2843	21.9022	14.4254		-61.4347	14.6284	-30.8904	12.8166	-43.9502	13.8859	30.5656	14.894	24.7644	14.5451		-64.5374	11.4039	-58.5136	12.3719	46.6924	15.9566	32.1642	15.0554
-82.0837	15.0954	-58.0655	14.5236	38.6954	15.067	22.3659	14.4535		-48.3133	14.1136	-34.0163	12.9493	-44.9154	13.9446	23.6966	14.433	21.9022	14.4254		-65.8405	11.334	-56.6838	12.3145	37.3595	15.5614	31.7853	15.0311
-84.5394	15.3352	-56.5395	14.5056	35.6681	14.9743	24.4672	14.5817		-61.9823	14.6889	-23.6469	12.5578	-48.8454	14.1408	33.7838	14.9805	22.3659	14.4535		-65.3711	11.3474	-59.0713	12.4521	37.1455	15.5902	33.593	15.1038
-94.2519	15.8807	-54.3925	14.3745	29.5972	14.5472	24.565	14.5709		-56.4052	14.5408	-20.7073	12.3563	-48.8921	14.1487	21.2676	14.3961	24.4672	14.5817		-71.0889	11.5408	-61.5589	12.5939	44.3195	16.0325	32.3367	15.0391
-102.135	16.3027	-53.7454	14.3446	29.754	14.5678	28.4879	14.8133		-50.9537	14.1279	-29.5945	12.8289	-51.368	14.2461	23.4325	14.5344	24.565	14.5709		-55.8043	10.8873	-61.7572	12.5647	34.0917	15.4322	33.9661	15.0947
-98.0454	16.0231	-54.5007	14.4225	34.1925	14.9694	32.0198	15.0165		-66.1071	14.8924	-28.4848	12.7552	-50.5512	14.2019	18.1789	14.27	28.4879	14.8133		-66.5353	11.4362	-60.5727	12.5391	39.5581	15.9231	34.2281	15.0856
-99.5125	16.0697	-53.1011	14.3225	33.1208	14.929	32.9457	15.0712		-56.6416	14.4035	-40.3998	13.2984	-54.1773	14.3722	24.8823	14.5505	32.0198	15.0165		-76.4335	11.8367	-62.4859	12.6464	37.8128	15.7434	34.2744	15.0975
-93.5676	15.791	-51.848	14.209	17.4746	13.981	31.3382	14.9932		-50.6814	14.2216	-28.148	12.7061	-47.1376	14.0437	27.2938	14.7439	32.9457	15.0712		-77.7258	11.8296	-62.5502	12.6464	34.6467	15.5453	35.8292	15.2012
-97.12	15.9519	-51.6527	14.2177	22.1055	14.2038	31.2091	15.0147		-45.3366	13.7698	-37.483	13.1485	-44.4692	13.9346	29.0787	14.9022	31.3382	14.9932		-77.1094	11.8693	-64.75	12.7759	37.56	15.7237	36.7328	15.2446
-91.891	15.6178	-51.7084	14.2639	35.8076	14.995	27.0895	14.801		-55.5333	14.4112	-20.088	12.5846	-46.8326	14.0584	33.0092	15.2206	31.2091	15.0147		-72.2432	11.6918	-65.2221	12.8441	40.1983	15.8929	33.7324	15.1198
-96.006	15.8779	-51.9482	14.2643	16.0846	13.8919	25.4617	14.707		-60.4441	14.5745	-23.8262	12.6902	-48.5851	14.1694	24.0921	14.6372	27.0895	14.801		-66.7824	11.4187	-63.8719	12.7947	38.3397	15.7804	33.6096	15.1255
-101.228	16.2928	-53.3647	14.3122	8.39464	13.4791	26.3917	14.7571		-51.9781	14.2429	-27.1829	12.8163	-48.0348	14.149	20.4842	14.4081	25.4617	14.707		-73.5523	11.7073	-57.8846	12.5278	37.285	15.6424	34.3852	15.1561
-94.9935	16.025	-55.6537	14.4516	14.2357	13.8136	25.0788	14.6718		-49.3437	14.2384	-21.7922	12.573	-51.6462	14.3214	18.6408	14.2249	26.3917	14.7571		-80.5306	11.9751	-55.3069	12.4283	36.0627	15.5315	35.2308	15.1812
-92.4355	15.8892	-56.3522	14.5574	33.5989	14.8638	24.3328	14.6161		-42.8867	13.7964	-26.3279	12.8241	-54.8269	14.4687	17.8866	14.2837	25.0788	14.6718		-78.8493	11.977	-53.6574	12.3345	27.5434	15.1266	35.4495	15.1811
-97.4358	16.1717	-56.2437	14.5323	38.0162	15.0826	25.8377	14.6974		-48.6384	14.102	-35.2765	13.1715	-53.4899	14.4066	21.0483	14.4859	24.3328	14.6161		-80.207	12.0441	-51.0866	12.2174	32.7958	15.3837	36.2555	15.1967
-94.4634	15.9747	-55.9794	14.5475	40.9146	15.2889	25.042	14.6718		-59.2242	14.5629	-28.6136	12.928	-50.2458	14.2599	22.5917	14.5704	25.8377	14.6974		-70.4904	11.6334	-51.2198	12.2341	29.2751	15.2758	37.189	15.2301
-93.9016	15.9918	-55.2068	14.5935	30.6967	14.721	21.8539	14.5449		-51.6001	14.257	-31.9218	13.0224	-46.3032	14.0916	16.4972	14.2883	25.042	14.6718		-70.945	11.6716	-52.4099	12.3235	40.3175	15.7424	38.1095	15.2767
-95.6883	16.0801	-54.8505	14.5686	18.3298	14.0223	23.3444	14.6593		-51.8575	14.2946	-20.2812	12.6012	-44.852	14.0287	17.2543	14.3018	21.8539	14.5449		-57.9114	11.1036	-54.4559	12.4662	45.6231	15.9874	37.1044	15.2127
-102.811	16.4012	-53.0372	14.4261	18.1306	14.0706	22.9505	14.6729		-56.2106	14.4854	-29.0832	12.8207	-45.7458	14.0846	14.8438	14.197	23.3444	14.6593		-58.9337	11.1874	-54.9775	12.5403	47.3278	16.0726	37.2734	15.2391
-95.963	16.1199	-50.5999	14.3399	33.9087	14.9244	21.9265	14.6437		-53.9981	14.227	-35.654	13.259	-47.605	14.1965	25.6852	14.8432	22.9505	14.6729		-67.9297	11.4991	-55.525	12.6055	37.7024	15.6836	36.2986	15.2142
-107.978	16.8235	-49.5296	14.3798	34.6244	14.9707	21.7309	14.6414		-53.5034	14.2143	-28.1331	12.9791	-52.6386	14.4304	12.0114	14.1121	21.9265	14.6437		-69.0414	11.5602	-55.6824	12.6501	39.7024	15.6605	34.4359	15.1369
-101.795	16.4687	-49.1649	14.3307	22.1228	14.2459	24.1193	14.7756		-58.874	14.628	-25.2549	12.8439	-56.6849	14.6146	13.5392	14.0794	21.7309	14.6414		-72.8814	11.7077	-55.2825	12.6863	40.3988	15.7217	32.568	15.0494
-93.6394	16.12	-49.0328	14.293	16.3116	14.1519	23.3543	14.7293		-69.8368	15.0198	-26.2298	12.8633	-55.9031	14.592	18.1214	14.3026	24.1193	14.7756		-70.538	11.7751	-49.2926	12.4305	41.3935	15.7271	32.7441	15.0713
-94.0643	16.2295	-50.5094	14.39	27.5626	14.7347	22.4407	14.6728		-75.6803	15.2354	-27.4049	12.9687	-54.2697	14.5154	16.5547	14.3286	23.3543	14.7293		-67.8851	11.6845	-46.6539	12.3151	29.7119	15.2165	33.6774	15.1282
-83.9049	15.6097	-50.8148	14.4459	31.3557	14.8704	22.0996	14.6851		-67.6941	14.9143	-18.3869	12.6006	-52.5106	14.4162	21.9769	14.6319	22.4407	14.6728		-67.8265	11.6641	-48.4091	12.4004	42.9606	15.9656	35.0774	15.2055
-100.824	16.5584	-49.5598	14.4116	32.1502	14.9001	23.2175	14.7839		-54.2844	14.3928	-25.7592	12.8807	-51.1239	14.3718	31.2788	15.3011	22.0996	14.6851		-70.5609	11.7899	-49.5709	12.433	40.8502	15.8438	36.2003	15.2743
-78.762	15.4418	-48.7204	14.3409	32.3936	14.9082	21.6195	14.7273		-55.7358	14.5317	-23.5607	12.8223	-51.0764	14.3984	23.3175	14.7497	23.2175	14.7839		-68.1253	11.7154	-52.1064	12.5406	45.1573	16.083	36.7486	15.3131
-91.6584	16.1678	-48.3714	14.3784	27.199	14.7185	19.8058	14.6696		-50.3532	14.2894	-23.3576	12.7721	-52.6644	14.4904	18.5677	14.4709	21.6195	14.7273		-64.3379	11.5827	-56.8715	12.7775	32.1507	15.4138	37.3684	15.352
-90.9005	16.0873	-46.9493	14.3361	31.525	14.8806	21.3999	14.7852		-44.3072	13.7953	-30.827	13.1687	-53.3275	14.5406	29.9673	15.1056	19.8058	14.6696		-50.0984	10.9043	-56.4201	12.8395	50.0203	16.3212	36.3391	15.3115
-86.3443	15.6927	-44.969	14.2885	40.373	15.3307	20.5497	14.7363		-52.9158	14.2369	-25.6324	12.9972	-49.7116	14.4355	21.7888	14.6875	21.3999	14.7852		-66.2941	11.7111	-54.1431	12.7636	37.5532	15.6101	36.595	15.3134
-81.7392	15.6461	-44.8614	14.3168	23.3348	14.4367	18.488	14.6149		-47.8055	14.05	-24.3741	12.9836	-45.7168	14.2791	24.1808	14.8139	20.5497	14.7363		-68.8677	11.7626	-51.1735	12.6657	32.2941	15.4598	35.1876	15.2421
-88.0286	15.9784	-45.8585	14.3849	18.1691	14.1748	19.5499	14.6565		-55.2121	14.5154	-33.403	13.2997	-40.8974	14.086	25.121	14.8929	18.488	14.6149		-65.2023	11.6142	-50.9096	12.6456	39.5901	15.7838	36.4552	15.3277
-89.1301	16.0801	-47.8473	14.4516	10.6504	13.8081	21.9198	14.7743		-50.3532	14.3053	-28.6324	13.1491	-35.6733	13.8631	18.7158	14.5257	19.5499	14.6565		-60.7817	11.4878	-47.7492	12.4967	41.7722	15.732	36.1188	15.3301
-86.6084	15.8954	-50.195	14.4689	28.3851	14.8333	20.1357	14.6675		-46.9806	14.131	-29.2705	13.0886	-31.2437	13.6875	27.5607	15.153	21.9198	14.7743		-63.1439	11.6618	-46.1064	12.3822	34.3735	15.5635	34.9349	15.2823
-87.3491	16.0082	-52.2153	14.5907	20.9194	14.5083	19.68	14.6508		-51.5452	14.3244	-28.9762	13.1516	-31.6308	13.6998	25.4708	15.0867	20.1357	14.6675		-69.8135	11.9555	-48.4521	12.5095	32.3338	15.4217	33.0883	15.2386
-83.4503	15.7313	-50.7697	14.5237	12.5291	14.0131	21.0367	14.7366		-56.3742	14.4724	-35.9364	13.3424	-34.2251	13.8198	20.0399	14.6777	19.68	14.6508		-66.0609	11.801	-50.3067	12.6697	36.3658	15.664	33.1624	15.2674
-79.7296	15.5935	-49.6285	14.5416	22.017	14.54	20.0913	14.711		-57.6561	14.6502	-26.9996	13.0303	-35.0752	13.8617	16.0296	14.4621	21.0367	14.7366		-80.9345	12.4666	-48.1041	12.567	35.1028	15.6003	30.1287	15.1144
-63.9019	14.8145	-48.0416	14.4282	15.3535	14.1386	17.9502	14.6146		-57.9783	14.6509	-34.0321	13.3765	-37.0258	13.9453	20.7063	14.8065	20.0913	14.711		-72.4576	12.1558	-48.459	12.6054	28.9468	15.331	29.7181	15.1022
-56.0354	14.3734	-47.3406	14.4561	26.7017	14.8343	17.3098	14.6161		-58.065	14.7055	-22.879	13.0618	-36.2343	13.925	16.8704	14.5956	17.9502	14.6146		-69.9624	11.916	-49.2354	12.6108	31.6752	15.3933	29.1995	15.0913
-54.7196	14.2599	-47.3452	14.4725	19.5995	14.4732	18.9225	14.7198		-68.16	15.2102	-30.6962	13.3255	-36.4988	13.9569	15.8367	14.5026	17.3098	14.6161		-65.7859	11.7739	-45.6846	12.4462	30.3928	15.4238	30.9789	15.1785
-54.9129	14.313	-47.9234	14.512	19.3831	14.2962	19.7697	14.7891		-48.0499	14.101	-30.1117	13.3742	-35.0929	13.9161	13.0968	14.3383	18.9225	14.7198		-69.4304	11.929	-44.3445	12.3915	37.253	15.732	33.5873	15.3104
-39.7369	13.7132	-48.7979	14.5917	27.6425	14.8549	19.0564	14.7652		-52.8989	14.5184	-24.0997	13.0624	-35.8152	13.9656	16.3111	14.6751	19.7697	14.7891		-64.7785	11.7946	-43.7308	12.4276	39.7402	15.7948	32.4643	15.2742
-23.5848	13.0355	-49.3029	14.6342	16.6627	14.1666	18.7627	14.7432		-49.237	14.2942	-25.5323	13.2417	-36.194	14.0165	20.1666	14.8277	19.0564	14.7652		-50.4368	11.3393	-42.5014	12.4016	38.0337	15.7903	31.4087	15.2489
-6.46332	12.3744	-45.9381	14.4807	17.2687	14.3158	18.9505	14.7525		-41.9979	13.9625	-28.2341	13.3183	-37.6206	14.1111	23.1139	15.0315	18.7627	14.7432		-64.7706	11.9888	-42.7011	12.4826	48.0455	16.2699	31.6936	15.266
-17.3395	12.7728	-40.2999	14.2289	23.5859	14.6581	18.2826	14.7204		-54.2306	14.6083	-30.396	13.4552	-39.8778	14.2202	15.7967	14.6825	18.9505	14.7525		-71.4035	12.332	-42.9859	12.5371	30.2902	15.4452	32.8726	15.3329
-17.8046	12.8671	-34.5251	14.0724	24.4093	14.7572	17.0755	14.6592		-52.5836	14.4863	-22.8493	13.1646	-38.5703	14.1582	24.3903	15.0546	18.2826	14.7204		-60.4661	11.7669	-41.6872	12.4627	29.7148	15.5329	30.6741	15.2386
-13.0206	12.6255	-29.603	13.8567	18.8983	14.3856	17.1783	14.6594		-48.6674	14.3056	-30.9736	13.4048	-37.3674	14.0975	18.0484	14.8439	17.0755	14.6592		-66.2941	12.0689	-42.0001	12.4671	36.4346	15.7953	32.3929	15.3488
-8.50458	12.4775	-31.8597	13.9933	29.1056	15.0223	17.6412	14.7065		-60.7145	14.8298	-25.029	13.268	-38.1406	14.1319	16.5674	14.7137	17.1783	14.6594		-64.192	11.9401	-43.9121	12.5718	37.7983	15.8433	30.7324	15.2753
-17.1816	12.8157	-38.3218	14.1801	20.3547	14.5699	18.0125	14.7425		-59.9753	14.727	-25.1202	13.2484	-37.3296	14.0894	16.392	14.7404	17.6412	14.7065		-65.3492	12.0715	-43.1237	12.5414	33.3169	15.6894	31.4836	15.3172
-8.28639	12.4532	-45.4045	14.4626	29.3788	14.9544	19.3587	14.8396		-50.9567	14.419	-16.1636	13.0037	-35.3538	14.0194	18.4245	14.8391	18.0125	14.7425		-69.9416	12.1999	-42.651	12.5361	43.6735	16.1593	31.3862	15.2984
-12.2311	12.4052	-49.3956	14.6303	40.1114	15.6876	20.5355	14.9095		-51.8624	14.5865	-24.9943	13.4268	-36.3621	14.0799	17.6528	14.8535	19.3587	14.8396		-56.4256	11.6275	-40.8277	12.4808	26.722	15.2965	31.1244	15.2804
-4.50819	12.01	-49.4066	14.7279	16.4232	14.3907	20.6999	14.9203		-52.6954	14.5763	-22.1498	13.2788	-36.2077	14.0877	15.4079	14.6487	20.5355	14.9095		-57.8747	11.7401	-40.5739	12.5052	31.9483	15.6182	31.5952	15.2987
-7.89306	12.1929	-44.1403	14.4822	11.0949	14.1099	21.5509	14.9884		-46.7382	14.3485	-25.1558	13.3744	-32.644	13.9322	22.4582	15.0118	20.6999	14.9203		-69.092	12.2997	-40.7711	12.5413	33.2926	15.713	34.4244	15.4454
-13.2005	12.3825	-41.4042	14.4957	29.0027	15.1866	23.5215	15.1195		-58.4441	14.922	-28.676	13.5371	-34.9462	14.0288	22.8879	15.1195	21.5509	14.9884		-69.4135	12.396	-39.6566	12.5218	32.4306	15.5566	34.5199	15.4542
-12.1947	12.3682	-43.5141	14.6567	17.2947	14.4797	22.4864	15.0801		-48.417	14.4566	-38.0249	13.905	-35.3909	14.0386	19.7661	14.9777	23.5215	15.1195		-65.2589	12.2526	-38.557	12.4831	34.2718	15.878	32.3328	15.3765
-23.8327	12.8172	-48.8467	14.7914	21.8592	14.6864	21.4744	15.0607		-52.449	14.5836	-33.2851	13.7903	-36.4326	14.0793	16.4661	14.8657	22.4864	15.0801		-66.8787	12.3019	-42.8387	12.6677	35.9561	15.8112	32.5729	15.4146
-12.2378	12.326	-50.9808	14.7283	19.6698	14.6234	21.2086	15.1081		-50.837	14.5583	-26.8897	13.4092	-39.9698	14.2451	10.4213	14.5064	21.4744	15.0607		-57.7675	11.8181	-42.4598	12.6939	29.5637	15.6776	30.2386	15.3207
-9.17065	12.2873	-50.7067	14.7938	19.2648	14.6368	19.5298	15.0485		-46.3043	14.334	-30.1265	13.6329	-43.361	14.4159	9.78899	14.5252	21.2086	15.1081		-48.6851	11.4488	-40.782	12.6313	46.5636	16.4505	30.7873	15.3506
-12.9297	12.4093	-43.6427	14.5741	12.6119	14.1994	17.7264	14.9459		-54.1438	14.6786	-38.2578	14.0686	-41.0441	14.3398	12.976	14.6916	19.5298	15.0485		-54.2342	11.7018	-41.9178	12.7125	44.6565	16.3458	30.9239	15.3632
-12.4168	12.4568	-35.9145	14.2815	16.8878	14.4962	17.477	14.9356		-39.96	14.0319	-25.5016	13.5746	-41.0123	14.3718	15.3008	14.8551	17.7264	14.9459		-54.655	11.7387	-41.3677	12.7139	27.1027	15.5587	32.2318	15.4198
-10.1592	12.0796	-31.0045	14.0415	13.4209	14.253	17.811	14.9368		-48.3262	14.5525	-27.5059	13.6731	-37.2662	14.2385	16.2692	14.8929	17.477	14.9356		-64.2188	12.1053	-39.5398	12.6522	26.938	15.3887	31.0185	15.35
-18.62	12.2881	-29.2573	14.019	29.5039	15.1296	17.152	14.8713		-54.0989	14.746	-24.816	13.6282	-34.8544	14.1465	15.2861	14.8325	17.811	14.9368		-58.9664	11.9247	-40.141	12.6683	30.203	15.6865	32.0033	15.4044
-2.11954	11.8531	-28.6044	14.0294	24.4334	14.963	17.7759	14.8946		-49.8105	14.647	-8.93296	13.0405	-35.6161	14.1912	22.8479	15.2061	17.152	14.8713		-66.9442	12.4093	-38.8935	12.6254	34.4268	15.9332	29.8996	15.3313
-8.82996	12.101	-28.4123	14.0754	11.7384	14.3672	17.0913	14.8768		-37.553	13.9678	-23.2129	13.4767	-36.8966	14.2291	17.758	15.0424	17.7759	14.8946		-58.5694	12.1294	-37.8005	12.5534	38.4472	16.1694	28.0142	15.2601
-24.1447	12.6051	-29.0465	14.1416	12.5618	14.3088	17.0196	14.897		-26.8276	13.5888	-26.0366	13.565	-36.4618	14.1943	10.2284	14.7165	17.0913	14.8768		-64.9473	12.3943	-37.9406	12.5644	26.5748	15.5292	28.2059	15.2987
-7.29782	12.0459	-31.1765	14.2055	23.9438	15.0524	15.8867	14.893		-26.4396	13.7544	-24.9299	13.524	-39.7594	14.3561	6.76954	14.4549	17.0196	14.897		-65.6649	12.5115	-36.3859	12.535	32.9333	15.9378	29.7078	15.4028
-10.2061	12.1468	-32.072	14.2436	25.0394	15.1621	15.5929	14.9132		-25.3084	13.4596	-30.6536	13.7268	-40.1658	14.4003	14.2309	15.0022	15.8867	14.893		-60.2071	12.2448	-35.4563	12.5164	40.546	16.4184	29.9876	15.4309
-8.1304	11.9882	-32.7543	14.2373	16.0114	14.5745	15.1978	14.925		-37.8732	13.9823	-30.0126	13.8547	-39.4172	14.3858	15.6778	14.8979	15.5929	14.9132		-58.6915	12.1641	-36.9524	12.5647	34.1101	15.9763	31.8858	15.5194
-12.1966	12.1103	-35.8122	14.4399	17.3851	14.657	13.1872	14.8644		-26.1054	13.5785	-29.756	13.8641	-38.7491	14.4196	16.8071	15.0475	15.1978	14.925		-61.9827	12.3445	-36.8962	12.6147	39.069	16.2115	33.693	15.6232
-15.4351	12.2106	-36.9665	14.4049	13.8143	14.418	12.9025	14.8608		-31.2007	13.7626	-25.6334	13.72	-37.7454	14.4184	15.1985	15.002	13.1872	14.8644		-65.3006	12.3842	-36.3918	12.655	40.9083	16.3377	31.2585	15.5158
-8.63856	11.87	-39.6366	14.5004	17.6266	14.6302	14.5752	14.9784		-19.6714	13.3469	-20.3783	13.5778	-37.1633	14.4052	18.7713	15.2195	12.9025	14.8608		-63.4307	12.3964	-36.4299	12.6622	38.9567	16.2767	31.1053	15.5128
-16.6342	12.0995	-38.5925	14.4108	14.5464	14.4213	15.252	15.034		-28.6571	13.8341	-29.4934	14.0131	-34.9478	14.3338	13.8285	14.9094	14.5752	14.9784		-64.1235	12.4772	-33.8664	12.5596	32.1808	15.932	30.0461	15.4718
-14.614	12.1502	-36.4224	14.4908	19.5437	14.8315	14.4332	14.9883		-25.5747	13.7349	-18.9922	13.6085	-34.4444	14.335	16.2137	15.0308	15.252	15.034		-56.6082	12.1648	-33.9515	12.5744	34.5401	16.1106	26.6349	15.3312
-16.6639	12.2605	-32.8351	14.3601	13.8884	14.6476	17.0326	15.1324		-24.5882	13.6203	-20.7182	13.7361	-33.5731	14.3069	18.1828	15.2873	14.4332	14.9883		-57.7754	12.3012	-34.5216	12.589	28.0615	15.8007	26.0982	15.3386
-7.46625	11.918	-32.7283	14.3934	15.0447	14.6401	17.0026	15.1504		-26.4775	13.7014	-25.6027	13.8266	-32.9306	14.2903	27.8345	15.7771	17.0326	15.1324		-55.3448	12.1854	-34.5986	12.5337	32.4868	16.0084	27.4669	15.4134
-18.2123	12.3084	-32.5405	14.2448	10.9592	14.4392	14.6608	15.007		-33.7375	14.0295	-31.2382	14.1167	-31.9211	14.264	17.0546	15.22	17.0026	15.1504		-60.7579	12.5493	-35.157	12.5623	29.4533	15.9668	26.3015	15.3816
-19.731	12.3332	-31.9087	14.2361	10.1473	14.3289	13.3573	14.956		-31.6417	13.8844	-33.828	14.1099	-33.152	14.3402	20.7395	15.4422	14.6608	15.007		-62.1385	12.5739	-36.42	12.6339	32.1343	16.0223	28.0444	15.5026
-9.90848	12.0468	-29.6534	14.1817	15.3631	14.748	9.67026	14.7731		-20.5273	13.5671	-27.8884	13.9373	-33.6221	14.3883	18.48	15.3277	13.3573	14.956		-58.2598	12.3925	-34.7119	12.6043	27.5995	15.9161	29.6128	15.6104
-16.1997	12.2314	-28.0727	14.1795	9.01992	14.3717	7.88222	14.6979		-35.2387	14.048	-27.0036	14.0285	-34.5269	14.4471	16.5294	15.1615	9.67026	14.7731		-57.8856	12.4787	-31.9338	12.5075	35.0273	16.1679	30.3809	15.645
-10.9171	12.1112	-27.2342	14.1521	18.5395	14.8634	9.49498	14.8172		-25.6017	13.518	-19.9285	13.7502	-35.7385	14.5358	7.81402	14.567	7.88222	14.6979		-57.1303	12.348	-33.1156	12.6362	31.7459	15.9941	30.7916	15.6717
-20.6383	12.2646	-27.4378	14.1216	6.21388	14.2459	9.96383	14.8486		-25.9927	13.4865	-22.0101	13.7648	-35.7321	14.5676	14.3537	15.126	9.49498	14.8172		-56.0306	12.3253	-33.1245	12.6816	37.2704	16.3265	32.6266	15.7702
-12.2579	12.0599	-27.632	14.1791	19.1061	14.8755	12.2592	14.9753		-24.6251	13.6493	-25.2866	14.0098	-34.5142	14.5143	12.8464	14.9564	9.96383	14.8486		-65.4415	12.8727	-34.1394	12.7545	35.3498	16.1446	29.5895	15.6216
-7.56482	11.8999	-25.5945	14.0794	15.8768	14.785	17.4336	15.2914		-31.3574	13.8673	-17.7023	13.6953	-32.4596	14.4276	16.2605	15.1605	12.2592	14.9753		-55.1443	12.3399	-35.0393	12.8122	33.7391	16.1387	28.1822	15.5625
-5.41829	11.8304	-25.0174	14.0568	15.542	14.8634	19.6262	15.4138		-17.43	13.3147	-25.6175	13.9554	-32.7062	14.4343	16.3949	15.3653	17.4336	15.2914		-45.2619	11.9986	-36.17	12.8801	27.0358	15.88	26.6061	15.5156
-14.9901	12.2203	-25.5941	14.0491	13.4844	14.6454	17.1777	15.305		-23.7642	13.5413	-27.1453	14.1125	-33.3447	14.4559	15.1566	15.2985	19.6262	15.4138		-54.9954	12.5332	-36.6913	12.9036	27.216	16.016	26.4411	15.5601
-9.13045	11.9381	-29.1554	14.1985	17.0994	14.9587	17.4799	15.3759		-27.0002	13.8651	-30.1305	14.1991	-34.5901	14.5354	14.6801	15.4009	17.1777	15.305		-51.2954	12.3248	-36.0935	12.8758	30.0383	16.0789	22.5369	15.4003
-10.1401	12.0507	-31.6639	14.2868	17.6006	15.0026	16.6597	15.3639		-23.9597	13.6252	-30.4267	14.2472	-36.6508	14.663	18.1828	15.6425	17.4799	15.3759		-56.3422	12.6584	-35.5256	12.8996	25.9327	15.8262	19.9833	15.3139
-15.9394	12.1851	-32.8929	14.3605	14.9129	14.8024	13.5387	15.2119		-31.6496	13.8581	-29.1902	14.286	-36.5477	14.6986	9.03778	15.1023	16.6597	15.3639		-61.5598	12.8913	-35.2586	12.9175	29.7042	16.0712	17.5679	15.1874
-10.876	12.0169	-32.1088	14.3835	12.583	14.7055	12.9202	15.2253		-20.0365	13.4127	-20.6131	13.9561	-35.4841	14.7109	2.96576	14.6753	13.5387	15.2119		-60.0086	12.7579	-36.5154	12.9901	34.7668	16.3817
-3.50239	11.8495	-30.398	14.3699	11.471	14.5829	15.559	15.3823		-30.7718	13.8499	-30.824	14.4286	-33.7124	14.6735	16.0929	15.3176	12.9202	15.2253		-48.5134	12.2097	-34.8144	12.9377	33.036	16.166
-14.5279	12.1171	-28.7747	14.3161	15.5959	14.8591	16.0227	15.391		-33.0083	13.9804	-26.0554	14.2756	-32.4324	14.6458	11.725	15.1037	15.559	15.3823		-56.767	12.7009	-35.3685	13.0214	24.2474	15.7712
-12.0234	12.0474	-28.8608	14.361	19.2725	15.0007	13.993	15.277		-29.5748	13.9611	-23.2516	14.2291	-31.3412	14.6192	15.9974	15.481	16.0227	15.391		-50.8269	12.3549	-36.6258	13.086	28.8102	15.9869
-15.5394	12.2016	-28.8838	14.3765	9.92127	14.604	15.4677	15.3517		-24.8136	13.7272	-28.4432	14.3689	-32.7921	14.6734	16.3453	15.4694	13.993	15.277		-46.4212	12.3122	-36.1953	13.1299	27.1114	16.0046
-11.9478	12.1065	-28.1112	14.3501	11.0323	14.6961	13.6154	15.2278		-28.3538	13.9093	-19.9018	14.0113	-32.0785	14.6263	15.3095	15.5511	15.4677	15.3517		-52.8804	12.6147	-34.8182	13.1309	32.2088	16.2707
-5.94272	11.9929	-27.4009	14.3694	13.3603	14.938	11.5007	15.1444		-30.4696	13.8689	-21.4077	14.1221	-32.6266	14.6365	14.1325	15.4351	13.6154	15.2278		-40.1912	12.0854	-34.2114	13.0986	35.837	16.4873
-13.6637	12.1545	-27.3505	14.4057	14.1096	14.9407	9.45851	15.083		-20.7926	13.4438	-26.4309	14.2862	-33.4117	14.6611	12.0621	15.4095	11.5007	15.1444		-44.1741	12.18	-32.8781	13.017	33.6442	16.3926
-14.7834	12.308	-27.7644	14.3897	8.28402	14.6157	10.1874	15.1722		-25.5408	13.6528	-21.383	14.1085	-33.2223	14.6795	12.2501	15.3628	9.45851	15.083		-52.1102	12.5491	-32.5712	13.0054	28.8809	16.101
-23.5523	12.5952	-28.9665	14.398	14.1414	14.9126	8.57977	15.1435		-24.3897	13.7031	-29.4706	14.5024	-31.5513	14.6455	16.4183	15.5336	10.1874	15.1722		-49.1734	12.4788	-32.3537	12.9894	35.035	16.492
-10.8865	12.1064	-30.8192	14.5256	14.2376	15.0291	6.68211	15.0713		-13.0179	13.2693	-25.458	14.4385	-32.7698	14.7296	16.7476	15.7717	8.57977	15.1435		-47.0187	12.39	-32.7242	13.0247	35.5358	16.4209
-11.0291	12.1256	-31.6623	14.5758	15.4795	14.8808				-26.4416	13.7328	-30.3623	14.6727	-32.9157	14.7734	12.6944	15.3931				-54.0506	12.6311	-32.0629	13.0952	29.4214	16.2286
-6.81549	12.0276	-32.0941	14.6254	12.3117	14.8781				-16.9681	13.5584	-28.8593	14.6233	-34.3781	14.8798	16.4895	15.67				-46.8182	12.2825	-33.5517	13.1725	26.0944	16.0203
-9.34865	12.1472	-31.8856	14.6599	13.6854	14.9609				-11.2762	13.2409	-27.1205	14.5266	-34.9641	14.9102	17.4073	15.6794				-39.8518	11.9123	-33.8147	13.2277	37.7489	16.6319
-11.7928	12.272	-31.6338	14.6995	15.3025	15.0755				-33.1589	14.0819	-29.1189	14.7436	-37.0496	15.0205	16.2722	15.7351				-47.8653	12.4655	-34.5802	13.2605	31.2006	16.4496
-14.2417	12.3752	-30.3015	--	10.3349	14.7511				-30.4905	14.0173	-25.2301	14.5604	-36.6882	15.0105	14.8458	15.6263				-53.9017	12.7463	-36.6579	13.2996	35.4002	16.7173
-8.05958	12.1582	-29.075	14.6582	19.5793	15.3912				-26.9473	13.9235	-32.0575	14.8263	-35.9551	15.0137	14.6908	15.7235				-52.4407	12.661	-38.2621	13.3381	31.2045	16.3658
-0.21609	11.9592	-29.5914	14.6729	17.9575	15.2753				-24.4984	13.7962	-30.1731	14.6967	-34.7153	14.9781	12.33	15.5066				-49.3183	12.6774	-35.1796	13.2129	32.081	16.4464
-17.0486	12.5396	-29.9743	14.6146	15.4352	15.1271				-28.6601	13.9844	-27.3613	14.6263	-33.2112	14.9498	9.2268	15.3725				-37.2732	12.0408	-35.1044	13.2596	32.666	16.5148
-18.3424	12.5549	-29.9377	14.5859	14.8369	15.0817				-31.491	14.0554	-26.529	14.7219	-31.9946	14.9117	12.1566	15.4899				-47.5586	12.5576	-33.8526	13.2692	32.9769	16.4592
-16.6084	12.5251	-28.4588	14.5277	11.5787	14.9				-13.9047	13.4021	-22.7344	14.595	-31.8303	14.9435	10.4798	15.5471				-56.5447	12.9618	-31.9665	13.2922	40.2458	16.9817
-3.31291	12.0008	-26.9642	14.5759	13.8701	15.0617				-8.60886	13.1705	-31.8584	14.9572	-31.8698	14.9583	17.4014	15.9421				-57.2921	12.9483	-32.42	13.3371	32.142	16.4412
-11.054	12.3643	-26.0838	14.571	12.7792	14.9009				-16.1721	13.5855	-24.819	14.7435	-29.6968	14.8615	19.4378	16.0356				-54.1915	12.8646	-34.4222	13.4929	32.6088	16.4969
-14.1479	12.4911	-26.4679	14.5814	8.74191	14.8438				-10.7855	13.4514	-20.3833	14.5315	-29.7451	14.8787	9.90201	15.4476				-55.7646	12.9791	-32.6641	13.403	27.5405	16.177
-18.6362	12.6173	-28.4983	14.6902	10.4965	14.9495				-1.77882	13.0195	-28.8336	14.8717	-30.817	14.9424	13.1037	15.7259				-42.2129	12.401	-32.7971	13.3961	30.9643	16.492
-12.8321	12.4729	-30.7945	14.7809	11.5162	15.1492				-18.8544	13.7116	-22.2162	14.6127	-30.6578	14.9326	16.0383	16.0073				-49.7471	12.7917	-33.5996	13.4423	30.081	16.588
-12.9345	12.4775	-32.3064	14.8482	12.6013	15.2341				-3.96539	13.1332	-20.1267	14.61	-30.6282	14.943	10.8491	15.6797				-37.6305	12.2413	-33.3438	13.4639	38.1382	16.942
-21.4574	12.7978	-32.1852	14.8636	7.00077	14.9899				-12.0383	13.3841	-28.9683	14.9113	-32.5791	15.0403	13.3843	15.9563				-52.3683	12.8809	-31.9635	13.4156	31.8098	16.6338
-7.0978	12.2674	-31.4081	14.8893	13.1082	15.2832				-12.7416	13.4543	-20.5804	14.5331	-30.1757	14.9445	13.6756	15.9507				-50.4914	12.9676	-32.1993	13.4458	26.7928	16.4378
-13.3814	12.4765	-29.3874	14.812	16.479	15.5025				-14.3087	13.495	-19.768	14.5796	-28.2027	14.89	13.4885	15.8709				-52.4258	12.9438	-32.6136	13.5259	28.4218	16.4706
-9.18022	12.4011	-28.2068	14.8554	11.2882	15.1987				-14.4972	13.3573	-23.2179	14.9135	-28.6643	14.9633	7.41065	15.667				-32.2492	11.9821	-30.5597	13.4416	36.1682	16.8738
-20.5474	12.7604	-27.4663	14.8382	8.32827	14.9508				-11.4019	13.3048	-20.0286	14.7993	-26.5781	14.9001	13.8383	15.9786				-36.0574	12.1786	-28.753	13.3913	29.2771	16.5392
-10.0128	12.4712	-28.0833	14.8268	5.07492	14.8052				-13.796	13.4788	-31.8415	15.2849	-23.3794	14.793	10.1427	15.7266				-23.0477	11.6134	-28.3017	13.4557	28.1797	16.519
-10.6511	12.5544	-26.6006	14.7476	9.94436	15.1632				-10.554	13.3682	-25.5561	14.9367	-23.2587	14.8057	17.4394	16.1663				-40.5644	12.4197	-28.9369	13.5149	37.0235	17.0165
-14.5432	12.7689	-24.3973	14.7623	17.4399	15.6177				-8.95001	13.3454	-27.7457	15.0763	-21.9881	14.7444	12.1323	15.9741				-34.9637	12.1332	-29.2758	13.5275	26.5216	16.5632
-12.4483	12.6514	-23.9188	14.7957	15.0312	15.2902				-11.5486	13.4588	-23.6746	14.9068	-18.9759	14.6129	18.0308	16.4578				-38.3481	12.3851	-28.4691	13.569	30.9807	16.9039
-18.687	12.8888	-25.2276	14.8209	8.47352	15.1276				-14.2718	13.5045	-27.9399	15.1805	-18.3289	14.5785	20.0584	16.4909				-34.4933	12.2905	-27.7066	13.521	22.7995	16.4554
-11.2081	12.5773	-29.4513	14.9355	11.2324	15.406				-16.4673	13.6391	-26.0594	15.017	-19.5019	14.6489	16.1747	16.3187				-27.9586	11.9623	-30.2671	13.5983	25.3244	16.5104
-14.369	12.6879	-34.0228	15.1099	17.1773	15.5942				-20.2918	13.7794	-22.0448	14.8531	-22.8939	14.7973	15.3719	16.2239				-29.4086	12.0411	-28.3013	13.5236	25.9269	16.5871
-16.728	12.7455	-35.3251	15.1198	12.483	15.4172				-4.77538	13.1747	-29.1922	15.1884	-23.0926	14.8246	20.5027	16.6597				-30.5024	12.0806	-27.995	13.5583	27.0581	16.615
-11.1487	12.6209	-32.7227	15.0232	6.40435	15.0644				-25.7004	13.9755	-23.9055	15.1068	-23.551	14.8504	13.3073	16.2221				-33.4888	12.2262	-30.2249	13.6526	30.6311	16.7695
-5.41541	12.4152	-30.1559	15.0309	7.91366	15.0837				-18.7437	13.8038	-22.8414	15.104	-24.0298	14.9034	13.0949	16.1164				-57.6682	13.4255	-31.2497	13.8046	26.8586	16.6492
-18.5271	12.9142	-28.3333	14.9967	16.0586	15.5267				-9.16348	13.418	-26.64	15.2565	-23.4177	14.8936	9.57074	15.8639				-49.093	13.0078	-27.8242	13.7418	26.4305	16.6776
-17.9884	12.9991	-26.4361	14.8723	8.65245	15.3152				-12.8882	13.5916	-19.1131	14.8976	-22.2977	14.8737	13.8217	16.2417				-51.5286	13.0796	-29.1942	13.8432	29.8795	16.8288
-5.27761	12.5743	-26.2582	14.9431	10.7072	15.4822				-13.6673	13.6013	-21.9596	15.0564	-23.809	14.9561	9.10793	15.9835				-43.9965	12.7288	-28.6663	13.8165	24.6164	16.6114
-6.02693	12.6207	-26.4247	15.0498	7.51541	15.3072				-9.67521	13.494	-27.2721	15.3522	-25.8701	15.0641	7.19922	16.0531				-40.9763	12.7508	-26.6195	13.7233	28.169	16.9195
-14.9557	12.9676	-25.3498	15.0291	15.9643	15.7587				-10.4014	13.4676	-30.9706	15.4752	-27.8452	15.1344	18.1945	16.716				-43.2332	12.7604	-27.6876	13.7224	35.1125	17.3068
-8.3974	12.7325	-25.4656	14.9985	11.371	15.579				-11.0817	13.5651	-22.6333	15.156	-29.857	15.2268	10.6289	16.3185				-28.8846	12.1601	-28.3215	13.6994	34.543	17.2668
-25.9668	13.3964	-26.3012	15.0558	11.3017	15.5676				-18.5222	13.9005	-22.0567	15.0814	-29.7978	15.2292	12.3797	16.4692				-37.6742	12.6099	-27.5253	13.6694	27.4446	16.8653
-14.4762	12.8992	-25.7538	15.0422	10.9448	15.503				-9.15251	13.5511	-25.8692	15.3491	-30.079	15.257	17.1734	16.7783				-45.7711	12.9154	-29.2928	13.8324	30.6224	17.0149
-20.7646	13.1288	-27.3905	15.158	11.0169	15.5433				-4.25268	13.2538	-21.4395	15.2303	-29.6052	15.2698	12.2677	16.4025				-25.0545	11.9406	-31.4532	13.9762	26.8954	16.8107
-18.1597	13.0512	-28.8166	15.2237	15.2736	15.7674				-9.28318	13.4692	-14.937	14.8921	-28.4141	15.2588	15.6038	16.521				-29.5913	12.1087	-30.5864	14.0013	29.9986	17.0337
-14.2858	12.9705	-29.3359	15.274	8.7169	15.3755				-13.383	13.6955	-23.3823	15.2689	-27.6127	15.2453	15.9234	16.6276				-42.1484	12.7684	-32.0178	14.1416	27.615	16.8528
-25.005	13.539	-29.1022	15.3459	12.5878	15.6265				-12.999	13.7569	-24.5742	15.3985	-24.5701	15.1102	13.3794	16.4835				-32.2522	12.4122	-30.295	14.119	29.3768	16.9806
-15.3566	13.1392	-27.7885	15.3759	9.04012	15.5007				-17.0469	13.8938	-17.089	15.041	-21.2352	14.9649	14.9714	16.5013				-31.742	12.3927	-27.8003	13.9964	27.7448	16.991
-14.5834	13.21	-25.5102	15.233	13.5421	15.7921				-13.0808	13.8082	-31.4839	15.717	-19.9745	14.8952	14.7191	16.7246				-38.1854	12.669	-27.1751	13.9568	26.0479	16.8335
-13.2474	13.1183	-27.0305	15.3427	16.8714	16.0951				-4.69358	13.4251	-27.3098	15.5681	-19.3438	14.8787	14.419	16.6429				-28.2504	12.2376	-27.7466	13.9852	28.7056	17.031
-16.3471	13.2318	-28.7188	15.3439	12.2117	15.8319				-17.9207	14.0009	-26.4607	15.5361	-17.1179	14.7585	12.3602	16.5655				-43.8029	13.0248	-27.1482	13.9185	31.4795	17.21
-9.07973	12.9847	-30.142	15.3744	16.6906	16.0179				-19.4599	14.0713	-16.0031	14.9937	-17.9468	14.806	11.9335	16.481				-44.2386	13.0377	-29.8839	14.0729	26.5651	16.9069
-4.41153	12.7736	-30.783	15.4414	12.9803	15.9798				-24.8356	14.1498	-18.2135	15.1826	-18.2444	14.8646	12.1702	16.6679				-44.5682	13.0667	-30.8218	14.1456	24.5331	16.8555
-19.2659	13.2927	-30.8594	15.5866	3.36167	15.3096				-13.7421	13.8387	-24.166	15.5582	-17.8555	14.8923	10.2265	16.4796				-22.3112	12.0107	-30.7345	14.2233	29.0272	17.1109
-4.55412	12.761	-28.4388	15.454	12.1636	15.8088				-12.4353	13.8925	-22.0478	15.4323	-18.1578	14.9188	12.0075	16.7426				-33.3548	12.5352	-30.6691	14.2781	28.5749	17.1137
-12.3536	13.1598	-27.0052	15.425	5.19036	15.4076				-4.3644	13.5587	-11.8627	15.0013	-17.749	14.9266	8.75522	16.4487				-32.8923	12.4708	-32.2472	14.4597	28.9032	17.1379
-11.5516	13.2295	-26.0464	15.4519	14.7532	16.0726				-26.9204	14.5658	-19.5926	15.3946	-18.3987	14.9925	15.8074	16.7758				-31.5286	12.5194	-31.4873	14.4575	26.9041	17.072
-10.6205	13.1881	-24.3402	15.3623	2.49399	15.3766				-14.7476	14.2089	-22.2707	15.5142	-18.062	14.9777	15.5278	16.9271				-38.5288	12.9602	-32.1112	14.5027	29.6858	17.2294
-3.34449	12.9877	-23.6978	15.2776	18.3403	16.4227				-9.28518	13.7205	-20.1247	15.4128	-17.3552	14.9392	10.851	16.7276				-30.8577	12.5983	-32.0243	14.5101	25.6964	17.0532
-8.86632	13.213	-22.2054	15.1706	11.5701	15.9377				-10.575	13.7784	-27.3028	15.7454	-16.5665	14.8898	12.977	16.9538				-31.1564	12.6278	-30.4138	14.4756	29.865	17.3944
-9.57832	13.2192	-18.6753	15.0799	7.80592	15.6788				-13.0299	13.9116	-21.1917	15.4219	-17.66	14.9622	16.9493	17.209				-23.9399	12.2598	-28.6451	14.4284	28.5642	17.1823
-10.8693	13.282	-14.4343	14.9384	11.4614	16.0099				-9.73107	14.0012	-22.1389	15.4251	-15.8813	14.8893	9.87083	16.795				-32.4298	12.6777	-27.3303	14.3813	27.925	17.2001
-11.5009	13.2476	-11.8856	14.8634	6.88341	15.8648				-17.4659	14.1853	-20.0217	15.4457	-16.5796	14.9171	9.19465	16.6186				-42.7687	13.2376	-27.4176	14.412	28.3046	17.2589
-8.50936	13.1674	-9.39674	14.6859	11.7961	16.0373				-10.6089	13.7951	-21.8803	15.5509	-19.5488	15.0759	11.9871	16.8158				-41.275	13.1325	-27.0785	14.4492	29.8911	17.3239
-11.2942	13.3063	-9.06107	14.6573	8.24554	15.84				-11.7271	13.9322	-16.977	15.4247	-22.1161	15.2364	11.7172	16.863				-34.1062	12.7678	-28.0162	14.5036	24.7782	17.0421
-10.4367	13.3072	-8.17378	14.6015	13.2593	16.105				-2.85415	13.7923	-29.0654	16.0315	-17.8331	15.0598	10.5071	16.739				-27.4207	12.4139	-27.693	14.4755	29.4456	17.2815
-13.4972	13.4756	-7.62399	14.6168	15.1928	16.4342				-16.6399	14.335	-20.6637	15.6278	-17.6421	15.07	17.8262	17.2995				-22.8591	12.3004	-29.5656	14.6118	20.936	16.8502
-18.4448	13.666	-9.84914	14.7636	10.8948	16.1441				-6.36742	13.691	-21.813	15.6809	-16.7121	15.0384	13.392	17.0341				-38.757	13.0886	-27.3862	14.5834	22.9409	17.0294
-7.09302	13.3313	-13.0233	14.8928	7.82613	16.0445				-18.1721	14.3583	-23.7925	15.7847	-12.9416	14.8577	10.6591	16.9354				-31.6964	12.8229	-26.3414	14.5419	19.6565	16.916
-17.239	13.6184	-15.9044	15.0142	7.39998	15.9974				-13.2833	14.1104	-25.6462	15.9212	-9.99278	14.7242	11.3654	17.0012				-34.9518	13.0186	-25.5945	14.5075	21.8164	17.0467
-5.19626	13.3095	-19.9256	15.2717	10.4023	16.2437				-16.5063	14.1842	-30.7349	16.1593	-12.9692	14.8709	10.8286	16.9848				-33.7042	13.0982	-25.6747	14.5135	22.3113	17.0104
-8.8089	13.4236	-21.6721	15.388	6.92573	16.0233				-18.4794	14.2428	-16.2339	15.4791	-14.0137	14.9239	10.7555	17.1646				-33.7598	12.9679	-24.4373	14.4709	15.885	16.7619
-16.6112	13.6883	-23.2658	15.4751	15.2197	16.4974				-10.95	14.0793	-18.7426	15.5372	-15.3606	15.0121	12.5074	17.1988				-32.3107	12.8992	-24.9332	14.5243	23.306	17.1841
-17.35	13.6782	-25.5368	15.564	4.56797	15.89				-13.392	14.2784	-19.7987	15.7399	-15.3634	15.048	11.2817	17.0553				-24.5483	12.55	-26.067	14.6104	23.8687	17.2306
-8.15911	13.3792	-27.1763	15.704	9.87414	16.184				-8.61185	14.0638	-24.3157	16.0457	-14.7468	15.0251	11.0381	17.2319				-25.4853	12.5796	-26.3208	14.7016	18.5679	16.8518
-6.75999	13.4575	-27.199	15.7384	17.2947	16.6725				-15.4339	14.3353	-21.1561	15.78	-14.9046	15.0522	11.4794	17.1186				-29.1039	12.8249	-24.4739	14.7017	22.7714	17.16
-9.2807	13.648	-27.3925	15.7898	16.2808	16.6342				-15.7092	14.3223	-26.4835	16.0917	-13.163	14.979	14.4755	17.2384				-29.4384	12.8132	-25.5543	14.8183	22.3762	17.1162
-7.07962	13.5397	-26.2634	15.7354	13.1967	16.5071				-2.24167	13.7756	-18.7495	15.74	-11.9888	14.9279	12.7607	17.3062				-26.8003	12.7889	-25.7467	14.7843	20.6435	17.057
-11.3315	13.7476	-27.1136	15.8209	17.7862	16.9396				-9.57147	14.142	-19.3123	15.7348	-12.9816	14.9672	8.53697	17.0865				-24.6446	12.7353	-24.7061	14.7234	22.8982	17.3155
-8.86919	13.6719	-27.1519	15.7979	7.93964	16.226				-14.5351	14.4307	-17.0067	15.6214	-16.0084	15.1476	9.18685	17.1707				-28.7764	12.9437	-24.8081	14.7394	23.1801	17.2747
-4.80007	13.5325	-23.7581	15.5085	8.32057	16.2752				-10.8982	14.223	-22.4867	15.9303	-13.8522	15.0645	12.9682	17.4817				-27.5427	12.888	-25.4366	14.7593	29.8688	17.5655
-13.3757	13.9168	-19.3501	15.3583	8.73037	16.2639				-9.73107	14.1995	-21.1482	15.8602	-15.9391	15.1833	12.2346	17.3331				-27.8792	12.8893	-24.8999	14.7273	28.1419	17.6149
-8.87398	13.5866	-15.0042	15.2522	9.89145	16.3766				-11.9446	14.2195	-21.807	16.0039	-16.3819	15.2185	6.68867	16.9266				-33.8848	13.154	-25.3498	14.7936	14.2782	16.8466
-18.3826	14.051	-14.0391	15.3134	6.37742	16.2363				-22.2829	14.7016	-24.0907	16.1838	-13.7635	15.1218	7.96991	17.162				-28.9273	12.8546	-25.8839	14.8927	22.6493	17.2293
-7.66913	13.659	-17.1241	15.3786	7.03732	16.241				-5.75494	14.1284	-23.4378	16.2282	-11.8856	15.0469	13.1027	17.5224				-19.6821	12.4409	-25.3748	14.9082	23.9656	17.3249
-17.6017	14.0902	-22.2808	15.6451	8.1099	16.3114				-12.5969	14.4442	-24.9735	16.2636	-14.211	15.1679	12.6467	17.486				-17.041	12.3138	-27.0156	15.0146	33.7285	17.8369
-18.1721	14.124	-24.8021	15.8624	12.9178	16.6188				-20.1063	14.8195	-20.3754	16.0368	-13.6214	15.1438	15.1741	17.6066				-30.8537	13.0727	-26.9475	15.0352	21.798	17.2084
-17.0821	14.0834	-24.587	15.9218	10.2137	16.5796				-5.32601	14.1773	-18.5177	16.0106	-13.4489	15.1529	11.2836	17.426				-29.3421	12.9287	-26.3778	15.0539	19.8744	17.1823
-8.45769	13.803	-22.4507	15.8282	3.44921	16.1811				-27.3753	15.2177	-17.949	16.1139	-14.9026	15.208	6.80949	17.2251				-24.7955	12.9172	-25.9833	15.0455	24.1302	17.3536
-18.0228	14.2728	-20.8711	15.7203	12.6234	16.8118				-22.4585	14.9097	-19.554	16.1064	-12.9736	15.1096	9.7276	17.3439				-30.3813	13.1564	-26.6361	15.052	24.8828	17.5839
-13.8963	14.0805	-21.0944	15.7699	12.5715	16.8659				-17.0758	14.6672	-16.334	15.8239	-11.5198	15.0444	18.2101	17.9828				-29.6081	13.2621	-26.8444	15.1254	19.2652	17.1796
-6.49299	13.8048	-20.924	15.6958	10.1069	16.6943				-14.9541	14.6356	-22.8969	16.1099	-9.76209	14.9879	9.06116	17.4101				-28.9908	13.143	-27.228	15.1787	30.9517	17.8989
-20.3923	14.3416	-19.593	15.6509	9.44607	16.5644				-15.4199	14.6505	-21.5742	16.106	-7.70543	14.9029	11.8916	17.5255				-26.3448	12.9705	-27.4406	15.217	30.5081	17.8805
-18.2611	14.3281	-15.7919	15.5304	5.27116	16.3475				-15.7561	14.6074	-22.9504	16.3065	-6.54938	14.8875	10.0511	17.4839				-33.3052	13.3958	-28.2148	15.3062	24.4043	17.4962
-8.53042	13.8619	-13.2538	15.5437	14.4963	16.9617				-13.7371	14.708	-26.3071	16.5373	-5.72165	14.8767	8.84876	17.3944				-36.8237	13.5419	-28.1283	15.3793	23.3215	17.3936
-1.4774	13.6341	-8.51977	15.2833	11.8308	16.8609				-12.5012	14.7945	-16.6946	16.2316	-6.38593	14.9118	7.85202	17.2531				-40.5654	13.6348	-27.0971	15.334	15.8453	16.9435
-11.7172	14.0638	-6.78098	15.2135	4.13124	16.4616				-20.4923	15.1047	-16.0249	16.0988	-6.97211	14.9416	7.18363	17.2828				-25.9071	12.9982	-26.9378	15.3768	22.7355	17.3719
-12.3096	14.2172	-5.71921	15.1311	8.79097	16.754				-23.3632	15.1603	-15.7346	16.0042	-6.91293	14.9407	12.3846	17.6544				-26.8519	13.2134	-27.6659	15.4133	24.8256	17.6009
-12.5412	14.2385	-4.54198	15.0465	12.1876	16.9685				-8.24576	14.5194	-21.2879	16.1913	-7.49407	14.9679	12.825	17.866				-27.1815	13.1038	-28.0655	15.4402	17.4967	17.2067
-14.0628	14.3355	-1.03619	14.7901	6.8026	16.7381				-15.0818	14.8331	-15.1352	15.9688	-8.6161	15.0365	7.60064	17.5288				-22.7509	13.0338	-25.759	15.2803	14.4555	17.0123
-15.5729	14.3494	-0.62505	14.8914	9.65866	16.942				-22.4774	15.1445	-18.9576	16.215	-8.62073	15.0615	14.0322	17.9776				-27.9933	13.3492	-25.622	15.3002	13.7813	17.0956
-13.5671	14.27	1.29607	14.786	8.56876	16.7915				-16.3217	14.8972	-19.7987	16.1534	-11.8069	15.2517	13.4028	18.0593				-15.8212	12.7316	-24.3114	15.2167	18.442	17.2937
-7.66721	14.0301	-0.80187	14.9279	10.0184	16.9985				-18.5093	15.042	-21.8784	16.3962	-18.2899	15.5987	16.432	18.275				-15.9652	12.7587	-23.465	15.2203	17.7088	17.212
-8.08638	14.1236	-3.40244	14.9736	9.39989	16.8911				-7.342	14.5851	-12.4413	15.9926	-22.0986	15.7924	10.8276	17.802				-28.7486	13.3716	-21.3964	15.1605	12.405	17.0063
-5.50154	13.9332	-6.47156	15.1465	11.1478	17.0205				-3.37885	14.4881	-13.6054	16.1189	-20.6583	15.7481	14.1481	17.9707				-28.9253	13.3649	-23.2781	15.3261	13.6768	16.9488
-7.25475	14.1108	-7.80458	15.1887	9.02858	16.9119				-9.0737	14.7598	-20.9015	16.3684	-22.1644	15.8546	9.32131	17.7384				-20.1992	12.996	-21.7141	15.3048	14.5184	17.0104
-4.25459	13.9882	-7.76077	15.2079	10.7986	17.0441				-13.367	15.0333	-21.4593	16.4106	-18.3267	15.6559	10.8754	17.8681				-29.6002	13.4869	-22.8454	15.4097	15.208	17.1114
-14.1824	14.4825	-8.63215	15.3141	10.6658	17.068				-3.90953	14.6229	-21.596	16.495	-14.1017	15.4571	11.5311	18.0023				-21.1431	13.1508	-23.4056	15.4802	19.5229	17.4171
-16.3978	14.6164	-9.20074	15.3482	6.17733	16.8096				-10.2687	14.836	-30.1424	16.9509	-13.4271	15.4238	12.0348	18.1664				-36.2371	13.887	-24.4852	15.56	23.2634	17.7044
-14.0312	14.4595	-7.81258	15.2681	3.42997	16.6227				-19.439	15.2377	-22.0309	16.4984	-15.9985	15.5387	5.8186	17.8055				-27.1318	13.4502	-22.6383	15.4669	15.1451	17.3767
-2.46884	14.0303	-7.05153	15.2487	3.8869	16.7606				-13.6932	14.9898	-20.4081	16.4721	-12.8872	15.3951	5.25738	17.6684				-24.8719	13.4485	-23.5345	15.5357	11.2883	17.0223
-8.36869	14.237	-5.8955	15.2539	3.00671	16.6569				-18.1412	15.2147	-28.9366	16.8992	-11.0655	15.3502	7.7692	17.8576				-24.3032	13.3661	-21.2586	15.4058	13.7649	17.1444
-16.0083	14.5419	-3.67188	15.1023	11.318	17.2332				-11.2184	14.9762	-18.4969	16.3454	-6.95661	15.19	8.49995	17.9521				-28.435	13.5728	-19.3166	15.3123	15.3426	17.1994
-7.68444	14.2188	-4.82881	15.1607	11.42	17.2838				-12.3107	15.0317	-24.7516	16.8524	-2.80928	15.052	8.78932	17.9598				-18.9278	13.1561	-17.8797	15.2942	16.7257	17.3038
-1.8334	14.0243	-6.3988	15.2518	4.82481	16.8714				-14.194	15.2117	-24.8725	16.9598	-4.82306	15.1958	9.94975	18.0433				-19.5273	13.0702	-18.0588	15.3812	13.114	17.1377
-11.587	14.369	-6.54381	15.232	10.0569	17.2316				-9.87771	14.9834	-23.7044	16.8003	-10.1758	15.5035	14.6986	18.4039				-20.7808	13.1169	-14.0091	15.1246	13.6303	17.2108
-14.8226	14.7002	-6.09752	15.2809	13.975	17.3886				-12.2957	15.1868	-24.5326	16.859	-15.4037	15.7858	8.42785	17.9315				-25.0893	13.4577	-11.6516	15.0295	14.1794	17.3189
-13.1613	14.6191	-4.83639	15.29	12.6128	17.4949				-14.3007	15.212	-16.2567	16.4532	-17.8804	15.9219	6.8241	17.9444				-23.1965	13.5042	-11.7017	15.0612	20.9214	17.6627
-12.4598	14.6176	-4.34864	15.2846	9.82315	17.4352				-6.55795	14.8442	-15.2769	16.4478	-18.9996	15.9851	5.62373	18.0031				-24.5831	13.6575	-13.3225	15.1381	21.7718	17.7349
-13.4962	14.6763	-6.59932	15.4749	10.9554	17.3039				-15.7262	15.2376	-19.1309	16.7308	-14.6965	15.7701	3.06806	17.7168				-18.5755	13.196	-12.9216	15.1174	21.8212	17.7222
-8.69311	14.449	-9.17054	15.5053	11.7884	17.5559				-7.1804	14.922	-21.2948	16.7706	-4.52957	15.2606	5.67829	17.9951				-25.5508	13.5811	-15.3851	15.2937	20.0711	17.7557
-14.0436	14.7364	-11.2426	15.567	10.3599	17.3577				-14.8414	15.2565	-19.7888	16.7916	-1.22769	15.1009	6.88938	18.1784				-21.9936	13.6085	-18.5622	15.5063	21.6527	17.7618
-14.3575	14.7349	-12.8385	15.652	8.39464	17.2661				-14.0144	15.2025	-25.9257	16.9657	-2.17922	15.1485	9.27844	18.2226				-17.4867	13.2839	-16.9471	15.4207	25.4968	18.1133
-7.68157	14.432	-12.0242	15.6053	5.60592	17.0713				-14.175	15.3346	-24.3721	17.0858	-3.42928	15.2489	3.85727	17.8569				-14.9379	13.11	-12.1862	15.1438	25.5365	18.0512
-14.7183	14.763	-9.47035	15.428	8.5601	17.3569				-16.8235	15.5159	-25.8424	17.2476	-5.45433	15.382	9.18295	18.1822				-16.1537	13.0743	-7.77158	14.8686	21.6963	17.8497
-13.4819	14.7876	-7.8692	15.4167	10.7668	17.3168				-14.988	15.4567	-22.2707	16.9929	-10.622	15.66	7.61623	18.0251				-29.1516	13.8495	-4.98742	14.7392	25.862	18.0339
-11.8885	14.7456	-6.05061	15.4173	6.82857	17.2266				-10.0413	15.2967	-18.4424	16.8571	-10.9956	15.6965	8.78153	18.1816				-20.3252	13.4265	0.74419	14.4055	27.9908	18.2621
-5.93697	14.5413	-5.56306	15.4354	1.93701	17.062				-3.50453	14.9524	-22.1538	17.0257	-8.94522	15.6206	8.05078	18.1094				-20.3004	13.4448	2.76426	14.2665	23.5481	18.0966
-8.80795	14.7565	-6.30271	15.4461	5.66749	17.256				-7.97344	15.2052	-19.771	16.7983	-3.81315	15.3587	10.2157	18.3827				-19.5898	13.479	3.04	14.242	21.4987	17.8913
-6.9332	14.6309	-6.67053	15.4742	3.23181	17.2997				-15.2474	15.4692	-28.2322	17.2902	-1.81084	15.2555	1.91738	17.7802				-4.5186	12.7661	2.03541	14.3129	16.8962	17.8183
-11.5976	14.8246	-4.91113	15.3714	16.5877	18.0768				-17.8649	15.7043	-17.4189	16.7666	-4.26647	15.3885	11.1384	18.5421				2.14607	12.4351	2.18823	14.2735	16.164	17.5853
-14.2848	15.0175	-4.27534	15.4788	8.87851	17.4883				-10.2268	15.3652	-30.0413	17.4515	-3.38278	15.3484	8.18037	18.3518				5.71115	12.3188	1.13376	14.3511	12.6036	17.5073
-12.1105	14.9412	-4.72596	15.498	5.60977	17.3313				-5.32102	15.0289	-22.8097	17.0556	-3.16477	15.3539	9.95462	18.525				-5.0615	12.7572	-2.6538	14.5629	26.3123	18.293
-7.73612	14.77	-6.50473	15.5777	4.87099	17.2518				-11.8678	15.5503	-16.9909	17.0569	-2.42762	15.3351	8.61005	18.3232				-0.65279	12.5367	-3.93335	14.6725	25.3748	18.2994
-14.413	15.0582	-7.65363	15.5869	6.28507	17.4413				-13.2793	15.5169	-10.8927	16.6649			10.0384	18.4489				0.58685	12.4815	-8.39116	14.9043	19.2778	17.8426
-8.88546	14.8313	-9.67899	15.7948	13.4921	17.9294				-9.4388	15.3849	-23.7905	17.3502			6.74616	18.1297				-3.13306	12.7166	-11.9519	15.1326	22.1157	18.0079
-14.4178	15.1152	-7.20468	15.6489	7.52792	17.4722				-7.69413	15.3927	-22.9851	17.3524			5.99008	18.2234				2.58972	12.3757	-16.1888	15.3586	24.9196	18.2571
-7.60692	14.8781	-6.27336	15.6309	6.85262	17.5348				-16.5212	15.7397	-17.6527	17.0186			9.63602	18.5995				-3.62733	12.597	-15.009	15.3258	19.6643	18.0793
-8.98977	14.9302	-8.87221	15.8152	3.7657	17.4018				-6.01131	15.4261	-19.4866	17.1266			12.2297	18.8127				2.37137	12.4592	-17.6116	15.4375	18.7258	17.9949
-6.02693	14.8803	-10.7131	15.8944	5.84257	17.4784				-7.34101	15.3459	-19.6164	17.082			9.58827	18.582				-3.55686	12.7935	-17.4707	15.4433	24.1767	18.3341
-5.65945	14.7442	-12.0292	15.9327	9.43741	17.8332				-12.1381	15.6439	-20.6211	17.1498			5.06349	18.3147				-5.5518	12.8536	-17.2074	15.4635	17.7214	18.0243
-9.63957	14.9486	-12.7447	16.0088	9.16036	17.7083				-4.53797	15.3942	-16.0715	16.9024			12.712	18.7857				-4.04915	12.7758	-16.1856	15.4012	21.121	18.2007
-9.02997	14.978	-10.8795	16.0188	2.87011	17.4476				-13.0149	15.5904	-25.1865	17.5546			9.92539	18.6816				10.7561	12.0652	-16.434	15.4488	11.7716	17.7333
-10.1209	14.9626	-7.18723	15.806	6.80356	17.6803				-11.4239	15.5583	-17.0592	17.0269			5.3061	18.2639				-4.91858	12.785	-15.1394	15.4308	8.98029	17.4575
-11.9536	15.0676	-5.26071	15.7531	0.13719	17.2142				-10.1809	15.6416	-18.593	17.2923			9.36515	18.6392				-8.5581	13.0304	-14.9403	15.5029	18.0119	17.9049
-10.3305	15.0411			5.61843	17.5437				-10.5181	15.7465	-19.2924	17.3509			14.3635	19.0388				5.3727	12.2648	-13.288	15.3902	12.8893	17.7546
-6.26139	14.9245			6.52941	17.654				-17.1207	15.9831	-24.81	17.6138			7.31614	18.5386				0.98682	12.4389	-12.6009	15.4006	21.0038	18.2387
-7.64425	15.0459			6.80164	17.8478				-6.48413	15.5343	-17.842	17.1917			8.76399	18.7878				3.76882	12.3346	-13.2548	15.4544	23.7331	18.3545
-12.3201	15.323			10.7688	18.1133				-7.97344	15.6988	-21.7614	17.2931			16.4787	19.331				-8.03405	12.8889	-10.9825	15.2729	19.0086	18.2171
-7.63276	15.1235			9.85778	18.1617				-9.90264	15.6229	-25.4174	17.715			5.99008	18.6669				-0.75601	12.6636	-4.83045	14.9707	20.7684	18.2934
-10.0578	15.1478			5.16631	17.7411				-13.1246	15.8773	-22.2053	17.4393			-0.22517	18.242				-1.82296	12.8024	-2.94182	14.8775	16.2201	18.1343
-9.10748	15.1839			9.0584	18.0397				-6.41032	15.5697	-21.6525	17.3939			10.0754	19.0281				3.18225	12.4303	0.65808	14.7221	18.3684	18.1499
-8.34476	15.0704			11.3479	18.2825				-8.19489	15.6708	-22.4411	17.4512			10.9348	19.0367				1.47414	12.5507	5.19824	14.445	26.0615	18.7098
-5.45657	15.0299			12.6811	18.4158				-9.91162	15.7655	-14.4426	17.0962			7.13686	18.6921				-3.82186	12.7939	6.36575	14.4745	21.58	18.3917
-4.1876	14.9354			12.228	18.4508				-9.79691	15.7654	-16.8908	17.3281			4.41264	18.5227				4.05267	12.4376	4.13981	14.5558	19.0318	18.1814
-5.83649	15.05			10.9515	18.1181				-12.5002	15.9385	-21.7743	17.574			9.29695	18.9086				-4.53448	12.8179	4.50186	14.5371	21.0493	18.4078
-4.59719	15.0944			9.79814	18.1925				-9.01684	15.8057	-21.913	17.6793			11.9091	19.0113				0.91536	12.557	4.08854	14.5316	16.9533	18.1528
-0.13091	15.0045			6.28988	18.1426				-6.8991	15.6989	-18.5187	17.4455			7.6328	18.8087				2.80509	12.4213	5.11372	14.5124	14.0157	18.0451
-12.1794	15.5338			7.93387	18.2549				-8.98492	15.7376	-18.8743	17.4362			8.05273	18.8401				1.14662	12.6876	4.7002	14.5257	21.1568	18.5204
-8.48831	15.2927			5.62997	18.1433				-15.384	16.1151	-25.4877	17.8868			8.39764	19.0416				-4.86499	13.0138	5.91304	14.4536	28.4044	19.0282
-6.54084	15.2761			2.50361	17.9833				-16.9392	16.2817	-24.2215	17.8201			5.98131	18.8793				0.85879	12.6801	6.54984	14.4388	17.702	18.3199
-9.78025	15.3704			7.53658	18.2556				-12.2937	16.0081	-19.3311	17.5923			5.79619	18.913				-6.43513	13.0174	5.91066	14.4794	19.6827	18.472
-14.8198	15.734			11.4691	18.5549				-7.86969	15.8071	-16.1636	17.5605			6.90497	18.9204				-3.74643	12.8707	3.90979	14.5664	16.2124	18.3253
-15.4294	15.7329			10.7688	18.4775				-11.2623	15.9727	-23.4378	17.9255			6.29407	18.9224				-0.19723	12.7389	4.28906	14.5283	20.5737	18.4987
-13.1307	15.5946			9.85009	18.5156				-12.3516	16.1485	-17.8657	17.5113			7.54121	19.0538				-3.65314	12.9661	3.80231	14.5781	19.3156	18.4994
-11.3746	15.5208			0.69993	17.8821				-9.71012	16.0369	-20.7439	17.8248			9.28818	19.0518				3.3073	12.5453	3.11226	14.6119	16.348	18.3069
-11.1392	15.6767			4.88445	18.1469				-9.1156	16.0925	-20.4596	17.7552			10.0599	19.2081				-8.40624	13.1825	3.84764	14.5496	22.7491	18.8332
-11.6215	15.671			3.14812	18.0898				-14.8713	16.4079	-25.3361	18.0113			9.2307	19.1343				0.68411	12.7983	4.71446	14.5316	17.0957	18.3898
-15.7634	15.9547			9.64615	18.5893				-10.0553	16.2388	-13.8323	17.4131			10.2518	19.3809				-9.49204	13.3114	5.62819	14.4893	17.8744	18.4158
-4.97903	15.4241			11.4315	18.7027				-14.0454	16.3492	-23.7777	17.9835			3.79589	18.9498				-2.37777	12.9439	5.145	14.4906	14.6269	18.2447
-3.83829	15.3637			0.38633	17.9413				-12.561	16.1669	-24.3761	18.0551			3.29216	18.9151				1.02752	12.8102	5.14242	14.5003	17.1335	18.4508
-14.8695	15.8903			10.9236	18.5545				-10.3186	16.0556	-17.2138	17.7963			6.23658	19.2901				3.8631	12.7199	5.14697	14.5372	11.9217	18.1602
-13.5872	15.7892			11.371	18.8716				-13.8249	16.2652	-19.4787	17.7882			5.61009	19.0194				-4.10373	13.0389	4.51057	14.5786	13.7891	18.2472
-12.2244	15.8179			3.37129	18.0319				-2.73345	15.7747	-16.9939	17.6642			7.17681	19.176				5.09778	12.6504	3.33237	14.6178	11.5973	18.1308
-11.7526	15.694			5.47895	18.3081				-13.0897	16.4166	-18.3195	17.8415			10.2518	19.4842				3.98518	12.6792	3.71956	14.6054	16.7751	18.3405
-10.8004	15.736			14.5724	18.9879				-5.03374	16.11	-14.2455	17.6936			9.57171	19.2541				-3.27995	12.9349	3.6291	14.5927	18.6609	18.5281
-8.42324	15.6944			6.67562	18.4401				-11.2054	16.4885	-19.1379	17.9849			9.80555	19.4512				1.66669	12.8463	3.33534	14.5519	13.6835	18.2056
-9.897	15.8419			12.2761	19.0782				-9.98245	16.3103	-22.0904	18.2772			10.3814	19.4771				3.21996	12.7726	3.86961	14.494	18.0478	18.6661
-4.36081	15.5795			7.25857	18.7651				-15.8589	16.548	-20.202	18.1047			9.44992	19.5232				-3.05763	13.2244	4.37101	14.5057	16.4681	18.6082
-10.2922	15.8568			8.57742	18.7331				-9.44977	16.285	-16.5877	17.6928			8.9043	19.5809				3.31822	12.912	0.51714	14.7266	14.2937	18.4317
-7.23657	15.7521			7.77803	18.7599				-11.9915	16.4516	-17.2465	17.7097			6.31258	19.3879				1.41261	12.9968	-3.78528	15.0367	19.9926	18.79
-5.7963	15.6507			7.33168	18.8398				-13.2763	16.517	-22.7076	18.1664			9.90785	19.6274				2.55399	12.9385	-8.1263	15.3645	17.9858	18.7023
-11.4626	15.9346			6.00321	18.6092				-13.0558	16.506	-25.3817	18.369			3.76179	19.2194				-2.1217	13.1304	-8.19123	15.4232	14.8032	18.5173
-13.2091	16.0055			14.1895	19.1283				-12.966	16.6377	-17.0761	17.8595			10.9786	19.7602				-7.512	13.3783	-7.09598	15.3817	23.029	19.0256
-9.46253	15.8337			5.96089	18.5665				-13.2284	16.6846	-14.6576	17.9566			9.0027	19.4906				-3.406	13.1846	-2.7411	15.1883	22.3704	18.9815
-15.4045	16.235			8.65726	18.7561				-6.08213	16.3264	-16.2706	17.9232			7.47885	19.5268				3.8234	12.9061	1.01281	14.9473	19.3292	18.8154
-16.2112	16.3474			4.78537	18.6275				-8.36845	16.2651	-18.3274	18.0675			3.02032	19.1382				-3.77124	13.2851	3.88465	14.7782	17.856	18.7018
-14.1556	16.2094			9.27965	18.9493				-16.1042	16.7011	-19.2617	18.2132			11.9413	19.9425				-0.93665	13.1935	1.00766	14.9725	6.92214	18.2197
-10.7688	16.058			8.77366	18.9997				-6.0562	16.2995	-23.3794	18.3753			7.54023	19.7525				3.01352	13.0992	-0.00326	15.0344	13.147	18.4584
-5.54269	15.9309			8.158	18.9905				-5.48561	16.2634	-20.3694	18.0993			10.8413	19.9123				0.56501	13.223	-0.57534	15.066	13.2961	18.4559
-12.4445	16.2222			6.00899	18.9037				-6.82928	16.3964	-19.8978	18.1422			8.91599	19.751				4.28293	12.9724	0.35957	15.0552	8.50667	18.2701
-7.64137	15.9752			0.86635	18.5749				-12.7396	16.7166	-21.4959	18.1718			4.68253	19.4718				7.59095	12.8797			11.1556	18.3531
-2.86982	15.7073			8.52258	19.0748				-11.6603	16.711	-24.6089	18.5081			2.62669	19.3121				0.89254	13.1493			7.03546	18.2851
-7.32844	15.8967			9.40951	19.1584				-6.76444	16.412	-20.517	18.354			1.62119	19.3286				-3.68688	13.3838			17.2875	18.8844
-7.47294	15.9703			9.93474	19.222				-12.7785	16.7369	-19.557	18.3602			6.68283	19.643				1.43047	13.2159			15.115	18.7334
-6.00971	15.9705			6.04073	18.9516				-9.47171	16.7627	-18.3453	18.3553			6.43632	19.6187				-3.98662	13.498			20.7888	19.1154
-6.44418	16.0876			9.9434	19.3258				-9.52458	16.6074	-20.9104	18.3762			7.1544	19.6822				-7.2996	13.6531			11.4878	18.5517
-6.03076	16.1021			7.42403	19.2212				-7.56345	16.53	-22.1647	18.501			9.5912	20.088				-1.54506	13.4427			13.9479	18.7829
-10.0855	16.3935			5.03452	19.1158				-11.7231	16.8067	-22.2796	18.606			8.66851	20.1861				-6.10363	13.8287			14.4177	18.814
-8.09307	16.2001			9.01703	19.3345				-17.5147	17.1757	-23.422	18.6801			5.8186	19.8163				-5.08532	13.7274			7.86647	18.457
-7.43945	16.1765			11.3026	19.5783				-10.3685	16.8596	-15.0371	18.1731			7.1622	19.949				1.13372	13.3993			8.02821	18.4083
-7.68061	16.2794			11.9914	19.6441				-7.47866	16.717	-13.6758	18.1662			4.18465	19.4675				-6.58103	13.8586			14.7615	18.7903
-11.3019	16.4406			4.91812	19.0456				-7.74101	16.6011	-23.9709	18.732			4.5471	19.6114				-8.439	13.9598			15.6545	18.8927
-7.9055	16.2268			9.46723	19.3918				-9.45176	16.7763	-18.7148	18.5052			8.56523	20.0239				-7.6966	13.8576			16.5901	19.0643
-11.4483	16.2878			10.5562	19.5088				-12.8034	16.9313	-16.8938	18.4079			10.7214	20.1689				-8.27225	14.0382			13.6186	18.7324
-8.74191	16.285			6.02053	19.1479				-15.5975	17.2112	-26.6747	18.9066			10.0774	20.1823				5.9156	13.2207			9.1246	18.4803
-21.5015	16.9406			5.84641	19.1934				-8.22381	16.7779	-20.2555	18.7041			4.78288	19.657				-9.36798	14.1742			18.6376	19.1351
-9.06538	16.405			6.12346	19.4176				-9.32009	17.0796	-18.4216	18.5013			10.6688	20.2996				-1.5917	13.7115			11.7619	18.8404
-5.91114	16.2933			6.95748	19.4951				-17.8748	17.2969	-18.1075	18.6111			4.16613	19.8755				-1.4994	13.7924			7.36282	18.5355
-10.0482	16.4924			3.74261	19.2896				-14.9681	17.1732	-17.2752	18.5137			7.81207	20.2231				-6.47979	14.1547			13.4201	18.9713
-7.67774	16.3925			3.89075	19.3366				-10.8523	17.0181	-17.0622	18.458			6.08361	20.1905				4.73452	13.5906			11.1469	18.6594
-9.16395	16.6374			6.8507	19.5207				-12.0393	17.1416	-16.6114	18.4379			4.23141	19.9726				-4.24864	14.1358			12.159	18.7112
-10.2147	16.647			3.35879	19.2013				-5.15144	16.8063	-23.5924	18.9685			8.72892	20.2165				-2.5594	13.9617			16.593	18.9884
-5.31684	16.3778			5.31253	19.3629				-11.0229	17.1985	-21.6911	18.8571			7.27327	20.107				0.69701	13.8827			17.8831	19.1206
-14.3623	16.6943			9.00549	19.6214				-11.79	17.2185	-22.9157	18.8765			7.49834	20.2628				6.25206	13.5272			16.8497	19.047
-10.2434	16.6129			5.7204	19.2704				-5.43274	16.8789	-22.5491	19.0754			6.34278	20.2123				-2.69438	14.0301			17.7291	19.1195
-13.8542	16.8424			3.34147	19.3791				-12.7466	17.2184	-14.7131	18.5099			6.53375	20.1749				1.27167	13.9183			16.1485	19.247
-7.01742	16.5725			7.48944	19.693				-5.55145	16.9528	-20.8361	18.8887			9.69837	20.5315				1.57737	13.9639			14.7015	19.1017
-5.84415	16.4935			5.93684	19.6002				-14.0773	17.4366	-17.624	18.732			8.32944	20.4728				-5.77809	14.4318			23.0212	19.6563
-6.61644	16.5664			10.7851	19.8641				-12.3216	17.2853	-21.4602	18.9298			4.09208	20.1645				0.69602	14.1495			17.6236	19.4006
-3.7981	16.3685			7.52215	19.693				-10.4204	17.3683	-21.5088	19.1185			3.58056	20.1448				-2.05917	14.1717			19.1461	19.3962
-5.28814	16.5655			4.5824	19.4912				-9.1555	17.208	-23.3021	19.0075			7.5529	20.3654				13.9301	13.4087			16.0109	19.1529
-9.30271	16.6742			2.42953	19.4087				-10.0692	17.0391	-21.592	19.0574			13.8773	20.9494				-3.20651	14.2724			12.5823	19.0365
-7.58204	16.5843			4.40059	19.4311				-4.16689	16.9619	-23.7975	19.2201			8.22032	20.5013				-3.87645	14.3064			20.9766	19.5547
-7.25666	16.5827			3.64064	19.4403				-9.91461	17.3161	-20.3754	19.0411			8.22226	20.5631				-6.51155	14.2986			15.0889	19.1633
-8.73521	16.8899			6.01957	19.5628				-13.9596	17.6609	-12.7484	18.7532			6.55616	20.3758				-0.91084	14.1874			14.9494	19.1402
-16.9137	17.2873			2.94995	19.4181				-9.75701	17.3788	-21.1898	19.1181			5.39281	20.2778				-8.68811	14.8091			18.319	19.456
-6.1456	16.6992			8.96316	20.0176				-1.79877	16.8754	-18.6663	19.1307			7.6289	20.628				-0.91779	14.4407			16.688	19.4996
-8.2816	16.8711			11.0997	20.1768				-10.3186	17.2086	-18.162	18.995			8.75133	20.7755				0.93918	14.3358			11.9508	19.1859
-5.74653	16.6349			4.68629	19.6531				-15.2434	17.8894	-12.4849	18.5341			8.29826	20.7092				-4.14939	14.7228			13.4511	19.2886
-11.7823	17.0762			4.37943	19.7545				-8.82432	17.2708	-21.4286	19.1106			8.58569	20.7717				-5.53691	14.5998			5.69887	18.701
-11.7899	17.0621			6.1831	19.7575				-5.67714	17.214	-22.235	19.2697			4.86473	20.6093				-0.8374	14.4464			8.72556	18.9848
-2.51382	16.6319			11.5364	20.2993				-12.589	17.4108	-21.7723	19.223			5.25348	20.5147				-4.18512	14.6174			8.63743	19.0488
-8.4864	16.8533			6.67947	19.8655				-5.48462	17.1084	-23.2417	19.5928			7.79064	20.7382				-1.7247	14.5036			7.46162	18.8376
-2.90906	16.5402			4.542	19.6551				-11.0787	17.5471	-26.8609	19.6236			4.1486	20.5422				-4.35186	14.6508			7.7115	18.7918
-8.35912	16.9113			3.41458	19.6369				-10.7615	17.5537	-17.8132	19.065			8.08976	20.8041				-2.97029	14.5741			11.9498	19.1537
-5.18574	16.8385			6.91996	19.9211				-7.81383	17.3405	-20.199	19.3581			10.2109	20.9541				-1.42993	14.5999			14.7838	19.2971
-10.2597	17.1186			3.84458	19.8245				-5.54547	17.354	-20.2614	19.2979			7.549	20.9792				-13.5613	15.5039			11.9963	19.4031
-11.5545	17.162			5.91952	20.0602				-11.8588	17.7108	-21.5494	19.4395			8.31872	20.9711				-2.10483	14.8322			10.8893	19.1603
-9.1716	17.1121			5.00374	20.1523				-3.41775	17.2487	-17.2772	19.2219			11.3167	21.2953				-5.94384	15.0668			10.0699	19.2837
-11.8847	17.2531			3.88594	19.9405				-15.6723	17.9927	-18.3631	19.175			4.99139	20.8119				-3.48342	14.8786			13.4956	19.514
-7.32365	17.0133			2.56325	20.012				-9.64927	17.5592	-21.8506	19.3462			7.63962	20.9913				-3.05863	14.8567			12.3392	19.4546
-15.082	17.4953			7.35958	20.3495				-13.5207	17.724	-22.778	19.5396			2.47665	20.5171				2.07759	14.6161			13.7087	19.5823
-14.2207	17.4244			4.8479	20.0639				-12.7416	17.8805	-20.4061	19.4481			4.3951	20.7286				-3.16482	14.8387			14.1242	19.56
-2.36166	16.8318			4.47274	20.1315				-6.17789	17.6863	-20.6131	19.5142			2.62085	20.7693				-3.91119	15.0054			15.7862	19.6388
-3.54258	16.8301			5.41546	20.158				-6.2577	17.6484	-20.7528	19.544			5.64809	20.9404				-3.13406	14.8837			10.8748	19.2324
-8.33041	17.1713			4.21205	20.2125				-3.8417	17.4448	-21.6733	19.6332			6.41391	20.9779				-5.65998	15.2328			8.40788	19.1577
-8.15336	17.3398			12.1367	20.7603				-0.95586	17.2352	-20.1822	19.4427			7.01702	21.0324				0.66128	14.9335			12.7673	19.535
-7.25954	17.258			3.00382	20.0794				-6.83726	17.4185	-24.0937	19.6989			6.73544	20.9888				-5.52401	15.4277			7.84516	19.2121
-3.06505	16.9902			5.90894	20.2078				-18.1502	18.3125	-16.0734	19.2422			5.79619	21.0198				-3.6452	15.2572			14.0642	19.7278
-8.74096	17.3337			4.44003	20.1214				-4.09906	17.4798	-23.3179	19.662			6.00956	21.0579				1.88703	14.9475			18.3209	19.9482
-6.90449	17.1344			7.07003	20.3651				-13.7281	17.9535	-20.3179	19.5395			5.81567	21.1057				6.08334	14.7355			9.06358	19.313
-0.56347	16.8654			7.95022	20.3981				-6.41929	17.6573	-18.5781	19.4413			8.24078	21.246				1.9297	14.9926			7.28825	19.269
-7.40021	17.273			8.09547	20.4187				-9.54553	17.8881	-17.9926	19.5126			3.66338	20.8789				0.05585	15.1004			14.686	19.7977
-12.6656	17.5559			0.94716	19.9144				-10.7655	17.9964	-22.131	19.8062			8.30313	21.2568				-0.2816	15.1638			14.1494	19.7569
-9.95346	17.2883			5.5434	20.274				-9.9625	17.8319	-19.1775	19.6398			9.31254	21.3441				7.32	14.6638			10.1513	19.445
-15.0494	17.8348			10.105	20.7082				-9.73506	17.8638	-12.6206	19.2094			3.43149	20.8223				2.66714	15.0903			8.01175	19.4493
-7.70071	17.4323			4.48717	20.3177				-13.0828	18.1485	-20.6339	19.7532			10.1427	21.474				6.07242	14.8502			11.821	19.6623
-11.3248	17.7026			7.00942	20.5669				-1.41971	17.6278	-20.3466	19.62			1.67965	20.8694				-0.26671	15.3535			10.7111	19.6655
-12.7699	17.7512			3.50308	20.5314				-2.97086	17.6819	-11.8825	19.1998			3.80661	21.0733				4.11421	15.1528			9.57013	19.6196
-8.9113	17.5426			8.04641	20.8065				-5.84771	17.9161	-13.3231	19.3528			10.927	21.6791				4.90722	15.1433			13.9402	19.8636
-10.053	17.6141			9.43067	20.855				-12.4483	18.1602	-17.7766	19.5475			6.22781	21.3264				-3.51816	15.6497			13.8269	19.9202
-8.24428	17.537			7.4298	20.5975				-5.22127	17.5848	-13.0734	19.3396			6.18202	21.3675				0.3943	15.3199			9.35802	19.5711
-3.01146	17.1335			9.47204	20.8523				-8.75849	17.9116	-13.2993	19.1575			8.32262	21.5702				-3.16085	15.5976			11.7348	19.8258
-7.32844	17.4532			7.55293	20.7204				-11.6064	18.3166	-16.6332	19.6955			5.8449	21.29				2.04186	15.3288			12.2501	19.8443
-8.80029	17.5732			3.38091	20.3145				-13.1715	18.4774	-21.5831	19.9819			6.82897	21.4534				-5.64509	15.7555			6.78557	19.3813
-14.4226	18.0039			5.94742	20.6474				-7.78989	18.0339	-20.418	19.841			8.32262	21.5553				4.1281	15.3219			16.3412	20.1061
-8.02034	17.6599			9.48743	21.0247				0.05064	17.6505	-14.9727	19.4534			6.7179	21.5221				-0.78877	15.6321			7.73378	19.5125
-9.02135	17.7222			5.53859	20.7046				-5.38985	17.8556	-26.2031	20.2558			2.54193	21.1648				-1.14309	15.7109			16.0167	20.1204
-6.41547	17.6409			4.88445	20.6934				-3.89955	17.9071	-20.5814	19.8333			9.49376	21.9346				0.04791	15.6698			14.8506	20.0326
-13.4962	17.9716			2.27851	20.616				-8.55798	18.0165	-19.987	19.7842			10.8208	21.8952				-0.75105	15.7501			11.5866	19.8308
-3.63733	17.3821			5.11725	20.813				-16.3596	18.3387	-13.5609	19.42			5.08395	21.505				-1.5123	15.6704			13.9257	20.1748
-9.90083	17.7709			6.61598	20.8598				-11.386	18.172	-17.4457	19.7266			5.91895	21.6553				-4.17817	15.931			11.022	19.8817
-9.43956	17.655			3.95424	20.6376				-12.187	18.3513	-18.0679	19.8528			6.48211	21.637				-1.0488	15.6508			6.47758	19.5693
-4.9484	17.5514			0.57584	20.4249				-14.0773	18.5755	-21.8189	20.2096			9.17126	21.9364				3.68743	15.4543			7.9362	19.6605
-4.16463	17.5168			6.31008	20.7145				-9.98145	18.3415	-18.0352	20.0556			6.08946	21.5835				-7.54773	16.0567			10.6016	19.8509
-10.4329	17.9092			8.51585	21.3569				-16.8703	18.8388	-19.3995	20.074			5.10928	21.524				-1.45375	15.8693			13.4462	20.0718
-11.299	18.0765			6.32355	21.0006				-6.77641	18.2297	-19.7482	20.076			13.1767	22.3819				0.8052	15.8074			12.9097	20.0579
-12.8398	18.1092			3.23469	20.8558				-11.2882	18.4228	-12.5939	19.6119			7.51977	22.032				-4.3459	16.2237			13.5712	20.1231
-5.803	17.7046			8.4793	21.1481				-7.13552	18.1664	-21.8615	20.1699			10.8413	22.1503				8.4187	15.3767			15.9121	20.3517
-3.7359	17.6416			8.96605	21.3782				-7.45472	18.3344	-18.7862	20.1061			8.75327	22.1253				0.46774	15.8952			8.09117	19.8913
-8.45195	17.9103			7.04213	21.1906				-11.0119	18.4116	-17.6418	19.9389			7.53049	22.0358				4.02091	15.9011			12.9465	20.1742
-6.50925	17.8211			6.77278	21.0477				-12.7296	18.4498	-14.8637	19.7893			8.90137	22.0487				4.17971	15.7895			13.3397	20.2341
-11.1554	18.0712			7.06329	21.1159				-10.3834	18.6557	-15.5255	19.9399			5.06154	21.8433				-3.1281	16.1667			15.764	20.3899
-6.49107	17.7839			7.62315	21.0987				-12.7516	18.7713	-16.0903	20.0388			6.18981	21.6861				-4.97615	16.2852			7.11778	19.7059
-6.78583	17.8283			4.82289	20.9704				-11.2184	18.4873	-14.1296	19.8458			2.81376	21.472				2.07362	15.9058			9.45487	20.062
-5.05559	17.7718			6.82665	21.2498				-10.0822	18.6775	-19.3311	20.268			10.2596	22.1782				9.72186	15.4432			9.05584	20.0082
-4.41536	17.9105			6.01091	21.2659				-9.21136	18.6377	-22.0725	20.411			7.66592	22.1867				1.59722	16.2222			11.6796	20.1873
-9.36491	18.1388			7.27492	21.3988				-10.6069	18.613	-18.4136	20.2516			4.43797	21.8786				3.39762	16.0474			18.1766	20.7077
-7.93996	18.095			8.51008	21.4683				-9.33106	18.4481	-19.7106	20.3384			4.82965	22.1723				-1.4994	16.4426			14.4758	20.5961
-12.4397	18.4047			0.58065	20.9816				-12.595	18.7064	-19.338	20.2395			6.50063	22.1828				-3.19559	16.5391			18.7141	20.6898
-11.8474	18.3257			6.6131	21.3375				-3.83471	18.3079	-21.9547	20.2662			7.23624	22.2332				-1.15004	16.4343			13.8375	20.4994
-8.97542	18.0499			7.61257	21.5406				-10.8673	18.5592	-11.5912	19.8916			6.73446	22.0722				2.27013	16.2241			16.2928	20.5361
-6.68151	18.0132			1.81003	20.9338				-8.67469	18.5191	-21.0788	20.5228			7.4506	22.2338				2.94007	16.1459			9.75028	20.2146
-10.9315	18.1772			7.8444	21.5431				-11.9446	18.8336	-17.7726	20.2126			9.64381	22.427				-0.03446	16.3491			15.331	20.4705
-9.22328	18.241			5.77715	21.3539				-7.5465	18.6059	-22.6551	20.6763			7.14758	22.1904				-3.1807	16.4706			17.9519	20.7029
-8.16293	18.2461			1.42429	21.0682				-11.1765	18.7711	-20.0553	20.4262			5.53117	21.9797				-5.39101	16.9156			10.589	20.1987
-7.59065	18.3109			5.32503	21.3961				-16.4344	19.039	-14.0572	19.9567			3.21227	21.802				-5.81183	16.9666			13.7542	20.4544
-3.69475	18.1113			2.84895	21.3102				-9.14054	18.746	-15.3422	20.1135			2.48054	22.0275				-5.8833	17.0431			11.6903	20.4185
-3.60192	18.031			5.78389	21.6495				-5.66118	18.5061	-22.0101	20.6288			5.57209	22.2577				-8.63452	17.2105			11.5586	20.5252
-11.9344	18.5104			7.59045	21.7676				-6.90609	18.7006	-16.3023	20.2852			5.27005	22.1617				-8.77446	17.238			12.3508	20.6111
-8.64909	18.366			4.36788	21.4442				-8.12406	18.6507	-22.8196	20.6602			5.51168	22.2169				-2.26958	16.7102			17.0744	20.9142
-11.0444	18.3902			2.98651	21.3586				-8.4712	18.6105	-15.9149	20.2923			10.0569	22.5315				-2.94052	16.8338			10.5203	20.3837
-3.31578	17.9619			3.74838	21.4862				-11.8428	19.1213	-15.0153	20.1844			8.27098	22.438				-4.19107	16.9267			19.4725	21.2522
-2.0181	17.8547			3.83303	21.4193				-7.63528	18.8765	-19.1161	20.6266			6.09433	22.2039				6.12304	16.2505			17.1325	21.0046
-11.054	18.5391			5.67807	21.6249				-3.46064	18.4533	-19.3618	20.7112			11.8789	22.8067				-0.25083	16.6171			11.8917	20.4687
-14.2465	18.7608			1.53684	21.293				-7.79687	18.9186	-18.0183	20.5299			8.63441	22.4794				2.03987	16.5561			12.4603	20.5537
-8.21174	18.5227			3.94751	21.6924				-8.44127	19.0796	-18.273	20.5821			2.74069	22.0557				-7.77402	17.4835			10.312	20.6074
-11.5737	18.6541			2.14191	21.3306				-9.58344	19.051	-18.4969	20.5413			4.25285	22.3319				-8.7695	17.5064			13.0579	20.6634
-8.1725	18.5128			2.974	21.5614				-7.00484	18.791	-23.2179	20.9316			9.25993	22.7159				-5.3662	17.4725			10.4128	20.5599
0.6165	17.9791			9.37007	21.9897				-9.85177	19.0256	-18.0827	20.5295			7.97381	22.549				-3.8298	17.2863			9.58466	20.5685
-0.90512	18.0926			5.96377	21.7365				-9.18443	19.0024	-23.7202	20.958			10.9816	22.9431				-2.22492	17.2706			12.161	20.753
-12.7881	18.8302			7.4577	21.7343				-2.62572	18.6123	-20.524	20.8707			9.71786	22.7846				-3.84072	17.3257			13.7252	20.842
-3.00093	18.1158			7.64047	21.9632				-9.20637	19.0374	-21.812	20.9603			5.73091	22.5039				2.84082	16.7894			7.69407	20.4819
-7.7744	18.4416			4.79788	21.6494				-11.3311	19.2763	-20.5398	20.8877			10.471	22.9107				-0.54957	17.0067			9.20209	20.5629
-6.67577	18.4308			9.20461	22.0845				-12.5191	19.4209	-12.796	20.3328			2.99596	22.4159				-6.91749	17.4932			9.08005	20.5093
-2.83728	18.3106			7.35669	21.9341				-11.6303	19.287	-22.0894	21.0226			4.22849	22.4137				-1.1689	17.3104			12.4622	20.8328
-5.0575	18.4804			5.75888	21.9134				-12.4703	19.3737	-17.3337	20.7194			8.40641	22.806				-0.64088	17.2649			12.9436	20.8853
-7.59831	18.7219			7.43653	22.1326				-6.68663	19.1567	-6.02208	19.8291			-1.11668	21.9702				-7.81471	17.8945			11.8491	20.8022
-11.5402	18.8215			7.42307	22.1536				-7.61433	19.0471	-5.00159	19.7718			3.32236	22.4236				-4.81635	17.7591			7.89649	20.62
-11.766	18.8778			7.48752	22.1361				-6.3784	18.8771	-7.00889	19.7669			5.70557	22.8306				1.3471	17.2011			13.2312	21.0252
-12.5775	18.8817			5.46452	21.9892				-1.19926	18.6172	-10.1764	20.1364			5.23302	22.8915				0.41316	17.3542			4.78069	20.3553
-9.80322	18.8755			1.61091	21.7222				-7.13053	18.9899	-8.32562	19.9199			4.41848	22.5865				-0.66371	17.3861			11.1789	20.9331
-4.84122	18.5855			5.73002	21.9392				-0.36134	18.76	-5.98344	19.9335			5.70168	22.7512				-5.83069	17.8014			13.4298	21.0078
-4.81538	18.3818			6.11384	22.0149				-6.92504	19.2344	-6.76516	19.9453			1.99338	22.3206				1.8106	17.1881			15.9935	21.3005
-7.80406	18.7922			5.55879	22.0763				-4.29856	18.8192	-8.30977	20.0947			3.64097	22.6164				3.41846	17.1507			11.4317	20.7534
-2.14346	18.4759			5.55975	22.1766				-11.9845	19.3715	-9.56606	20.1784			5.95013	22.7625				-1.4468	17.5813			12.652	20.9436
-2.92054	18.5631			5.19036	22.0227				-10.1999	19.2915	-8.33949	20.127			4.48279	22.6894				-0.80068	17.6943			13.608	21.1378
-3.97227	18.7706			5.50588	22.2005				-5.04371	19.1103	-8.09675	20.0576			5.82152	22.8007				6.95774	17.1934			15.5518	21.3435
-1.41424	18.4883			8.69862	22.5573				-0.74439	18.7944	-11.6556	20.2594			2.58772	22.6867				-2.30829	17.7267			11.7891	21.1193
-7.59161	18.9493			1.62726	21.9569				-8.11907	19.2504	-15.4374	20.6155			9.14788	23.2222				0.82703	17.6428			15.4666	21.3394
-5.21253	18.8216			3.58004	22.1211				-9.8787	19.4308	-4.81532	19.875			9.01147	23.2159				1.74609	17.5752			15.4008	21.306
-9.23476	18.9779			5.27886	22.3323				-4.75343	19.2404	-8.30977	20.0552			7.28886	23.0835				-3.36432	17.7472			13.9257	21.3096
-8.03853	18.9184			3.93885	22.0493				-0.55187	18.9204	-8.4356	20.1543			5.94526	22.8245				-6.41329	18.0742			11.7067	21.1255
-5.93315	18.7569			2.24388	21.9849				-9.52458	19.4076	-13.2141	20.4847			10.0978	23.2209				-1.13614	17.7007			12.6608	21.1374
-6.88727	18.861			4.87387	22.2026				-11.4658	19.5616	-13.0813	20.4913			9.0748	23.3262				-0.07416	17.7064			14.5698	21.3557
-6.78965	18.8876			4.74401	22.2701				-4.16489	19.1283	-7.31504	20.1124			5.57696	22.9508				4.48243	17.4568			10.9658	21.1388
-5.56279	18.9986			3.05962	22.2211				-4.88111	19.3011	-7.54688	20.2359			5.2603	23.1121				0.24145	17.899			12.6113	21.3354
-11.1172	19.2533			7.68376	22.7237				-4.62276	19.327	-12.689	20.5502			8.20765	23.3811				0.16205	17.949			11.1585	21.2074
-2.3674	18.7894			6.68332	22.6025				-5.77988	19.3881	-9.91581	20.3042			3.90696	23.0471				-1.18279	18.0622			14.4787	21.5011
-7.45668	19.1248			2.36989	22.0659				-9.55052	19.6476	-11.0671	20.4466			0.60594	22.6485				2.0766	17.8895			10.1164	21.121
-10.6616	19.3238			6.1427	22.481				-9.80987	19.4085	-4.39722	20.0465			7.7351	23.4282				5.45211	17.572			14.4797	21.3587
-5.92262	19.0145			2.08612	22.0079				-8.02032	19.4183	-9.1331	20.3577			6.84651	23.2634				-3.24422	18.2627			13.7232	21.4415
-11.7268	19.4193			6.35914	22.4553				-9.51162	19.5228	-9.5304	20.3747			7.8793	23.3705				-2.90876	18.1438			15.3484	21.552
-10.8483	19.2395			4.21012	22.2242				-3.82075	19.2353	-8.89135	20.393			8.03812	23.5099				3.66361	17.7419			12.0893	21.2525
-2.74063	18.8154			2.38913	22.2131				-2.66562	19.2068	-9.60867	20.4774			7.61916	23.4561				0.66823	18.0162			14.407	21.2482
-7.64616	19.1512			6.89784	22.6444				-11.9206	19.9487	-6.25689	20.2225			7.60357	23.2327				1.17242	17.9692			13.9712	21.5539
-6.93033	19.195			4.17838	22.397				-6.68663	19.5805	-3.44806	19.9685			8.98127	23.5409				2.3932	18.1402			14.3741	21.7062
-10.0807	19.4519			6.34278	22.8039				-5.05069	19.4821	-8.38309	20.2724			11.8068	23.7238				2.13615	18.0404			16.3141	21.8161
-8.07393	19.1712			2.60846	22.4193				-7.49861	19.6199	-11.5466	20.593			7.43696	23.6113				4.23926	17.9894			11.238	21.4473
-4.62111	19.0585			5.96089	22.6813				-6.04822	19.5307	-6.38371	20.3266			6.78026	23.5507				2.77929	17.9983			13.5208	21.5732
-6.97627	19.2247			2.7287	22.4468				-8.60387	19.7289	-7.90553	20.3772			4.90175	23.4365				-2.0552	18.3464			12.5106	21.6028
-8.02608	19.2378			4.41021	22.4668				-2.75041	19.3376	-6.1063	20.2486			4.33859	23.3061				0.48263	18.2838			12.6404	21.5615
-8.46247	19.3335			3.70605	22.4837				-3.73696	19.4312	-8.41578	20.4217			3.76374	23.3527				-0.38482	18.2279			11.6815	21.5078
-10.4013	19.3378			3.80514	22.6266				-5.18835	19.6275	-9.53634	20.4642			6.14792	23.4342				1.49796	18.0848			13.5257	21.6169
-10.4884	19.4908			4.80365	22.688				-10.2817	19.9158	-8.03929	20.4444			5.67245	23.5317				-2.16041	18.4481			15.0337	21.8068
-4.74839	19.1828			4.20627	22.6856				-6.22278	19.9335	-4.69742	20.2211			7.00825	23.7329				3.87998	18.0966			11.9828	21.6056
-9.19266	19.5747			0.21222	22.3904				-5.79086	19.7931	-4.53989	20.2293			6.51427	23.636				1.59523	18.4343			11.8336	21.6017
-9.4654	19.5183			3.17313	22.6276				-2.8332	19.3424	-11.9479	20.654			5.39086	23.6033				2.69592	18.2645			11.2157	21.5821
-2.22194	19.0712			8.35424	23.2581				-1.84765	19.5557	-7.99272	20.5009			2.64813	23.4576				-0.30045	18.5046			9.21855	21.5287
-7.80789	19.4882			3.20103	22.6968				-8.62582	19.7574	-6.15683	20.249			2.50685	23.4262				3.08895	18.2724			9.54785	21.5301
-3.57321	19.2319			5.22884	22.7141				-6.50907	19.7653	-12.0777	20.6927			5.49317	23.761				1.58431	18.4833			7.21173	21.2361
-10.4894	19.6372			3.5406	22.6827				-8.60586	19.8821	-12.6503	20.8287			8.48533	23.9257				2.25425	18.383			12.1823	21.6027
-6.7418	19.4754			10.1108	23.542				-5.25918	19.9101	-6.91477	20.4183			5.33241	23.6772				-2.32219	18.641			10.8263	21.5617
-6.06521	19.3539			3.01537	22.6516				-0.36234	19.7091	-5.4405	20.257			7.07645	23.7423				3.3609	18.3462			9.93237	21.4809
-5.86424	19.3893			2.99517	22.7615				-7.97344	19.8499	-10.0991	20.6707			6.72472	23.5727				2.99069	18.1901			13.9644	21.937
-4.3656	19.3636			6.16963	23.0194				-4.13297	19.8276	-11.8419	20.7937			7.46229	23.8337				1.53072	18.4648			15.8744	22.0575
-6.46141	19.5402			5.47798	23.253				-6.65172	19.8265	-8.8111	20.4317			6.71206	23.867				3.10582	18.7008			14.7247	21.9155
-8.65004	19.7646			5.09416	22.9465				-8.98492	20.1465	-13.7025	20.9151			2.36557	23.7023				1.12578	18.645			8.92024	21.6769
-9.97069	19.8959			0.8827	22.6009				-10.3954	20.2271	-10.9541	20.6665			7.10471	24.0548				0.67419	18.7817			14.4961	22.0287
-5.94942	19.4546			0.73841	22.7607				-11.9416	20.3045	-6.26284	20.3926			7.58993	24.1362				-0.0434	18.8249			9.07327	21.6965
-4.13018	19.4861			3.64545	23.0878				0.2252	19.6646	-5.52769	20.4074			5.60522	23.8076				3.33112	18.5417			15.9354	22.2356
-3.74834	19.3373			4.4179	22.9733				1.16188	19.4394	-7.29522	20.4735			5.10636	23.7604				3.60902	18.5308			10.774	21.8422
-7.30069	19.668			5.60689	23.233				-9.77396	20.0564	-5.68126	20.3953			5.95013	23.9129				0.60372	18.7087			10.8806	21.8251
-2.16835	19.3004			7.79053	23.2506				-6.90509	20.1285	-8.80416	20.7351			8.46877	24.3256				3.7579	18.591			10.9048	21.6719
-13.5575	20.1971			7.91944	23.2201				-4.62475	19.8334	-7.44879	20.6231			7.95238	24.125				2.3406	18.5715			12.2472	21.8748
-3.75791	19.5212			0.91349	22.7082				-7.51757	20.1149	-11.0265	20.8994			6.02515	23.8473				2.47955	18.674			8.5396	21.6287
-5.18574	19.6044			-0.02538	22.8206				-2.90502	19.8376	-6.13206	20.6028			8.73379	24.1777				-5.08929	19.414			9.31637	21.7434
-6.60878	19.7108			5.95319	23.4962				-9.96649	20.0848	-12.256	20.9956			8.76789	24.345				2.78723	18.9823			10.7517	21.9461
-7.21264	19.7592			5.99071	23.5379				-2.73345	19.9422	-3.61055	20.3873			6.39248	24.2561				-1.54109	19.2544			14.8274	22.3476
-10.6033	20.042			4.87195	23.3496				-4.90206	20.021	-9.96336	20.7168			6.26094	24.2153				-0.17937	19.159			7.67857	21.7151
-9.42042	19.9018			5.10571	23.4697				-7.58241	20.0597	-9.0905	20.7779			5.13169	24.1995				3.43136	18.9447			9.89362	21.9435
-7.49974	19.7558			7.02289	23.6511				-8.40237	20.26	-8.4782	20.6816			8.20278	24.5804				-1.19867	19.1752			13.145	22.1281
-13.5106	20.3053			8.83811	23.9139				-4.85219	19.9037	-7.45077	20.9327			6.15279	24.1391				2.023	18.8897			13.7823	22.2334
-5.30536	19.6978			2.69504	23.1809				-4.75243	19.9173	-13.3003	21.2721			4.78873	24.2011				-1.06369	19.2522			13.5005	22.1161
-7.3849	19.9743			4.50256	23.2772				-9.36498	20.4581	-11.2454	21.1166			6.34766	24.313				3.28944	18.9335			9.29603	21.8523
-3.29855	19.7791			3.23469	23.2996				-9.01385	20.5005	-7.29225	20.8131			7.1125	24.2765				-2.57627	19.4533			9.45391	21.9702
-11.3459	20.2869			2.84703	23.2755				-9.24927	20.4908	-10.6222	21.0269			4.58704	24.2078				-3.95883	19.5807			12.7063	22.2617
-3.31865	19.8032			6.78048	23.7746				-12.3715	20.6419	-9.51256	21.0649			3.47436	24.1844				0.75954	19.2883			7.80835	21.9657
-6.50064	20.007			1.8841	23.2575				-2.98482	20.0597	-10.9373	21.1285			8.40154	24.6255				-4.20497	19.7324			11.2128	22.0644
-5.87956	20.0229			6.135	23.6949				-10.9081	20.6172	-6.40353	20.7377			11.4132	24.8225				-1.21157	19.3701			15.0298	22.6193
-4.31009	19.8209			3.54829	23.3888				-9.67621	20.6296	-10.3468	20.9768			6.01249	24.3256				1.7451	19.3721			13.8782	22.332
-6.17239	19.9553			0.93176	23.1489				-2.80128	19.9953	-9.52445	20.986			6.79195	24.5392				-0.38482	19.3473			12.1416	22.2379
-7.71411	20.0595			1.8033	23.2977				-4.89608	20.4442	-9.56507	21.2074			5.97157	24.571				-1.51727	19.5095			10.9861	22.1373
-4.47374	19.7979			7.68857	23.7536				-7.92057	20.4628	-6.0092	20.8862			3.44903	24.2204				-0.35306	19.4877			13.7765	22.396
-8.16963	20.1556			7.58371	23.7987				-6.08113	20.4343	-5.65847	20.8178			3.99173	24.2699				-0.20021	19.3756			12.3963	22.2711
-7.33897	20.184			7.70492	23.8647				-4.38036	20.311	-9.36197	21.1245			6.73154	24.4663				-1.57682	19.6772			12.3547	22.3004
-9.09983	20.2569			5.81082	23.6758				-5.38586	20.4706	-9.10932	21.2086			6.89718	24.6225				-1.76241	19.7123			10.9794	22.2697
-8.48161	20.347			2.39202	23.4965				-9.37396	20.5954	-12.3026	21.3256			7.35414	24.6914				-0.88802	19.6605			6.42721	22.0109
-14.0858	20.6387			4.13797	23.6646				-6.20583	20.4845	-8.77048	21.2081			6.40027	24.8469				0.5799	19.6276			8.92702	22.1321
-4.10817	20.0348			2.82779	23.4485				-8.9949	20.8451	-11.6794	21.2805			3.38862	24.464				0.75259	19.714			12.0913	22.3856
-7.37916	20.2848			2.91725	23.5898				-9.81187	20.8007	-12.3046	21.3003			5.34117	24.5358				-0.29748	19.7053			12.9203	22.5301
-6.74372	20.4347			4.83251	23.6067				-10.5979	20.571	-4.79452	20.8488			10.6941	25.1746				-0.15853	19.6193			16.4652	22.9487
-5.09387	20.1042			3.45787	23.6093				-7.61632	20.4725	-13.8145	21.6218			8.34795	24.8993				4.66604	19.3713			15.393	22.6058
-10.2157	20.4452			1.90046	23.6722				-7.85772	20.6585	-5.64658	21.1212			3.94983	24.4939				2.38229	19.634			6.48823	22.107
-9.30175	20.3587			4.2563	23.7541				-7.23527	20.6592	-8.65753	21.2599			2.27788	24.3581				2.05178	19.5483			12.9726	22.3663
-6.11306	20.2527			8.56491	24.2088				-8.96198	20.8549	-7.74602	21.2295			2.96284	24.3587				-3.87347	20.137			6.69162	22.0652
-6.72266	20.3807			10.459	24.4995				-8.82233	20.8244	-12.5572	21.5567			7.587	24.8679				-3.20452	20.1915			10.0854	22.3838
-8.86728	20.6178			3.45306	23.8395				-3.51351	20.6039	-8.23546	21.3651			5.5185	24.8491				-0.90886	20.0021			10.3624	22.3711
-10.2559	20.6599			4.99797	24.0353				-5.94647	20.5952	-6.64726	21.0592			4.11839	24.7445				2.50834	19.7604			12.2743	22.5659
-1.45252	20.0619			2.86338	23.7651				-8.72856	20.8105	-6.80875	21.0793			8.61005	25.1375				5.21787	19.5229			7.60593	22.2949
-3.12821	20.1655			5.38756	23.8504				-7.45971	20.8815	-8.68923	21.3414			4.13301	24.6799				0.0767	19.9361			7.83838	22.2587
-6.02789	20.3459			4.98257	23.9583				-11.2114	21.0658	-10.8897	21.5733			3.18986	24.7921				2.55201	19.8024			11.5024	22.6739
-7.08441	20.4043			0.01309	23.6027				-11.5406	20.9775	-4.45369	21.0944			6.19371	25.0866				-1.72073	20.1874			11.6448	22.7445
-7.07005	20.3965			5.5761	24.1119				-9.88868	21.0502	-7.51715	21.5269			7.83546	25.0518				0.24443	20.0233			9.04518	22.3332
-11.3449	20.7683			1.97645	23.8709				-5.15344	20.8335	-9.21533	21.4202			3.83486	24.642				0.17893	20.0651			12.4651	22.5991
-5.29292	20.4043			1.12897	23.6396				-5.08361	20.8217	-10.6638	21.6021			5.58671	24.7916				3.4929	19.8788			9.3309	22.4698
-9.1582	20.7148			3.03557	24.0704				-10.6308	21.212	-8.75561	21.4865			5.63932	24.9641				-2.18721	20.5627			13.0462	22.9405
-4.43163	20.3921			7.27011	24.301				-10.2777	21.1231	-8.98646	21.4656			6.56006	25.0932				-4.22184	20.642			13.4763	22.9116
-8.32562	20.8007			1.89372	23.8514				-8.01134	21.1728	-6.99304	21.4456			2.70464	24.739				4.50228	20.0333			7.13619	22.437
-7.92943	20.7107			-2.44279	23.4467				-8.04725	21.0014	-7.56471	21.3816			2.45911	24.7264				-0.2548	20.3333			12.1513	22.7923
-4.20674	20.3877			2.65079	23.8726				-8.74851	20.9827	-8.65257	21.4794			6.36032	25.2434				0.54218	20.299			13.301	22.9045
-12.0282	20.9506			3.3357	23.9619				-9.11759	21.0212	-5.03131	21.2501			4.0765	24.959				-1.68401	20.4491			13.0055	23.0266
-6.0566	20.6656			2.85472	24.0706				-10.96	21.2912	-7.47653	21.5031			6.26874	25.3993				0.54218	20.3007			10.373	22.574
-6.96478	20.5479			5.37121	24.2509				-10.5949	21.327	-15.0093	22.07			5.0518	25.0509				5.49875	19.8432			11.4627	22.6703
-9.24529	20.9613			6.6054	24.2973				-8.85824	21.1703	-10.3468	21.802			5.57014	25.0978				-0.34214	20.3387			12.4457	22.8964
-11.6761	20.9682			0.8096	23.8486				-6.08014	21.0763	-7.82726	21.5277								-1.93412	20.5175			9.47715	22.6592
-5.30919	20.6552			3.71471	24.3126				-12.0413	21.5655	-6.28563	21.4947								2.06866	20.2032			10.1183	22.7545
-8.29596	20.9851			3.34821	24.2628				-8.7934	21.2934	-6.16872	21.4607								-1.52719	20.6414			10.4476	22.8048
-8.41558	20.9071			4.48717	24.2392				-3.20627	20.9873	-5.9983	21.5406								-2.03535	20.8556			11.5508	22.9626
-8.10743	20.9341			5.08358	24.5308				-6.11405	21.1663	-7.36656	21.6069								0.78435	20.6232			8.61031	22.691
-13.0847	21.262			4.87003	24.3946				-5.5714	21.3027	-9.01222	21.6755								2.37832	20.4061			12.8225	22.9708
-7.70262	20.8158			5.40776	24.4816				-4.94296	21.1603	-7.68063	21.6261								3.22095	20.3035			11.1576	22.8905
-9.63	20.9961			1.51086	24.2869				-10.9251	21.5031	-4.958	21.4375								-0.08707	20.5629			15.1053	23.1856
-7.70262	20.8314			3.59447	24.4953				-5.2901	21.2545	-6.16178	21.6043								0.74664	20.4987			15.8637	23.2452
-8.33136	21.0144			4.97776	24.3864				-0.60773	20.9019	-12.5879	22.1979								1.08806	20.5113			12.7692	23.0546
-9.70273	21.2281			6.1552	24.6839				-6.23076	21.306	-7.36656	21.6484								2.39916	20.6153			17.1587	23.4377
-11.8397	21.3746			6.59001	24.7446				-9.78494	21.7255	-6.01614	21.6601								-2.61001	21.1286			12.6946	23.0969
-4.97424	20.9364			5.72906	24.6235				-3.30503	21.2111	-5.67928	21.4563								4.44967	20.4425			11.9828	23.0243
-10.0769	21.3213			1.71288	24.3231				0.70202	20.9063	-11.1037	22.1033								4.85263	20.5808			11.5692	23.125
-10.3353	21.3835			5.85122	24.7066				-4.43622	21.2463	-11.7646	22.1115								-0.56942	21.0102			12.6811	23.1939
-8.4931	21.2413			7.45673	25.0113				-4.54595	21.2903	-10.3805	21.9785								-2.34998	21.1186			15.5112	23.5342
-7.52941	21.2034			1.68498	24.2841				-9.0338	21.3899	-7.42699	21.7335								-1.51032	20.8723			12.654	23.1019
-8.77637	21.2575			2.04764	24.4686				-6.32453	21.224	-14.6745	22.3881								0.31986	20.936			10.9813	23.0522
-9.48932	21.2109			0.68069	24.2568				-6.48114	21.5831	-3.99794	21.6241								-3.56977	21.1876			12.3314	23.1813
-10.6693	21.4186			6.48323	24.8453				-8.77145	21.8457	-11.1691	22.1516								-2.69239	21.125			13.1886	23.2707
-12.0923	21.5971			1.93413	24.3752				-2.18381	21.2972	-9.71765	22.0595								-1.90931	21.2178			8.40304	22.9237
-5.85372	21.1131			6.76701	25.0339				-4.27163	21.2747	-8.97061	22.1588								-1.16691	21.0986			13.0395	23.4249
-5.95994	21.1219			2.65463	24.7429				-2.80427	21.3178	-1.58542	21.3943								1.8771	20.9981			12.8215	23.4623
-5.74653	21.1574			4.38424	24.7407				-6.6607	21.4691	-9.20047	22.2221								-2.0294	21.3368			8.558	23.041
-8.12274	21.371			4.42368	24.7653				-9.03879	21.5337	-8.64069	21.9562								-1.59369	21.3901			8.81854	23.0339
-6.53892	21.2527			6.8911	25.0932				-5.99834	21.4153	-7.25163	21.8294								-1.57682	21.4416			7.2621	22.8891
-8.19739	21.3792			5.6646	24.8892				-8.73455	21.6534	-5.97353	22.035								-0.69349	21.3046			13.4123	23.5854
-8.84335	21.3814			0.96255	24.4812				-9.92559	21.8221	-8.39398	22.104								0.04097	21.3358			12.3121	23.298
-11.5287	21.6169			3.27317	24.6458				-8.08017	21.9616	-9.47789	22.2838								3.40357	20.9956			14.7315	23.484
-4.62877	21.0867			4.04466	24.7615				-4.39931	21.6098	-11.8934	22.2962								1.92276	21.0867			11.5595	23.3394
-7.10067	21.4394			4.49486	24.9197				-6.40433	21.8316	-10.538	22.1764								-2.12865	21.6629			12.7973	23.4157
-9.6099	21.4705			4.76998	25.0886				-4.07611	21.4359	-9.73648	22.1989								-0.80961	21.5016			12.2288	23.3152
-6.14081	21.457			4.03985	24.9594				-7.09861	21.5448	-7.03069	21.9482								-0.15853	21.4249			9.58466	23.3622
-5.70825	21.3464			-0.59198	24.432				-9.07071	21.5431	-11.7279	22.5841								3.08101	21.1074			11.7687	23.3597
-6.86813	21.4307			6.92862	25.222				-12.4314	22.1639	-11.4228	22.3979								-0.09898	21.4748			8.20933	23.2156
-9.14481	21.7052			4.8556	25.1993				-6.39037	21.816	-11.6863	22.304								-1.07262	21.6083			8.66939	23.3226
-9.40224	21.6536			0.82499	24.7166				-8.35449	21.8096	-7.14462	22.4529								1.40368	21.4669			9.5556	23.4341
-8.78306	21.6226			2.01589	24.8516				-7.53752	21.8755	-6.33021	22.2325								2.82792	21.2548			13.5528	23.7179
-10.6655	21.7563			2.10439	24.9013				-7.67817	21.9262	-14.0651	22.8357								-1.95695	21.6279			13.915	23.6849
-7.99068	21.685			5.84064	25.1248				-8.96996	22.139	-6.90882	22.398								1.89	21.3689			10.2249	23.4599
-7.32174	21.6374			0.46425	24.6409				-11.3121	22.226	-2.87143	22.0371								0.86772	21.7019			8.63743	23.3481
-5.02688	21.5238			1.71288	25.1005				-5.10356	21.8466	-8.68428	22.4013								0.55906	21.5797			11.9866	23.6818
-12.0234	22.0649								-13.3002	22.4437	-7.07824	22.3662								-3.16979	22.0543			9.51008	23.4585
-6.42504	21.7402								-7.41582	22.1492	-5.94777	22.3092								1.7451	21.6468			10.3033	23.491
-8.95532	21.838								-4.65368	21.8225	-7.36953	22.215								-0.87611	21.8651			8.91443	23.5003
-5.37235	21.465								-4.31452	21.7644	-9.06275	22.4198								1.82351	21.701			12.9087	23.8266
-8.21078	21.8605								-10.7545	22.3062	-11.5179	22.6662								0.87368	21.6018			6.40978	23.1594
-11.6646	21.982								-7.39387	22.1846	-15.9397	22.9794								1.70738	21.6374			10.9145	23.6565
-12.4962	22.0262								-7.49163	22.055	-6.3094	22.4177								2.99963	21.5144			11.8559	23.6607
-8.49597	21.8149								-3.38882	22.0529	-14.9261	23.1612								3.13361	21.4165			11.3416	23.5773
-8.47491	22.0357								-7.40485	22.1552	-0.30831	21.9411								-0.90588	21.9906			12.2724	23.8782
-9.25677	22.0235								-11.3481	22.5169	-2.09665	22.1807								4.76529	21.5324			13.7639	24.0057
-2.32051	21.4178								-6.50109	22.2472	-7.93129	22.5768								1.06424	21.9479			9.47037	23.6793
-8.87876	22.0161								-6.47416	22.261	-11.5208	22.7914								0.22557	22.2179			11.7464	23.8155
-8.60698	22								-9.96449	22.2836	-9.28072	22.6218								4.68093	21.5679			14.2308	24.1594
-2.11188	21.53								-6.136	22.0739	-7.22686	22.4581												17.1548	24.3758
-5.75993	21.7986								-7.12454	22.165	-6.32823	22.5654												13.607	24.1852
-5.12353	21.735								-5.34397	22.0807	-10.7035	22.8828												12.0186	23.7621
-11.5631	22.2819								-11.1585	22.6228	-1.54678	22.074												11.2748	23.7532
-11.5363	22.2587								-0.81222	22.0099	-10.0169	22.9243												12.7964	23.9774
-3.95218	21.6814								-10.7047	22.5001	-11.7279	23.0306												9.7803	23.973
-6.93894	21.906								-4.34844	22.0478	-8.77741	22.7927												9.05777	23.7937
-5.63457	21.9138								-5.80183	22.3435	-6.53827	22.636												13.2942	24.2827
-6.31786	21.8968								-5.35294	22.1592	-8.32166	22.7536												10.6278	24.1239
-7.6653	22.0184								-5.53649	22.1826	-10.109	22.9278												10.5919	24.0206
-7.83851	22.1127								-13.4099	22.9341	-7.94616	22.765												11.6176	24.1304
-7.17819	21.9583								-8.83829	22.6984	-9.00826	22.9297												11.3067	24.1406
-11.3746	22.3902								-5.92053	22.3907	-6.87117	22.9118												11.0123	24.1261
-7.62223	22.1377								-5.10057	22.2985	-8.37219	22.9176												14.5058	24.3589
-6.94469	22.1209								-4.65966	22.4062	-9.60074	23.1255												8.04565	23.7652
-4.84696	22.0594								-4.122	22.235	-4.099	22.6527												12.2017	24.2909
-9.58885	22.4073								-4.11103	22.1536	-6.77209	22.7955												10.7111	24.291
-6.91693	22.3072								-4.64969	22.1001	-7.19614	22.8143												12.284	24.3203
-3.24305	21.9038								-5.41678	22.4537	-10.5083	23.1642												10.0893	24.2145
-12.3335	22.6975								-7.21931	22.7367	-6.56403	22.7143												7.58365	23.9339
-6.00301	22.0706								-9.37994	22.6908	-6.4709	22.8519												11.9363	24.2729
-4.81155	22.0389								-8.90013	22.6084	-9.18759	23.207												10.5745	24.1991
-12.8196	22.7926								-8.78642	22.7371	-4.00785	22.7991												9.62824	24.2074
-7.08345	22.2517								-7.00883	22.6832	-8.94683	23.1978												10.4999	24.1764
-10.4253	22.547								-4.85917	22.4492	-3.26477	22.4547												11.3687	24.3116
-10.2463	22.6733								-7.37891	22.8948	-6.29157	23.0063												7.34248	24.0153
-8.59071	22.6522								-4.75742	22.7638	-9.58489	23.3058												9.16722	24.3141
-7.6519	22.4731								-8.94702	22.9144	-8.10666	23.0583												12.4535	24.6839
-6.48342	22.4929								-5.42177	22.5594	-5.45734	22.8904												9.75609	24.4163
-7.80023	22.693								-3.05964	22.4125	-5.9983	22.9631												13.3678	24.7739
-10.8817	22.929								-4.43622	22.556	-12.0212	23.2995												8.74687	24.2808
-10.1535	22.6798								-7.5864	22.5252	-13.1794	23.6565												13.27	24.6919
-5.58576	22.3323								-9.13355	23.0924	-9.61065	23.3701												11.8375	24.5631
-6.22599	22.5956								-2.11997	22.6076	-6.87117	23.1996												11.5808	24.6092
-13.4111	23.0755								-6.43226	22.6508	-9.08554	23.4819												7.9517	24.2042
-5.32929	22.5526								-2.73744	22.7203	-8.51089	23.4022												10.6423	24.4997
-7.63085	22.7055								-5.54147	22.8731	-6.16574	23.1192												13.4366	24.8129
-12.366	23.0726								0.21423	22.1504	-8.23645	23.2569												8.55607	24.5677
-6.52648	22.462								-1.4636	22.5116	-11.3395	23.6371												12.3808	24.7476
-4.00864	22.3656								-0.00423	22.5423	-4.62807	23.0035												12.0118	24.6146
-6.24034	22.5834								-5.55744	22.8311	-1.58641	22.7905												9.32122	24.6183
-4.6393	22.4437								-7.89363	22.9033	-6.33021	23.2645												11.7823	24.808
-10.409	22.9362								-6.00133	22.9604	-8.24339	23.4867												12.8777	24.9879
-7.62319	22.6347								-4.22275	22.8962	-3.37673	23.1442												13.0869	24.9102
-9.11897	22.79								-1.96835	22.6142	-7.52409	23.462												9.81711	24.5364
-8.42515	22.7743								-6.26268	23.058	-9.08653	23.466												10.6007	24.6074
-6.4059	22.807								-5.59135	23.1752	-7.94021	23.5424												12.2239	24.8492
-3.29568	22.5276								-4.22774	22.9259	-3.09535	23.2254												13.7843	25.0762
-7.54759	22.7926								-0.19475	22.6223	-8.01848	23.5058												13.1034	24.8755
-8.14475	22.8673								-3.81077	22.6997	-6.0092	23.3384												8.79627	24.7094
-7.27772	22.8143								-0.24862	22.5327	-5.24928	23.2468												6.98316	24.6328
-6.47959	22.7849								-4.99783	23.0092	-3.56894	23.0811												7.95848	24.7636
-7.35045	22.9828								-5.19035	23.005	-7.09707	23.5502												8.38948	24.5907
-8.562	23.0583								-8.9141	23.1091	-7.30315	23.6115												10.2229	24.8736
-8.97542	23.1205								-10.2707	23.4353	-8.9716	23.6012												6.84465	24.353
-10.8329	23.2229								-11.5745	23.6152	-8.70806	23.6474												7.78317	24.7036
-5.57332	22.8705								-7.68615	23.2525	-9.64334	23.8114												9.451	24.8049
-5.20392	22.9038								-3.77885	23.0786	-9.78304	23.7755												14.0293	25.3253
-5.82214	22.9013								-10.5022	23.5304	-5.70504	23.4385												10.961	24.9713
-6.71405	22.8717								-10.3356	23.522	-4.2813	23.2762												5.42187	24.6519
-8.90269	23.1982								-6.55596	23.1755	-8.61294	23.8243												8.37786	24.6499
-8.73713	23.2672								-7.83777	23.3539	-5.12643	23.5731												7.57009	24.8104
-8.69215	23.2051								-8.4712	23.5567	-8.52576	23.8415												15.4075	25.3561
-8.37252	23.063								-2.08805	23.1401	-6.3738	23.746												9.8791	25.0028
-6.38485	23.0138								-2.01623	23.2849	-8.09873	23.8252												6.12696	24.6085
-6.38198	23.0235								-11.3291	23.72	-3.54219	23.5669												10.8186	24.9532
-4.57805	23.1098								-8.77046	23.4942	-6.14196	23.6189												8.57641	24.9094
-10.1267	23.4399								-3.30104	23.1601	-4.16439	23.4581												11.9295	25.3085
-7.17149	23.238								-6.56394	23.5245	-5.87049	23.5508												10.0234	25.1831
-8.37347	23.4433								-9.25525	23.4539	-5.92895	23.5985												12.8244	25.3
-4.49958	23.1918								-5.62028	23.4837	-9.46104	23.9384												10.2249	25.1605
-7.67296	23.3722								-4.74844	23.2902	-6.62249	23.7287												11.2874	25.2617
-5.10726	23.11								-6.09211	23.5782	-8.34643	23.936												7.18945	24.8401
-9.05676	23.4299								-6.55296	23.7001	-7.48149	23.925												6.02624	24.773
-5.90826	23.1696								-6.47915	23.5635	-5.53859	23.7914												8.82242	24.9444
-4.42876	23.2021								-3.08757	23.0968	-8.05811	24.0959												11.5285	25.2326
-10.7679	23.751								-6.00732	23.4441	-4.24167	23.7804												9.54979	25.1382
-10.1477	23.6121								-8.88218	23.7812	-7.0396	23.9757												12.3992	25.396
-7.69879	23.5453								-6.61381	23.6642	-2.47116	23.5323												11.4743	25.4884
-6.19632	23.3114								0.82771	23.248	-7.11886	24.0557												13.4976	25.6416
-4.96084	23.2331								-3.0367	23.5058	-5.67135	23.8621												7.39382	25.0419
-11.7497	23.8295								-7.25422	23.5261	-6.79389	23.9737												6.64126	24.8782
-10.4808	23.6852								-4.21277	23.3838	-5.1938	23.9443												12.8806	25.573
-6.9198	23.3907								-8.15099	23.6205	-7.39628	24.0267
-11.1258	23.931								-5.36392	23.4321	-7.07725	24.1156
-10.1745	23.7881								-6.19485	23.6889	-6.66509	24.0431
-9.93815	23.7365								-1.41073	23.5355	-2.52962	23.7942
-7.67104	23.5215								-5.25818	23.7793	-8.51486	24.1993
-6.28436	23.452								-6.29261	23.9454	-5.86851	24.0041
-9.13811	23.8364								-3.75591	23.5945	-6.19448	24.0268
-6.44514	23.6471								-4.57089	23.5119	-9.85141	24.3729
-7.51792	23.5977								-6.62877	23.7259	-6.67896	24.1998
-6.12454	23.5032								-6.73351	23.869	-6.29752	24.1098
-5.05463	23.4296								-14.3835	24.3859	-5.20668	24.0719
-8.15336	23.7113								-13.5506	24.5826	-9.25595	24.5414
-8.32945	23.8509								-6.48713	23.8763	-6.20934	24.3721
-11.7038	24.144								-4.89209	23.8369	-6.02307	24.2914
-8.1926	23.8671								-12.0553	24.4984	-6.8573	24.2671
-9.16873	23.9234								-7.28514	24.0317	-9.29162	24.4958
-9.0338	23.8344								-9.12358	24.1142	-9.07464	24.3163
-9.10653	23.8242								-10.2179	24.2093	-9.04789	24.5132
-9.01466	23.9183								-14.0294	24.5908	-7.45473	24.3315
-9.01083	23.759								-5.86567	23.9781	-9.76125	24.6891
-9.4453	24.1489								-6.67167	24.2794	-9.05186	24.675
-7.83564	24.0255								-1.97733	24.1537	-5.25126	24.2888
-6.65089	23.9341								-7.64625	24.2783	-10.4171	24.7389
-11.8483	24.4197								-5.22327	23.9852	-7.66775	24.5953
-9.96782	24.209								-7.13153	24.1655	-7.56471	24.4796
-5.01635	23.8553								-8.70661	24.2482	-6.35498	24.4311
-7.0222	24.0822								-7.48565	24.3182	-11.1751	24.849
-9.08356	24.22								-3.30004	23.8936	-12.7702	24.9689
-5.43647	23.9537								-1.97832	23.9693	-6.99006	24.5666
-5.10535	23.9594								-7.72605	24.5063	-11.5179	25.0049
-5.90348	23.9585								-3.85766	23.833	-5.53066	24.6442
-10.4032	24.2881								0.36286	23.9794	-6.34507	24.6253
-8.57157	24.1271								-6.07615	24.0425	-10.4191	24.9389
-9.61373	24.4757								-6.89611	24.3908	-5.62676	24.5201
-5.24603	23.9788								-11.2762	24.6925	-4.83019	24.3959
-5.4403	23.9938								-9.09864	24.4268	-7.24865	24.7322
-9.6568	24.1878								-6.3365	24.422	-10.6629	25.035
-9.49985	24.4327								-6.18787	24.4214	-5.42861	24.6672
-6.19823	24.1703								-1.80076	24.1384	-7.43987	24.8635
-7.55716	23.9736								-2.30052	24.2067	-4.42397	24.7367
-7.14374	24.2021								-5.96542	24.4475	-5.23046	24.6951
-9.25677	24.4522								-5.8138	24.1962	-11.0225	25.2486
-5.32929	24.0879								-9.5575	24.6375	-8.91513	25.1166
-7.26336	24.4129								-12.5999	24.9748	-4.04153	24.6671
-3.09758	24.1844								-6.8193	24.663	-8.79525	25.1688
-9.25486	24.6831								-8.42631	24.4681	-6.16673	24.732
-4.39909	24.2232								-7.97144	24.658	-5.76745	24.7965
-6.42313	24.3739								-10.7416	24.681	-8.79921	25.0155
-4.24789	24.1271								-12.2608	24.8228	-10.5846	25.3372
-6.90641	24.4541								-3.62124	24.2421
-5.22402	24.2917								-7.48664	24.7393
-6.69108	24.4111								-8.77245	24.8457
-7.37437	24.5743								-10.0752	25.0517
-5.35225	24.4043								-10.7326	25.1314
-5.67667	24.4756								-3.09854	24.4605
-4.98477	24.4302								-5.48761	24.7736
-6.48437	24.4293								-6.0532	24.7686
-7.88924	24.3897								-2.71051	24.5707
-10.4626	24.8772								-4.64171	24.7057
-2.06212	24.1597								-7.343	24.8039
-4.72447	24.3482								-2.31349	24.5638
-6.87674	24.5099								-5.85669	24.8287
-4.91587	24.4848								-8.95001	24.8829
-0.80368	24.0684								-10.4034	25.0996
-6.87578	24.694								-5.07962	24.7248
-8.34955	24.8509								-7.27916	25.2466
-7.63659	24.7406								-1.51348	24.8241
-3.90911	24.3733								-4.44919	24.6762
-8.46439	24.8029								-3.04567	24.5111
-5.9877	24.5892								-4.66365	24.7932
-7.68253	24.7946								-8.47319	25.2839
-5.81926	24.7106								-10.5391	25.564
-6.27862	24.7669								-7.65722	25.2101
-8.36582	25.0954								-5.26516	25.161
-5.06611	24.7515								-3.73696	24.9401
-6.36092	24.8705								-5.37788	24.9597
-5.91209	24.9071								-3.89656	24.9362
-10.1535	25.1565								-3.82175	24.7739
-5.70825	24.6795								-1.39777	24.4975
-6.43939	24.7919								-3.52548	24.9964
-8.73809	24.9498								-0.78229	24.6679
-9.35822	25.1219								-6.21181	25.2573
-10.4052	25.1433
-5.56662	24.8174
-8.95819	25.2366
-2.47841	24.7068
-10.6339	25.3366
-5.07281	24.9712
