# Supplementary material for: Polarity of the CRISPR roadblock to transcription
Source: Nat Struct Mol Biol. 2022 Dec 5;29(12):1217–27. doi: 10.1038/s41594-022-00864-x (PMC9758054; doi:10.1038/s41594-022-00864-x)
Supplement: Source Data Fig. 2 — Raw unzipping traces displayed in b; calculated transcription read-through data for each replicate in c. [file 41594_2022_864_MOESM5_ESM.xlsx]

## Sheet: Fig2
b - top					b - middle					b - bottom					c - top										c - bottom
Unzip		naked			Unzip		naked			Unzip		naked				dCas9										dCas12a
Position from PAM (bp)	Force (pN)	Position from PAM (bp)	Force (pN)		Position from PAM (bp)	Force (pN)	Position from PAM (bp)	Force (pN)		Position from PAM (bp)	Force (pN)	Position from PAM (bp)	Force (pN)			PAM Distal					PAM Proximal					PAM Distal					PAM Proximal
-403.522	11.4546	-406.596	11.9712		-407.415	11.704	-400.982	12.1412		-412.356	12.1843	-406.596	11.9712			- GreB		+ GreB			- GreB		+ GreB			- GreB		+ GreB			- GreB		+ GreB
-397.536	11.1896	-398.224	11.6583		-399.341	11.3045	-399.692	12.1162		-398.156	11.487	-398.224	11.6583		replicate	Readthrough(%)	replicate	Readthrough(%)		replicate	Readthrough(%)	replicate	Readthrough(%)		replicate	Readthrough(%)	replicate	Readthrough(%)		replicate	Readthrough(%)	replicate	Readthrough(%)
-394.484	11.1545	-398.494	11.7335		-426.474	12.8037	-398.932	12.0673		-389.644	11.2398	-398.494	11.7335		1	47.5361	1	80.798		1	-3.22406	1	-3.70701		1	66.2132	1	79.6237		1	1.84534	1	9.10225
-399.705	11.3075	-400.27	11.8703		-421.23	12.62	-399.054	12.0411		-396.669	11.6288	-400.27	11.8703		2	35.7176	2	69.7959		2	-4.84605	2	-3.53045		2	39.3563	2	69.8973		2	12.4493	2	-6.0249
-388.333	10.813	-401.938	11.9701		-409.754	12.049	-398.417	12.0056		-403.334	11.9174	-401.938	11.9701		3	42.5713	3	63.5401		3	0.156668	3	-0.720721		3	51.6085	3	69.0171		3	-23.4239	3	5.73066
-395.891	11.2668	-401.681	12.0268		-406.452	11.927	-397.405	11.9208		-394.407	11.6307	-401.681	12.0268		4	42.7981	4	58.6592		4	0.330999	4	-3.91007		4	44.4867	4	63.9835		4	0	4	-6.47389
-402.931	11.626	-402.99	12.077		-394.012	11.2579	-399.574	12.0235		-396.262	11.5483	-402.99	12.077		5	38.0966	5	79.6793		5	7.67754	5	-4.75059		5	34.5324	5	80.708		5	0	5	14.5671
-402.88	11.6139	-403.613	12.1346		-393.355	11.2783	-400.063	12.0777		-407.427	12.2617	-403.613	12.1346		6	50.3126														6	0
-424.118	12.7659	-405.875	12.2223		-399.276	11.5514	-400.234	12.1391		-402.234	11.9865	-405.875	12.2223
-421.248	12.6008	-403.187	12.0536		-398.455	11.5227	-400.169	12.1721		-401.198	11.9537	-403.187	12.0536		Average	42.8387		70.4945			0.0190199		-3.32377		Average	47.2394		72.6459			-1.52153		3.38024
-402.256	11.6204	-404.203	12.0248		-392.692	11.2434	-401.682	12.2763		-392.111	11.5481	-404.203	12.0248		N	6		6			5		5		N	5		5			6		5
-405.032	11.8392	-403.246	12.007		-397.566	11.6179	-401.795	12.2567		-403.414	12.1012	-403.246	12.007		STDError	2.24496		3.97623			2.15587		0.683558		STDError	5.52397		3.23609			4.80687		4.17715
-394.354	11.2376	-403.215	11.9927		-393.928	11.5055	-400.492	12.2205		-403.643	12.0061	-403.215	11.9927
-401.442	11.5004	-401.457	11.9367		-401.323	11.8578	-396.955	12.097		-404.059	11.9654	-401.457	11.9367			Total control traces		Total control traces			Total control traces		Total control traces			Total control traces		Total control traces			Total control traces		Total control traces
-401.299	11.5602	-402.787	12.0289		-407.109	11.9348	-397.794	12.1152		-394.739	11.6034	-402.787	12.0289			152		149			134		135			133		135			155		130
-396.186	11.2562	-402.541	12.0423		-404.949	11.9598	-395.077	11.9964		-404.115	12.1317	-402.541	12.0423
-391.406	11.1561	-403.589	12.1241		-416.69	12.5052	-395.156	12.0159		-398.663	11.7355	-403.589	12.1241			Total non-control traces		Total non-control traces			Total non-control traces		Total non-control traces			Total non-control traces		Total non-control traces			Total non-control traces		Total non-control traces
-396.346	11.4089	-403.308	12.1282		-399.905	11.5673	-396.807	12.1088		-401.657	12.0285	-403.308	12.1282			236		237			181		194			193		217			219		204
-398.812	11.5625	-403.954	12.1511		-402.425	11.8678	-399.022	12.2177		-391.162	11.5194	-403.954	12.1511
-406.742	11.9669	-404.249	12.1632		-396.005	11.5371	-396.068	12.1561		-391.144	11.4366	-404.249	12.1632
-391.225	11.2874	-403.789	12.1639		-399.67	11.6925	-397.218	12.2402		-395.782	11.8077	-403.789	12.1639
-392.942	11.3906	-401.781	12.055		-386.703	11.129	-396.043	12.2158		-408.038	12.5142	-401.781	12.055
-391.455	11.1708	-400.41	12.0101		-389.225	11.2311	-397.235	12.2624		-405.115	12.2544	-400.41	12.0101
-384.978	10.8878	-400.004	12.0183		-406.597	12.1242	-396.827	12.2367		-389.879	11.4533	-400.004	12.0183
-394.019	11.3469	-400.157	12.0614		-400.14	11.7924	-398.13	12.312		-402.206	12.1063	-400.157	12.0614
-392.772	11.4141	-400.982	12.1412		-399.52	11.7012	-397.973	12.3443		-402.531	12.104	-400.982	12.1412
-386.578	11.0691	-399.692	12.1162		-397.016	11.6238	-397.548	12.3585		-398.108	12.049	-399.692	12.1162
-403.845	11.8892	-398.932	12.0673		-381.851	10.9284	-394.331	12.2584		-413.205	12.8085	-398.932	12.0673
-410.594	12.3598	-399.054	12.0411		-392.528	11.4486	-396.028	12.4103		-424.134	13.3907	-399.054	12.0411
-400.554	11.8265	-398.417	12.0056		-404.847	12.1104	-392.928	12.2511		-407.266	12.5452	-398.417	12.0056
-405.876	12.0728	-397.405	11.9208		-413.49	12.5701	-391.156	12.1673		-399.229	12.0562	-397.405	11.9208
-397.112	11.7446	-399.574	12.0235		-413.499	12.4694	-389.421	12.1051		-400.159	12.1945	-399.574	12.0235
-391.68	11.5095	-400.063	12.0777		-425.192	13.3362	-388.715	12.1199		-397.309	12.1385	-400.063	12.0777
-401.397	11.977	-400.234	12.1391		-403.895	12.1562	-384.574	11.9252		-388.684	11.7819	-400.234	12.1391
-399.575	11.9562	-400.169	12.1721		-394.868	11.7829	-387.84	12.1039		-401.14	12.3864	-400.169	12.1721
-399.695	12.0113	-401.682	12.2763		-399.093	11.8025	-387.21	12.1152		-384.779	11.5913	-401.682	12.2763
-402.449	12.1128	-401.795	12.2567		-394.637	11.7723	-390.29	12.2805		-394.701	12.1154	-401.795	12.2567
-400.529	11.9035	-400.492	12.2205		-390.417	11.6289	-391.316	12.312		-399.704	12.374	-400.492	12.2205
-392.038	11.6499	-396.955	12.097		-390.117	11.6036	-391.582	12.3635		-398.182	12.3965	-396.955	12.097
-403.617	12.1708	-397.794	12.1152		-391.44	11.7009	-389.325	12.3178		-395.282	12.1968	-397.794	12.1152
-394.924	11.9116	-395.077	11.9964		-390	11.6987	-391.17	12.4228		-398.947	12.4841	-395.077	11.9964
-390.955	11.6798	-395.156	12.0159		-394.058	11.9596	-392.269	12.511		-393.294	12.1913	-395.156	12.0159
-393.32	11.8653	-396.807	12.1088		-391.928	11.7917	-393.047	12.5567		-380.546	11.611	-396.807	12.1088
-394.635	11.9609	-399.022	12.2177		-389.882	11.8028	-395.199	12.6717		-388.735	12.0051	-399.022	12.2177
-405.266	12.4584	-396.068	12.1561		-385.941	11.5031	-397.449	12.7649		-391.016	12.055	-396.068	12.1561
-396.831	12.0902	-397.218	12.2402		-394.132	11.8265	-394.502	12.6531		-392.887	12.2698	-397.218	12.2402
-390.446	11.7437	-396.043	12.2158		-393.416	11.9832	-388.186	12.3773		-402.737	12.7736	-396.043	12.2158
-395.933	12.0633	-397.235	12.2624		-394.251	12.0337	-386.538	12.3779		-400.624	12.7423	-397.235	12.2624
-392.7	11.9078	-396.827	12.2367		-402.954	12.4668	-386.514	12.3719		-405.306	13.0404	-396.827	12.2367
-398.974	12.2622	-398.13	12.312		-389.926	11.8433	-384.684	12.3145		-392.939	12.3407	-398.13	12.312
-383.096	11.6091	-397.973	12.3443		-390.51	11.8656	-387.071	12.4521		-386.593	12.0723	-397.973	12.3443
-401.615	12.4405	-397.548	12.3585		-394.455	12.1839	-389.559	12.5939		-382.404	11.8907	-397.548	12.3585
-401.834	12.6147	-394.331	12.2584		-402.223	12.5882	-389.757	12.5647		-386.189	12.1159	-394.331	12.2584
-399.063	12.4822	-396.028	12.4103		-399.452	12.4507	-388.573	12.5391		-386.589	12.0959	-396.028	12.4103
-396.926	12.3599	-392.928	12.2511		-399.465	12.4997	-390.486	12.6464		-387.668	12.2017	-392.928	12.2511
-386.912	11.9526	-391.156	12.1673		-391.665	12.1119	-390.55	12.6464		-390.525	12.4	-391.156	12.1673
-388.384	11.9919	-389.421	12.1051		-391.361	11.9898	-392.75	12.7759		-389.289	12.3157	-389.421	12.1051
-400.781	12.5431	-388.715	12.1199		-389.632	12.025	-393.222	12.8441		-390.322	12.4389	-388.715	12.1199
-391.434	12.2425	-384.574	11.9252		-391.624	12.1146	-391.872	12.7947		-391.714	12.4947	-384.574	11.9252
-384.233	11.8708	-387.84	12.1039		-400.901	12.7001	-385.885	12.5278		-385.788	12.2608	-387.84	12.1039
-387.852	12.0096	-387.21	12.1152		-381.323	11.6565	-383.307	12.4283		-396.081	12.8108	-387.21	12.1152
-384.64	11.9727	-390.29	12.2805		-371.679	11.2677	-381.657	12.3345		-391.526	12.7155	-390.29	12.2805
-388.408	12.2067	-391.316	12.312		-383.394	11.824	-379.087	12.2174		-391.592	12.5724	-391.316	12.312
-394.293	12.6397	-391.582	12.3635		-385.75	11.9699	-379.22	12.2341		-396.58	13.0592	-391.582	12.3635
-391.025	12.5373	-389.325	12.3178		-393.529	12.4762	-380.41	12.3235		-384.42	12.3537	-389.325	12.3178
-379.557	11.864	-391.17	12.4228		-386.468	12.1734	-382.456	12.4662		-385.838	12.3641	-391.17	12.4228
-384.467	12.1936	-392.269	12.511		-394.127	12.5561	-382.977	12.5403		-381.325	12.2889	-392.269	12.511
-392.951	12.5863	-393.047	12.5567		-396.445	12.7477	-383.525	12.6055		-393.837	13.0286	-393.047	12.5567
-396.184	12.8901	-395.199	12.6717		-396.758	12.7404	-383.682	12.6501		-386.195	12.6683	-395.199	12.6717
-377.402	11.8928	-397.449	12.7649		-375.978	11.709	-383.283	12.6863		-382.634	12.4814	-397.449	12.7649
-373.885	11.8465	-394.502	12.6531		-383.713	12.1981	-377.293	12.4305		-378.803	12.4001	-394.502	12.6531
-388.379	12.5959	-388.186	12.3773		-387.452	12.2887	-374.654	12.3151		-379.787	12.41	-388.186	12.3773
-390.255	12.6989	-386.538	12.3779		-380.42	12.0546	-376.409	12.4004		-381.093	12.592	-386.538	12.3779
-378.857	12.2173	-386.514	12.3719		-386.455	12.3658	-377.571	12.433		-381.429	12.6184	-386.514	12.3719
-377.875	12.1126	-384.684	12.3145		-397.185	12.9889	-380.106	12.5406		-366.776	12.3412	-384.684	12.3145
-373.198	11.9291	-387.071	12.4521		-387.617	12.6759	-384.871	12.7775		-371.809	12.714	-387.071	12.4521
-362.56	11.5717	-389.559	12.5939		-372.766	11.8117	-384.42	12.8395		-374.582	12.9591	-389.559	12.5939
-357.464	11.2772	-389.757	12.5647		-378.279	12.1141	-382.143	12.7636		-357.434	12.1873	-389.757	12.5647
-365.291	11.5419	-388.573	12.5391		-383.896	12.4439	-379.173	12.6657		-363.4	12.462	-388.573	12.5391
-359.84	11.4373	-390.486	12.6464		-390.402	12.8254	-378.91	12.6456		-360.322	12.3768	-390.486	12.6464
-372.005	11.9985	-390.55	12.6464		-385.017	12.5365	-375.749	12.4967		-362.122	12.4821	-390.55	12.6464
-369.123	11.8752	-392.75	12.7759		-388.302	12.7886	-374.106	12.3822		-368.141	12.8416	-392.75	12.7759
-373.871	12.1148	-393.222	12.8441		-374.806	12.0629	-376.452	12.5095		-371.513	13.044	-393.222	12.8441
-377.684	12.4132	-391.872	12.7947		-360.861	11.4546	-378.307	12.6697		-358.917	12.5422	-391.872	12.7947
-384.815	12.6903	-385.885	12.5278		-366.717	11.789	-376.104	12.567		-352.14	11.9884	-385.885	12.5278
-381.699	12.5606	-383.307	12.4283		-370.977	12.0659	-376.459	12.6054		-367.417	12.8734	-383.307	12.4283
-383.219	12.5113	-381.657	12.3345		-381.795	12.6942	-377.235	12.6108		-360.58	12.5452	-381.657	12.3345
-366.475	11.9014	-379.087	12.2174		-384.955	12.8317	-373.685	12.4462		-358.64	12.5553	-379.087	12.2174
-370.307	12.0218	-379.22	12.2341		-397.143	13.5001	-372.344	12.3915		-356.771	12.4543	-379.22	12.2341
-379.153	12.4411	-380.41	12.3235		-371.626	12.1998	-371.731	12.4276		-366.606	12.8537	-380.41	12.3235
-387.152	13.0127	-382.456	12.4662		-370.468	12.1706	-370.501	12.4016		-359.796	12.6194	-382.456	12.4662
-376.71	12.5463	-382.977	12.5403		-381.934	12.8016	-370.701	12.4826		-357.247	12.508	-382.977	12.5403
-377.019	12.5449	-383.525	12.6055		-378.595	12.6319	-370.986	12.5371		-352.654	12.4382	-383.525	12.6055
-369.438	12.2201	-383.682	12.6501		-378.36	12.657	-369.687	12.4627		-363.866	13.0698	-383.682	12.6501
-368.198	12.2925	-383.283	12.6863		-389	13.2894	-370	12.4671		-349.693	12.1614	-383.283	12.6863
-383.587	13.006	-377.293	12.4305		-368.02	12.1315	-371.912	12.5718		-358.517	12.7364	-377.293	12.4305
-376.234	12.697	-374.654	12.3151		-360.937	11.8708	-371.124	12.5414		-363.334	13.153	-374.654	12.3151
-371.605	12.5138	-376.409	12.4004		-366.961	12.2358	-370.651	12.5361		-358.385	12.8053	-376.409	12.4004
-355.69	11.8213	-377.571	12.433		-374.673	12.5705	-368.828	12.4808		-363.946	13.1049	-377.571	12.433
-360.005	11.9703	-380.106	12.5406		-369.858	12.2876	-368.574	12.5052		-354.11	12.6794	-380.106	12.5406
-362.777	12.1262	-384.871	12.7775		-381.5	12.9651	-368.771	12.5413		-360.571	13.0302	-384.871	12.7775
-360.658	12.019	-384.42	12.8395		-385.783	13.3064	-367.657	12.5218		-345.819	12.3536	-384.42	12.8395
-365.975	12.3219	-382.143	12.7636		-383.58	13.2472	-366.557	12.4831		-349.131	12.5296	-382.143	12.7636
-350.353	11.6022	-379.173	12.6657		-375.209	12.8543	-370.839	12.6677		-354.948	12.8605	-379.173	12.6657
-360.498	12.1794	-378.91	12.6456		-366.118	12.4336	-370.46	12.6939		-364.325	13.2949	-378.91	12.6456
-358.408	12.0936	-375.749	12.4967		-373.682	12.9215	-368.782	12.6313		-355.209	12.8332	-375.749	12.4967
-357.06	12.0839	-374.106	12.3822		-361.808	12.1522	-369.918	12.7125		-347.729	12.6005	-374.106	12.3822
-361.421	12.3476	-376.452	12.5095		-357.548	12.1847	-369.368	12.7139		-353.816	12.8692	-376.452	12.5095
-363.843	12.5161	-378.307	12.6697		-362.401	12.4405	-367.54	12.6522		-347.407	12.6355	-378.307	12.6697
-358.013	12.2945	-376.104	12.567		-357.527	12.1845	-368.141	12.6683		-359.958	13.3078	-376.104	12.567
-346.004	11.5887	-376.459	12.6054		-351.867	11.9716	-366.894	12.6254		-351.37	12.746	-376.459	12.6054
-353.774	12.1144	-377.235	12.6108		-366.576	12.691	-365.8	12.5534		-357.667	13.2018	-377.235	12.6108
-349.277	11.8251	-373.685	12.4462		-366.839	12.872	-365.941	12.5644		-348.544	12.8946	-373.685	12.4462
-338.28	11.4291	-372.344	12.3915		-360.167	12.4224	-364.386	12.535		-359.1	13.3897	-372.344	12.3915
-356.976	12.3192	-371.731	12.4276		-357.266	12.4009	-363.456	12.5164		-351.261	13.0353	-371.731	12.4276
-341.854	11.5892	-370.501	12.4016		-362.147	12.6603	-364.952	12.5647		-357.965	13.3791	-370.501	12.4016
-343.742	11.7533	-370.701	12.4826		-368.238	12.9991	-364.896	12.6147		-357.981	13.4185	-370.701	12.4826
-322.725	10.7687	-370.986	12.5371		-358.983	12.4238	-364.392	12.655		-354.624	13.3139	-370.986	12.5371
-324.468	10.8505	-369.687	12.4627		-356.691	12.4892	-364.43	12.6622		-351.963	13.1022	-369.687	12.4627
-337.019	11.3636	-370	12.4671		-358.682	12.5698	-361.866	12.5596		-350.341	13.1102	-370	12.4671
-334.381	11.4258	-371.912	12.5718		-358.853	12.5951	-361.952	12.5744		-361.594	13.7799	-371.912	12.5718
-328.019	11.1119	-371.124	12.5414		-354.89	12.4934	-362.522	12.589		-354.263	13.4207	-371.124	12.5414
-330.6	11.107	-370.651	12.5361		-363.697	12.9158	-362.599	12.5337		-356.35	13.5691	-370.651	12.5361
-323.659	10.8152	-368.828	12.4808		-350.536	12.2848	-363.157	12.5623		-351.676	13.4872	-368.828	12.4808
-331.899	11.227	-368.574	12.5052		-365.683	12.9187	-364.42	12.6339		-355.946	13.6535	-368.574	12.5052
-339.092	11.5239	-368.771	12.5413		-356.237	12.5769	-362.712	12.6043		-358.137	13.908	-368.771	12.5413
-331.314	11.2704	-367.657	12.5218		-362.037	12.9767	-359.934	12.5075		-359.202	13.8884	-367.657	12.5218
-338.101	11.5955	-366.557	12.4831		-360.652	12.8858	-361.116	12.6362		-359.911	13.9809	-366.557	12.4831
-339.717	11.7186	-370.839	12.6677		-360.064	12.907	-361.125	12.6816		-357.205	13.8976	-370.839	12.6677
-336.951	11.5523	-370.46	12.6939		-359.231	12.8393	-362.139	12.7545		-351.492	13.5748	-370.46	12.6939
-325.727	11.1835	-368.782	12.6313		-371.07	13.6275	-363.039	12.8122		-355.571	13.8259	-368.782	12.6313
-334.499	11.5016	-369.918	12.7125		-367.19	13.3751	-364.17	12.8801		-352.731	13.7321	-369.918	12.7125
-336	11.5066	-369.368	12.7139		-351.538	12.6246	-364.691	12.9036		-360.662	14.3255	-369.368	12.7139
-337.768	11.633	-367.54	12.6522		-360.226	13.1757	-364.094	12.8758		-354.402	14.0371	-367.54	12.6522
-332.281	11.4156	-368.141	12.6683		-368.706	13.604	-363.526	12.8996		-357.647	14.3279	-368.141	12.6683
-328.502	11.2621	-366.894	12.6254		-352.972	12.7451	-363.259	12.9175		-355.404	14.1441	-366.894	12.6254
-328.178	11.2673	-365.8	12.5534		-350.426	12.7301	-364.515	12.9901		-351.723	13.9847	-365.8	12.5534
-329.057	11.3766	-365.941	12.5644		-352.46	12.839	-362.814	12.9377		-351.306	13.9244	-365.941	12.5644
-332.786	11.5144	-364.386	12.535		-351.05	12.7103	-363.368	13.0214		-352.708	13.8256	-364.386	12.535
-332.374	11.4898	-363.456	12.5164		-355.189	13.0329	-364.626	13.086		-357.278	14.2501	-363.456	12.5164
-337.318	11.7302	-364.952	12.5647		-355.465	13.0677	-364.195	13.1299		-355.248	14.3893	-364.952	12.5647
-328.885	11.4165	-364.896	12.6147		-357.557	13.101	-362.818	13.1309		-354.265	14.2495	-364.896	12.6147
-331.841	11.6362	-364.392	12.655		-350.882	12.9374	-362.211	13.0986		-350.216	14.2095	-364.392	12.655
-326.441	11.3084	-364.43	12.6622		-357.133	13.2397	-360.878	13.017		-347.513	14.0504	-364.43	12.6622
-338.568	11.9051	-361.866	12.5596		-357.442	13.3607	-360.571	13.0054		-350.039	14.4055	-361.866	12.5596
-329.774	11.5203	-361.952	12.5744		-360.625	13.6368	-360.354	12.9894		-361.957	15.0015	-361.952	12.5744
-334.588	11.7888	-362.522	12.589		-360.908	13.5863	-360.724	13.0247		-356.718	14.7196	-362.522	12.589
-331.368	11.6639	-362.599	12.5337		-363.199	13.8182	-360.063	13.0952		-355.212	14.6763	-362.599	12.5337
-325.563	11.4361	-363.157	12.5623		-348.64	13.1108	-361.552	13.1725		-356.172	14.7616	-363.157	12.5623
-338.275	12.1062	-364.42	12.6339		-357.34	13.5437	-361.815	13.2277		-352.587	14.5346	-364.42	12.6339
-332.256	11.7311	-362.712	12.6043		-359.89	13.6665	-362.58	13.2605		-349.902	14.4792	-362.712	12.6043
-329.093	11.659	-359.934	12.5075		-355.58	13.4579	-364.658	13.2996		-354.648	14.849	-359.934	12.5075
-332.758	11.7951	-361.116	12.6362		-355.287	13.3937	-366.262	13.3381		-357.428	15.1578	-361.116	12.6362
-324.926	11.5786	-361.125	12.6816		-351.362	13.3194	-363.18	13.2129		-350.302	14.901	-361.125	12.6816
-338.394	12.0371	-362.139	12.7545		-348.65	13.2828	-363.104	13.2596		-353.565	15.0527	-362.139	12.7545
-331.441	11.8452	-363.039	12.8122		-360.209	14.078	-361.853	13.2692		-353.221	15.1175	-363.039	12.8122
-330.77	11.8293	-364.17	12.8801		-354.514	13.728	-359.966	13.2922		-346.811	14.6868	-364.17	12.8801
-329.51	11.8839	-364.691	12.9036		-350.064	13.4747	-360.42	13.3371		-346.222	14.6427	-364.691	12.9036
-334.492	12.2036	-364.094	12.8758		-356.019	13.8315	-362.422	13.4929		-361.846	15.5816	-364.094	12.8758
-332.138	12.0094	-363.526	12.8996		-353.457	13.8606	-360.664	13.403		-351.997	14.9944	-363.526	12.8996
-334.505	12.2036	-363.259	12.9175		-350.964	13.5989	-360.797	13.3961		-352.223	15.1871	-363.259	12.9175
-330.54	11.9662	-364.515	12.9901		-352.994	13.662	-361.6	13.4423		-352.595	15.2647	-364.515	12.9901
-334.139	12.1844	-362.814	12.9377		-350.377	13.5906	-361.344	13.4639		-350.036	15.2489	-362.814	12.9377
-331.467	12.1628	-363.368	13.0214		-350.964	13.698	-359.964	13.4156		-344.201	14.982	-363.368	13.0214
-327.592	12.0333	-364.626	13.086		-349.082	13.8728	-360.199	13.4458		-351.413	15.475	-364.626	13.086
-325.996	11.9242	-364.195	13.1299		-357.964	14.3374	-360.614	13.5259		-356.501	15.879	-364.195	13.1299
-330.48	12.2187	-362.818	13.1309		-353.242	14.0579	-358.56	13.4416		-349.629	15.4296	-362.818	13.1309
-335.624	12.43	-362.211	13.0986		-358.393	14.3886	-356.753	13.3913		-351.469	15.6224	-362.211	13.0986
-336.565	12.5429	-360.878	13.017		-357.32	14.258	-356.302	13.4557		-349.285	15.4867	-360.878	13.017
-331.601	12.3691	-360.571	13.0054		-351.376	14.1143	-356.937	13.5149		-341.315	14.928	-360.571	13.0054
-332.657	12.4284	-360.354	12.9894		-354.173	14.295	-357.276	13.5275		-348.136	15.4151	-360.354	12.9894
-332.308	12.456	-360.724	13.0247		-353.301	14.166	-356.469	13.569		-352.158	15.7686	-360.724	13.0247
-333.53	12.6766	-360.063	13.0952		-354.633	14.3329	-355.707	13.521		-346.389	15.609	-360.063	13.0952
-326.637	12.2849	-361.552	13.1725		-352	14.2351	-358.267	13.5983		-341.762	15.4104	-361.552	13.1725
-335.888	12.7565	-361.815	13.2277		-355.574	14.735	-356.301	13.5236		-334.563	14.9616	-361.815	13.2277
-333.524	12.7779	-362.58	13.2605		-352.076	14.421	-355.995	13.5583		-348.877	15.8907	-362.58	13.2605
-330.401	12.5866	-364.658	13.2996		-359.603	14.9998	-358.225	13.6526		-343.465	15.5953	-364.658	13.2996
-330.728	12.6176	-366.262	13.3381		-355.98	14.7855	-359.25	13.8046		-347.621	15.9448	-366.262	13.3381
-331.513	12.6497	-363.18	13.2129		-354.129	14.642	-355.824	13.7418		-342.876	15.5628	-363.18	13.2129
-331.955	12.7195	-363.104	13.2596		-355.302	14.8046	-357.194	13.8432		-340.396	15.5116	-363.104	13.2596
-329.605	12.6087	-361.853	13.2692		-353.386	14.7905	-356.666	13.8165		-339.771	15.4208	-361.853	13.2692
-327.379	12.6474	-359.966	13.2922		-351.141	14.5646	-354.62	13.7233		-342.9	15.8082	-359.966	13.2922
-333.708	12.9552	-360.42	13.3371		-351.806	14.6822	-355.688	13.7224		-331.629	15.1531	-360.42	13.3371
-332.104	13.1313	-362.422	13.4929		-354.267	14.9489	-356.321	13.6994		-340.889	15.7839	-362.422	13.4929
-328.359	12.8531	-360.664	13.403		-350.52	14.7779	-355.525	13.6694		-336.157	15.4972	-360.664	13.403
-333.619	13.1489	-360.797	13.3961		-352.626	15.0775	-357.293	13.8324		-342.775	15.9688	-360.797	13.3961
-329.01	12.9566	-361.6	13.4423		-354.447	15.3215	-359.453	13.9762		-336.681	15.696	-361.6	13.4423
-326.952	12.9281	-361.344	13.4639		-342.979	14.5946	-358.586	14.0013		-338.898	15.9149	-361.344	13.4639
-321.2	12.6599	-359.964	13.4156		-351.522	15.1774	-360.018	14.1416		-336.851	15.6941	-359.964	13.4156
-333.739	13.2503	-360.199	13.4458		-348.615	14.9865	-358.295	14.119		-343.025	16.173	-360.199	13.4458
-329.733	13.1053	-360.614	13.5259		-344.705	14.668	-355.8	13.9964		-333.21	15.7718	-360.614	13.5259
-328.69	13.0945	-358.56	13.4416		-341.264	14.5872	-355.175	13.9568		-326.517	15.1553	-358.56	13.4416
-330.192	13.2976	-356.753	13.3913		-347.564	15.0756	-355.747	13.9852		-318.303	14.7641	-356.753	13.3913
-329.785	13.3903	-356.302	13.4557		-352.828	15.3915	-355.148	13.9185		-323.197	15.2285	-356.302	13.4557
-330.675	13.5392	-356.937	13.5149		-343.688	14.9585	-357.884	14.0729		-316.624	14.8655	-356.937	13.5149
-328.274	13.3791	-357.276	13.5275		-348.31	15.374	-358.822	14.1456		-317.973	14.9281	-357.276	13.5275
-325.919	13.3345	-356.469	13.569		-343.756	14.9814	-358.734	14.2233		-318.221	15.0069	-356.469	13.569
-324.142	13.216	-355.707	13.521		-336.477	14.5815	-358.669	14.2781		-336.09	16.2213	-355.707	13.521
-322.019	13.2159	-358.267	13.5983		-349.742	15.4891	-360.247	14.4597		-341.207	16.5358	-358.267	13.5983
-331.878	13.7047	-356.301	13.5236		-340.872	15.0403	-359.487	14.4575		-347.29	16.9249	-356.301	13.5236
-336.248	13.9584	-355.995	13.5583		-341.775	15.0747	-360.111	14.5027		-340.264	16.5838	-355.995	13.5583
-321.602	13.191	-358.225	13.6526		-340.321	14.9873	-360.024	14.5101		-325.906	15.6332	-358.225	13.6526
-330.734	13.8217	-359.25	13.8046		-346.65	15.5176	-358.414	14.4756		-316.021	14.9896	-359.25	13.8046
-331.92	13.9502	-355.824	13.7418		-348.243	15.4711	-356.645	14.4284		-316.992	15.1567	-355.824	13.7418
-322.329	13.4716	-357.194	13.8432		-340.681	15.2843	-355.33	14.3813		-315.917	15.0868	-357.194	13.8432
-337.213	14.4325	-356.666	13.8165		-343.572	15.5303	-355.418	14.412		-314.418	15.0172	-356.666	13.8165
-333.836	14.2128	-354.62	13.7233		-337.836	15.3713	-355.079	14.4492		-307.432	14.6559	-354.62	13.7233
-331.161	14.1326	-355.688	13.7224		-336.13	15.1422	-356.016	14.5036		-317.56	15.3143	-355.688	13.7224
-331.057	14.1317	-356.321	13.6994		-338.04	15.4075	-355.693	14.4755		-312.487	14.8513	-356.321	13.6994
-326.431	13.9633	-355.525	13.6694		-340.001	15.3447	-357.566	14.6118		-316.881	15.2763	-355.525	13.6694
-333.39	14.3235	-357.293	13.8324		-338.724	15.4059	-355.386	14.5834		-311.015	15.0456	-357.293	13.8324
-332.497	14.3435	-359.453	13.9762		-311.909	13.9892	-354.341	14.5419		-315.565	15.344	-359.453	13.9762
-329.771	14.3803	-358.586	14.0013		-323.728	14.6228	-353.595	14.5075		-308.586	14.811	-358.586	14.0013
-335.395	14.7282	-360.018	14.1416		-318.09	14.2873	-353.675	14.5135		-322.063	15.7622	-360.018	14.1416
-330.205	14.5297	-358.295	14.119		-317.666	14.2699	-352.437	14.4709		-320.625	15.5226	-358.295	14.119
-330.998	14.6514	-355.8	13.9964		-313.755	14.1876	-352.933	14.5243		-316.049	15.4982	-355.8	13.9964
-334.607	14.7735	-355.175	13.9568		-319.447	14.4867	-354.067	14.6104		-317.124	15.6987	-355.175	13.9568
-328.705	14.5378	-355.747	13.9852		-317.381	14.4979	-354.321	14.7016		-330.598	16.5503	-355.747	13.9852
-336.305	14.9346	-355.148	13.9185		-311.912	14.2289	-352.474	14.7017		-317.565	15.5346	-355.148	13.9185
-335.884	15.0625	-357.884	14.0729		-318.253	14.6934	-353.554	14.8183		-318.821	15.7983	-357.884	14.0729
-333.304	14.8705	-358.822	14.1456		-317.501	14.5769	-353.747	14.7843		-319.977	15.9661	-358.822	14.1456
-332.758	14.7991	-358.734	14.2233		-315.769	14.5177	-352.706	14.7234		-318.758	15.9671	-358.734	14.2233
-330.143	14.9596	-358.669	14.2781		-317.509	14.5835	-352.808	14.7394		-315.138	15.6329	-358.669	14.2781
-336.379	15.5299	-360.247	14.4597		-317.403	14.7556	-353.437	14.7593		-310.229	15.3071	-360.247	14.4597
-331.307	15.3256	-359.487	14.4575		-314.948	14.5652	-352.9	14.7273		-314.111	15.709	-359.487	14.4575
-325.135	15.0363	-360.111	14.5027		-319.372	14.8705	-353.35	14.7936		-316.281	15.9047	-360.111	14.5027
-337.45	15.6366	-360.024	14.5101		-317.267	14.7068	-353.884	14.8927		-317.21	15.9452	-360.024	14.5101
-332.829	15.3749	-358.414	14.4756		-321.59	15.0029	-353.375	14.9082		-313.799	15.8137	-358.414	14.4756
-326.305	15.0535	-356.645	14.4284		-317.553	14.7982	-355.016	15.0146		-310.909	15.6755	-356.645	14.4284
-330.882	15.3436	-355.33	14.3813		-316.647	14.7254	-354.947	15.0352		-322.158	16.3726	-355.33	14.3813
-330.962	15.3529	-355.418	14.412		-318.684	14.9079	-354.378	15.0539		-315.722	15.988	-355.418	14.412
-335.657	15.8034	-355.079	14.4492		-315.121	14.7165	-353.983	15.0455		-310.215	15.5762	-355.079	14.4492
-331.326	15.7155	-356.016	14.5036		-314.751	14.772	-354.636	15.052		-311.172	15.8397	-356.016	14.5036
-331.995	15.8859	-355.693	14.4755		-317.851	14.7984	-354.844	15.1254		-310.242	15.9164	-355.693	14.4755
-325.379	15.4949	-357.566	14.6118		-316.978	14.6901	-355.228	15.1787		-311.653	15.9146	-357.566	14.6118
-327.736	15.6224	-355.386	14.5834		-317.531	15.0591	-355.441	15.217		-315.522	16.1459	-355.386	14.5834
-327.625	15.7857	-354.341	14.5419		-314.576	14.9013	-356.215	15.3062		-318.293	16.3851	-354.341	14.5419
-330.594	16.0033	-353.595	14.5075		-312.131	14.838	-356.128	15.3793		-313.817	16.1976	-353.595	14.5075
-331.541	16.0879	-353.675	14.5135		-315.725	15.0525	-355.097	15.334		-309.317	15.7757	-353.675	14.5135
-333.409	16.2788	-352.437	14.4709		-317.491	15.2493	-354.938	15.3768		-310.36	15.9864	-352.437	14.4709
-332.924	16.2135	-352.933	14.5243		-317.459	15.1928	-355.666	15.4133		-312.033	16.1754	-352.933	14.5243
-328.788	15.9225	-354.067	14.6104		-319.816	15.2685	-356.066	15.4402		-315.569	16.4028	-354.067	14.6104
-336.668	16.936	-354.321	14.7016		-314.664	15.0021	-353.759	15.2803		-319.95	16.8132	-354.321	14.7016
-334.837	16.984	-352.474	14.7017		-322.462	15.5171	-353.622	15.3002		-312.831	16.3878	-352.474	14.7017
-329.084	16.5485	-353.554	14.8183		-314.639	15.1372	-352.311	15.2167		-302.712	15.7918	-353.554	14.8183
-334.342	16.8404	-353.747	14.7843		-320.47	15.5198	-351.465	15.2203		-317.95	16.8193	-353.747	14.7843
-330.353	16.5951	-352.706	14.7234		-320.091	15.6252	-349.396	15.1605		-309.678	16.2691	-352.706	14.7234
-330.76	16.7926	-352.808	14.7394		-315.673	15.2999	-351.278	15.3261		-314.19	16.6111	-352.808	14.7394
-329.298	16.7067	-353.437	14.7593		-317.294	15.4469	-349.714	15.3048		-306.394	16.1415	-353.437	14.7593
-338.138	17.4506	-352.9	14.7273		-313.002	15.2053	-350.845	15.4097		-287.476	14.9237	-352.9	14.7273
-330.434	16.9804	-353.35	14.7936		-317.784	15.5703	-351.406	15.4802		-276.508	14.2842	-353.35	14.7936
-325.237	16.4751	-353.884	14.8927		-319.149	15.8167	-352.485	15.56		-284.006	14.7288	-353.884	14.8927
-333.169	17.3743	-353.375	14.9082		-318.782	15.8227	-350.638	15.4669		-283.979	14.7823	-353.375	14.9082
-334.834	17.7221	-355.016	15.0146		-317.286	15.6424	-351.534	15.5357		-298.078	15.7415	-355.016	15.0146
-330.748	17.3518	-354.947	15.0352		-315.848	15.7928	-349.259	15.4058		-293.398	15.4685	-354.947	15.0352
-328.437	17.154	-354.378	15.0539		-321.206	16.1338	-347.317	15.3123		-293.874	15.5509	-354.378	15.0539
-333.306	17.7071	-353.983	15.0455		-305.916	15.0296	-345.88	15.2942		-284.348	15.0128	-353.983	15.0455
-330.371	17.4218	-354.636	15.052		-288.883	14.2307	-346.059	15.3812		-276.561	14.5579	-354.636	15.052
-333.431	17.6752	-354.844	15.1254		-287.262	14.0061	-342.009	15.1246		-278.077	14.6468	-354.844	15.1254
-330.465	17.7207	-355.228	15.1787		-290.818	14.3418	-339.652	15.0295		-295.165	15.8497	-355.228	15.1787
-329.929	17.5146	-355.441	15.217		-281.304	13.7554	-339.702	15.0612		-296.696	15.9335	-355.441	15.217
-326.053	17.3035	-356.215	15.3062		-286.76	14.1662	-341.322	15.1381		-283.033	15.0621	-356.215	15.3062
-328.682	17.9168	-356.128	15.3793		-280.009	13.7444	-340.922	15.1174		-298.512	16.1509	-356.128	15.3793
-329.95	18.1474	-355.097	15.334		-280.067	13.7379	-343.385	15.2937		-294.031	15.7834	-355.097	15.334
-330.602	18.0822	-354.938	15.3768		-287.32	14.1682	-346.562	15.5063		-287.27	15.3211	-354.938	15.3768
-331.313	18.2098	-355.666	15.4133		-289.942	14.3206	-344.947	15.4207		-275.016	14.5686	-355.666	15.4133
-327.664	18.1271	-356.066	15.4402		-282.711	13.9683	-340.186	15.1438		-282.779	15.248	-356.066	15.4402
-329.555	18.1104	-353.759	15.2803		-286.895	14.3057	-335.772	14.8686		-278.173	14.9012	-353.759	15.2803
-325.144	17.7884	-353.622	15.3002		-281.412	14.0212	-332.987	14.7392		-270.751	14.4145	-353.622	15.3002
-328.239	18.0826	-352.311	15.2167		-284.754	14.1963	-327.256	14.4055		-282.876	15.2147	-352.311	15.2167
-328.313	18.3445	-351.465	15.2203		-286.67	14.4258	-325.236	14.2665		-280.194	15.2515	-351.465	15.2203
-330.865	18.3741	-349.396	15.1605		-291.398	14.5997	-324.96	14.242		-275.283	14.8293	-349.396	15.1605
-323.262	18.24	-351.278	15.3261		-290.91	14.6286	-325.965	14.3129		-288.352	15.7154	-351.278	15.3261
-334.083	19.1563	-349.714	15.3048		-279.386	14.0116	-325.812	14.2735		-272.886	14.7919	-349.714	15.3048
-329.658	18.7854	-350.845	15.4097		-288.798	14.5732	-326.866	14.3511		-276.617	14.9409	-350.845	15.4097
-325.008	18.6237	-351.406	15.4802		-292.72	14.7278	-330.654	14.5629		-276.498	15.0378	-351.406	15.4802
-331.332	19.1775	-352.485	15.56		-278.624	13.9624	-331.933	14.6725		-280.675	15.2551	-352.485	15.56
-326.537	18.8076	-350.638	15.4669		-275.293	13.8672	-336.391	14.9043		-273.991	14.9043	-350.638	15.4669
-328.208	18.9833	-351.534	15.5357		-287.456	14.6527	-339.952	15.1326		-278.124	15.123	-351.534	15.5357
-326.152	18.8156	-349.259	15.4058		-283.89	14.3262	-344.189	15.3586		-277.536	15.1036	-349.259	15.4058
-328.357	19.119	-347.317	15.3123		-277.927	14.1111	-343.009	15.3258		-283.327	15.5163	-347.317	15.3123
-319.599	18.4208	-345.88	15.2942		-277.153	14.0459	-345.612	15.4375		-280.687	15.2868	-345.88	15.2942
-328.049	19.4188	-346.059	15.3812		-280.175	14.307	-345.471	15.4433		-274.14	14.9897	-346.059	15.3812
-329.246	19.7027	-342.009	15.1246		-271.663	13.8392	-345.207	15.4635		-279.807	15.3816	-342.009	15.1246
-330.489	19.8523	-339.652	15.0295		-276.422	14.1547	-344.186	15.4012		-274.686	15.1074	-339.652	15.0295
-329.721	19.6774	-339.702	15.0612		-278.214	14.2238	-344.434	15.4488		-279.737	15.3057	-339.702	15.0612
-331.058	19.8926	-341.322	15.1381		-286.023	14.6256	-343.139	15.4308		-277.701	15.3731	-341.322	15.1381
-327.386	19.6844	-340.922	15.1174		-287.691	14.8257	-342.94	15.5029		-283.21	15.7184	-340.922	15.1174
-326.047	19.6976	-343.385	15.2937		-281.216	14.5071	-341.288	15.3902		-268.213	14.7798	-343.385	15.2937
-326.635	19.7681	-346.562	15.5063		-280.039	14.3746	-340.601	15.4006		-277.67	15.4657	-346.562	15.5063
-328.003	19.7799	-344.947	15.4207		-281.28	14.5473	-341.255	15.4544		-275.093	15.4215	-344.947	15.4207
-325.087	19.6545	-340.186	15.1438		-281.108	14.6249	-338.983	15.2729		-280.893	15.7106	-340.186	15.1438
-326.318	20.2534	-335.772	14.8686		-281.298	14.6111	-332.83	14.9707		-275.219	15.4827	-335.772	14.8686
-327.247	20.4263	-332.987	14.7392		-276.587	14.6348	-330.942	14.8775		-277.442	15.5115	-332.987	14.7392
-325.739	20.3908	-327.256	14.4055		-282.147	15.1396	-327.342	14.7221		-279.849	15.7739	-327.256	14.4055
-333.54	21.1992	-325.236	14.2665		-273.791	14.8115	-322.802	14.445		-274.585	15.3644	-325.236	14.2665
-331.983	20.969	-324.96	14.242		-274.683	14.9336	-321.634	14.4745		-276.741	15.5801	-324.96	14.242
-322.634	20.3026	-325.965	14.3129		-272.014	14.7625	-323.86	14.5558		-279.735	15.8575	-325.965	14.3129
-327.496	20.6899	-325.812	14.2735		-279.345	15.2896	-323.498	14.5371		-277.792	15.8539	-325.812	14.2735
-325.144	20.2907	-326.866	14.3511		-277.575	15.1526	-323.911	14.5316		-276.803	15.8119	-326.866	14.3511
-322.458	20.2857	-330.654	14.5629		-275.591	15.1626	-322.886	14.5124		-277.552	15.8175	-330.654	14.5629
-327.61	20.767	-331.933	14.6725		-275.743	15.2095	-323.3	14.5257		-276.739	15.8401	-331.933	14.6725
-329.21	21.39	-336.391	14.9043		-272.996	15.0564	-322.087	14.4536		-272.257	15.5769	-336.391	14.9043
-325.421	21.2003	-339.952	15.1326		-278.284	15.2901	-321.45	14.4388		-273.159	15.6982	-339.952	15.1326
-326.935	21.1782	-344.189	15.3586		-273.22	15.3157	-322.089	14.4794		-276.974	16.0242	-344.189	15.3586
-327.473	21.4145	-343.009	15.3258		-273.692	15.4617	-324.09	14.5664		-258.729	14.8763	-343.009	15.3258
-327.842	21.4415	-345.612	15.4375		-280.468	15.6632	-323.711	14.5283		-260.853	15.0074	-345.612	15.4375
-327.8	21.548	-345.471	15.4433		-282.033	15.909	-324.198	14.5781		-267.212	15.5467	-345.471	15.4433
-329.254	21.7477	-345.207	15.4635		-277.868	15.5952	-324.888	14.6119		-282.873	16.4257	-345.207	15.4635
-326.426	21.4883	-344.186	15.4012		-279.234	15.8484	-324.152	14.5496		-279.363	16.279	-344.186	15.4012
-326.837	21.6228	-344.434	15.4488		-277.154	15.5803	-323.286	14.5316		-272.828	15.9109	-344.434	15.4488
-328.391	21.8192	-343.139	15.4308		-277.518	15.5804	-322.372	14.4893		-274.917	16.0853	-343.139	15.4308
-295.248	19.0085	-342.94	15.5029		-277.819	15.7582	-322.855	14.4906		-265.658	15.5254	-342.94	15.5029
-260.22	16.192	-341.288	15.3902		-272.827	15.4024	-322.858	14.5003		-263.968	15.4541	-341.288	15.3902
-264.859	16.6641	-340.601	15.4006		-266.788	15.2534	-322.853	14.5372		-272.943	16.1201	-340.601	15.4006
-264.649	16.57	-341.255	15.4544		-264.741	15.0723	-323.489	14.5786		-277.47	16.41	-341.255	15.4544
-264.477	16.6649	-338.983	15.2729		-269.086	15.5014	-324.668	14.6178		-275.373	16.2481	-338.983	15.2729
-259.952	16.4294	-332.83	14.9707		-264.817	15.3192	-324.28	14.6054		-261.022	15.5137	-332.83	14.9707
-267.242	16.7854	-330.942	14.8775		-260.417	15.1323	-324.371	14.5927		-258.555	15.2704	-330.942	14.8775
-265.346	16.9096	-327.342	14.7221		-269.942	15.5801	-324.665	14.5519		-258.439	15.376	-327.342	14.7221
-262.233	16.6111	-322.802	14.445		-263.482	15.2284	-324.13	14.494		-263.026	15.6327	-322.802	14.445
-248.112	15.7119	-321.634	14.4745		-269.837	15.685	-323.629	14.5057		-261.652	15.6453	-321.634	14.4745
-231.371	14.4455	-323.86	14.5558		-276.332	16.1829	-327.483	14.7266		-257.624	15.3611	-323.86	14.5558
-223.452	13.9003	-323.498	14.5371		-276.673	16.216	-331.785	15.0367		-264.885	15.8598	-323.498	14.5371
-230.386	14.3812	-323.911	14.5316		-261.434	15.34	-336.126	15.3645		-257.909	15.5935	-323.911	14.5316
-237.643	14.869	-322.886	14.5124		-268.664	15.7848	-336.191	15.4232		-261.336	15.7619	-322.886	14.5124
-229.613	14.4523	-323.3	14.5257		-259.777	15.3349	-335.096	15.3817		-263.475	16.0756	-323.3	14.5257
-230.279	14.5641	-322.087	14.4536		-256.14	15.0671	-330.741	15.1883		-265.132	16.0794	-322.087	14.4536
-228.607	14.4583	-321.45	14.4388		-263.16	15.5885	-326.987	14.9473		-265.629	16.2043	-321.45	14.4388
-230.492	14.5655	-322.089	14.4794		-263.645	15.6165	-324.115	14.7782		-265.4	16.1657	-322.089	14.4794
-231.255	14.6847	-324.09	14.5664		-262.308	15.7132	-326.992	14.9725		-262.543	16.098	-324.09	14.5664
-225.171	14.365	-323.711	14.5283		-262.402	15.6993	-328.003	15.0344		-257.649	15.8211	-323.711	14.5283
-227.066	14.1563	-324.198	14.5781		-261.971	15.6262	-328.575	15.066		-271.796	16.7518	-324.198	14.5781
-227.057	14.0571	-324.888	14.6119		-266.34	16.0336	-327.64	15.0552		-264.633	16.2969	-324.888	14.6119
-233.058	14.5733	-324.152	14.5496		-263.25	15.924	-325.878	14.9869		-258.295	15.932	-324.152	14.5496
-235.922	14.8252	-323.286	14.5316		-260.692	15.779	-321.392	14.7445		-258.488	16.073	-323.286	14.5316
-230.949	14.4308	-322.372	14.4893		-261.995	15.9401	-321.595	14.8168		-258.599	16.0787	-322.372	14.4893
-231.693	14.6035	-322.855	14.4906		-266.495	16.1223	-321.353	14.8472		-261.436	16.2503	-322.855	14.4906
-229.095	14.4197	-322.858	14.5003		-261.203	15.9734	-321.307	14.8581		-258.041	16.066	-322.858	14.5003
-232.564	14.7062	-322.853	14.5372		-261.681	15.8175	-320.815	14.8389		-260.863	16.2339	-322.853	14.5372
-229.877	14.5443	-323.489	14.5786		-258.307	15.7937	-322.353	14.929		-261.868	16.4473	-323.489	14.5786
-235.863	14.931	-324.668	14.6178		-259.755	15.8528	-321.688	14.9025		-259.194	16.2487	-324.668	14.6178
-229.007	14.3086	-324.28	14.6054		-259.403	15.9753	-323.678	14.9901		-257.027	16.1818	-324.28	14.6054
-229.475	14.2859	-324.371	14.5927		-262.083	16.1053	-323.372	14.9579		-260.688	16.567	-324.371	14.5927
-227.042	14.1711	-324.665	14.5519		-259.884	16.1256	-324.099	15.0053		-258.625	16.4505	-324.665	14.5519
-247.097	15.4359	-324.13	14.494		-258.247	16.0486	-322.098	14.8522		-260.869	16.5659	-324.13	14.494
-230.158	14.4032	-323.629	14.5057		-268.495	16.8252	-321.098	14.8216		-261.27	16.6622	-323.629	14.5057
-230.228	14.4816	-327.483	14.7266		-271.489	17.0393	-318.896	14.7114		-261.043	16.7297	-327.483	14.7266
-230.787	14.4359	-331.785	15.0367		-259.017	16.2928	-318.254	14.7449		-259.218	16.5357	-331.785	15.0367
-232.579	14.5963	-336.126	15.3645		-254.776	15.8958	-316.592	14.684		-264.265	16.8956	-336.126	15.3645
-228.533	14.641	-336.191	15.4232		-261.165	16.4838	-318.894	14.8863		-257.273	16.6245	-336.191	15.4232
-226.415	14.4236	-335.096	15.3817		-259.488	16.4035	-320.804	14.9998		-257.019	16.6108	-335.096	15.3817
-232.111	14.6377	-330.741	15.1883		-263.24	16.6997	-321.381	15.0578		-262.121	17.007	-330.741	15.1883
-229.602	14.3936	-326.987	14.9473		-257.731	16.2023	-321.65	15.0667		-259.152	16.9606	-326.987	14.9473
-229.455	14.3159	-324.115	14.7782		-258.745	16.5685	-324.692	15.2413		-256.714	16.811	-324.115	14.7782
-243.488	15.4623	-326.992	14.9725		-258.65	16.595	-322.838	15.1316		-255.8	16.8588	-326.992	14.9725
-239.689	14.9804	-328.003	15.0344		-259.418	16.6653	-322.34	15.1044		-255.001	16.5637	-328.003	15.0344
-225.217	14.224	-328.575	15.066		-259.817	16.8312	-321.219	15.068		-254.612	16.8221	-328.575	15.066
-224.262	14.2588	-327.64	15.0552		-261.556	16.8316	-321.218	15.1172		-261.166	17.2031	-327.64	15.0552
-231.88	14.68	-325.878	14.9869		-252.176	16.4047	-317.993	14.9494		-261.832	17.2707	-325.878	14.9869
-231.009	14.7454	-321.392	14.7445		-256.152	16.535	-317.684	14.9677		-256.076	16.9399	-321.392	14.7445
-225.356	14.4211	-321.595	14.8168		-260.914	16.9905	-316.081	14.8775		-263.06	17.5429	-321.595	14.8168
-230.975	14.6151	-321.353	14.8472		-253.855	16.6062	-315.635	14.881		-256.805	17.2447	-321.353	14.8472
-222.071	14.2358	-321.307	14.8581		-257.156	16.8249	-315.96	14.8907		-260.276	17.4236	-321.307	14.8581
-227.709	14.518	-320.815	14.8389		-262.191	17.3649	-317.032	14.95		-262.367	17.6768	-320.815	14.8389
-226.763	14.4737	-322.353	14.929		-259.172	17.2574	-317.891	15.03		-257.427	17.417	-322.353	14.929
-236.539	15.0614	-321.688	14.9025		-261.86	17.3908	-318.237	15.0581		-257.79	17.5287	-321.688	14.9025
-235.869	15.0558	-323.678	14.9901		-259.826	17.3335	-316.925	15.0411		-263.999	17.9554	-323.678	14.9901
-228.748	14.7418	-323.372	14.9579		-252.556	16.9885	-316.752	15.0567		-259.194	17.7187	-323.372	14.9579
-220.137	14.2701	-324.099	15.0053		-240.104	15.9577	-316.632	15.0791		-260.161	17.7424	-324.099	15.0053
-227.492	14.5245	-322.098	14.8522		-223.031	15.037	-317.321	15.0706		-251.181	17.2099	-322.098	14.8522
-224.45	14.4337	-321.098	14.8216		-216.276	14.6101	-316.252	15.0475		-255.242	17.3788	-321.098	14.8216
-226.192	14.5895	-318.896	14.7114		-227.142	15.3271	-318.515	15.1408		-242.983	16.7558	-318.896	14.7114
-218.603	14.163	-318.254	14.7449		-224.54	15.1977	-319.101	15.1606		-231.929	15.9536	-318.254	14.7449
-231.78	14.8795	-316.592	14.684		-228.391	15.4559	-319.947	15.2369		-227.173	15.7939	-316.592	14.684
-225.822	14.5153	-318.894	14.8863		-222.479	15.2938	-318.861	15.2753		-223.227	15.5315	-318.894	14.8863
-224.075	14.5984	-320.804	14.9998		-222.369	15.168	-320.898	15.4544		-223.441	15.6408	-320.804	14.9998
-225.591	14.7203	-321.381	15.0578		-220.826	15.0715	-321.229	15.5122		-221.134	15.5221	-321.381	15.0578
-220.65	14.6207	-321.65	15.0667		-218.84	15.0304	-318.899	15.4095		-219.499	15.4575	-321.65	15.0667
-229.236	15.0351	-324.692	15.2413		-225.404	15.4336	-319.314	15.5334		-230.047	16.207	-324.692	15.2413
-229.172	15.0632	-322.838	15.1316		-220.84	15.1421	-319.163	15.5674		-224.797	15.9081	-322.838	15.1316
-223.48	14.9323	-322.34	15.1044		-225.589	15.4652	-316.919	15.4259		-220.281	15.6385	-322.34	15.1044
-222.368	14.713	-321.219	15.068		-221.794	15.3734	-315.546	15.2929		-225.706	15.7935	-321.219	15.068
-227.899	14.9935	-321.218	15.1172		-222.414	15.337	-315.747	15.2992		-225.803	15.8373	-321.218	15.1172
-227.333	14.9349	-317.993	14.9494		-227.977	15.5964	-314.088	15.1576		-222.833	15.906	-317.993	14.9494
-224.143	14.8043	-317.684	14.9677		-224.12	15.4991	-314.996	15.1543		-218.261	15.5528	-317.684	14.9677
-226.175	14.9825	-316.081	14.8775		-225.693	15.5355	-315.501	15.2209		-226.988	16.1879	-316.081	14.8775
-227.401	15.1692	-315.635	14.881		-219.891	15.3746	-313.93	15.2626		-223.7	15.9461	-315.635	14.881
-224.55	14.9324	-315.96	14.8907		-230.329	15.9238	-314.879	15.4026		-215.669	15.4752	-315.96	14.8907
-223.088	14.9605	-317.032	14.95		-223.854	15.5223	-313.046	15.3357		-222.592	15.8969	-317.032	14.95
-224.015	15.075	-317.891	15.03		-225.61	15.6851	-312.058	15.347		-224.117	16.0891	-317.891	15.03
-227.245	15.2967	-318.237	15.0581		-225.694	15.6766	-313.039	15.3918		-222.44	15.976	-318.237	15.0581
-217.815	14.6824	-316.925	15.0411		-215.356	15.1019	-313.345	15.3209		-219.318	15.7638	-316.925	15.0411
-228.946	15.3357	-316.752	15.0567		-214.94	15.1317	-307.797	15.0239		-225.641	16.2635	-316.752	15.0567
-229.261	15.3804	-316.632	15.0791		-222.793	15.5895	-308.383	15.0792		-218.836	15.6785	-316.632	15.0791
-229.267	15.4574	-317.321	15.0706		-224.021	15.7458	-309.753	15.1217		-227.146	16.3247	-317.321	15.0706
-228.64	15.4157	-316.252	15.0475		-226.665	15.9327	-308.454	15.0784		-215.362	15.5904	-316.252	15.0475
-229.386	15.4639	-318.515	15.1408		-220.985	15.5266	-311.031	15.31		-218.747	15.7861	-318.515	15.1408
-223.244	15.1886	-319.101	15.1606		-229.218	16.2757	-317.002	15.6303		-225.717	16.2378	-319.101	15.1606
-223.023	15.1939	-319.947	15.2369		-224.927	15.9898	-316.809	15.6992		-228.347	16.4182	-319.947	15.2369
-223.993	15.3122	-318.861	15.2753		-224.225	15.9969	-314.637	15.6236		-228.564	16.5706	-318.861	15.2753
-227.494	15.4416	-320.898	15.4544		-223.557	15.9645	-316.425	15.7285		-223.543	16.227	-320.898	15.4544
-229.448	15.7174	-321.229	15.5122		-219.517	15.6102	-315.43	15.6342		-216.782	15.7686	-321.229	15.5122
-226.635	15.568	-318.899	15.4095		-218.931	15.695	-315.968	15.6653		-219.443	16.0758	-318.899	15.4095
-232.225	15.8972	-319.314	15.5334		-224.488	16.0651	-319.619	15.835		-222.59	16.4161	-319.314	15.5334
-226.563	15.6097	-319.163	15.5674		-225.122	16.0622	-320.585	15.9284		-217.956	16.0483	-319.163	15.5674
-228.459	15.7897	-316.919	15.4259		-223.729	15.9869	-319.73	15.9464		-224.474	16.3807	-316.919	15.4259
-222.357	15.425	-315.546	15.2929		-224.049	16.0642	-319.811	16.0703		-218.395	16.2779	-315.546	15.2929
-219.33	15.3115	-315.747	15.2992		-220.088	15.9846	-318.502	16.0645		-223.115	16.5793	-315.747	15.2992
-227.153	15.7733	-314.088	15.1576		-223.209	16.1402	-316.259	15.9855		-220.74	16.4462	-314.088	15.1576
-218.584	15.2961	-314.996	15.1543		-225.036	16.1155	-316.759	16.0569		-223.555	16.5614	-314.996	15.1543
-227.871	15.8916	-315.501	15.2209		-223.954	16.2174	-313.707	15.8845		-219.021	16.305	-315.501	15.2209
-222.282	15.6333	-313.93	15.2626		-221.382	16.1999	-311.12	15.6916		-218.984	16.3871	-313.93	15.2626
-227.844	16.0628	-314.879	15.4026		-222.837	16.2366	-306.974	15.4705		-226.638	16.8964	-314.879	15.4026
-224.132	15.7993	-313.046	15.3357		-221.695	16.2485	-301.688	15.1282		-222.233	16.6735	-313.046	15.3357
-225.107	15.9469	-312.058	15.347		-219.144	16.0487	-295.014	14.7464		-224.688	16.8604	-312.058	15.347
-227.942	16.1398	-313.039	15.3918		-220.467	16.2579	-290.65	14.5622		-219.537	16.5101	-313.039	15.3918
-219.833	15.7494	-313.345	15.3209		-221.573	16.2618	-288.716	14.4751		-219.501	16.6371	-313.345	15.3209
-225.865	16.012	-307.797	15.0239		-221.784	16.4197	-286.535	14.3755		-216.469	16.4079	-307.797	15.0239
-230.458	16.4271	-308.383	15.0792		-218.363	16.1403	-286.735	14.4085		-222.347	16.9182	-308.383	15.0792
-223.352	16.1018	-309.753	15.1217		-226.344	16.7071	-288.095	14.5055		-221.697	16.7782	-309.753	15.1217
-224.791	16.1213	-308.454	15.0784		-223.804	16.6017	-289.086	14.5244		-226.48	17.1993	-308.454	15.0784
-221.898	16.2678	-311.031	15.31		-222.57	16.6324	-290.452	14.6024		-218.256	16.711	-311.031	15.31
-224.954	16.3375	-317.002	15.6303		-220.142	16.4941	-297.882	15.0382		-220.277	16.9214	-317.002	15.6303
-220.737	16.1043	-316.809	15.6992		-220.581	16.5168	-303.831	15.3997		-220.608	16.9386	-316.809	15.6992
-223.627	16.4101	-314.637	15.6236		-217.91	16.3696	-307.812	15.5799		-218.625	16.5999	-314.637	15.6236
-220.387	16.2019	-316.425	15.7285		-210.558	16.0485	-312.852	15.8219		-221.615	17.1832	-316.425	15.7285
-218.398	16.0706	-315.43	15.6342		-182.706	14.264	-309.722	15.6556		-227.504	17.5656	-315.43	15.6342
-217.705	16.0439	-315.968	15.6653		-169.267	13.5859	-306.407	15.4521		-218.559	16.9091	-315.968	15.6653
-221.537	16.3741	-319.619	15.835		-179.082	14.2136	-299.139	15.0125		-220.357	17.2144	-319.619	15.835
-222.009	16.4739	-320.585	15.9284		-176.94	14.0696	-294.419	14.7561		-214.066	16.7362	-320.585	15.9284
-218.274	16.1774	-319.73	15.9464		-173.469	13.9105	-293.11	14.7107		-214.841	16.813	-319.73	15.9464
-228.428	16.9782	-319.811	16.0703		-185.594	14.5486	-296.03	14.8594		-221.323	17.2612	-319.811	16.0703
-215.311	16.2665	-318.502	16.0645		-179.626	14.2024	-295.277	14.7872		-223.571	17.5135	-318.502	16.0645
-175.537	13.8782	-316.259	15.9855		-181.575	14.2434	-297.694	14.9271		-218.525	17.3742	-316.259	15.9855
-175.157	13.8351	-316.759	16.0569		-175.142	13.9065	-297.869	14.9764		-215.625	17.246	-316.759	16.0569
-180.171	14.1156	-313.707	15.8845		-180.444	14.342	-293.053	14.7438		-218.175	17.314	-313.707	15.8845
-179.74	14.0747	-311.12	15.6916		-179.779	14.3532	-290.255	14.5965		-178.623	14.7284	-311.12	15.6916
-182.195	14.3372	-306.974	15.4705		-177.101	14.1097	-288.297	14.4768		-172.867	14.4362	-306.974	15.4705
-181.423	14.2151	-301.688	15.1282		-176.214	14.2192	-287.309	14.4427		-179.83	14.9142	-301.688	15.1282
-179.746	14.185	-295.014	14.7464		-175.876	14.1873	-287.361	14.4095		-184.725	15.2349	-295.014	14.7464
-177.848	14.0862	-290.65	14.5622		-175.288	14.228	-289.158	14.4813		-178.378	14.9111	-290.65	14.5622
-176.122	13.9064	-288.716	14.4751		-174.137	14.3389	-290.285	14.547		-175.188	14.7111	-288.716	14.4751
-182.834	14.4063	-286.535	14.3755		-177.254	14.3455	-289.845	14.5533		-172.197	14.6626	-286.535	14.3755
-170.141	13.7612	-286.735	14.4085		-176.209	14.1555	-290.019	14.5484		-174.615	14.8121	-286.735	14.4085
-184.426	14.5597	-288.095	14.5055		-178.189	14.3354	-293.817	14.7839		-167.127	14.4126	-288.095	14.5055
-177.921	14.1937	-289.086	14.5244		-173.505	14.0572	-297.868	15.0639		-171.297	14.6892	-289.086	14.5244
-174.173	14.117	-290.452	14.6024		-176.288	14.2502	-299.533	15.1671		-184.092	15.4415	-290.452	14.6024
-175.608	14.1155	-297.882	15.0382		-180.042	14.5208	-299.57	15.175		-164.101	14.6719	-297.882	15.0382
-175.519	14.161	-303.831	15.3997		-175.575	14.2463	-304.986	15.4756		-166.738	15.0372	-303.831	15.3997
-178.237	14.3559	-307.812	15.5799		-177.168	14.4127	-308.731	15.6944		-167.278	15.2802	-307.812	15.5799
-174.299	14.2088	-312.852	15.8219		-173.763	14.2557	-309.919	15.7106		-172.183	15.5478	-312.852	15.8219
-174.318	14.0743	-309.722	15.6556		-175.335	14.4503	-310.89	15.7934		-158.529	14.5813	-309.722	15.6556
-174.793	14.1783	-306.407	15.4521		-175.362	14.4666	-311.479	15.8284		-155.794	14.5486	-306.407	15.4521
-180.966	14.4829	-299.139	15.0125		-170.836	14.1058	-304.57	15.4874		-152.05	14.4055	-299.139	15.0125
-180.016	14.3894	-294.419	14.7561		-179.601	14.6812	-296.645	15.0782		-167.628	15.3593	-294.419	14.7561
-177.731	14.3152	-293.11	14.7107		-174.443	14.2716	-290.67	14.7844		-158.343	14.8455	-293.11	14.7107
-175.145	14.2163	-296.03	14.8594		-178.22	14.5692	-290.343	14.7736		-162.187	15.1508	-296.03	14.8594
-181.472	14.5656	-295.277	14.7872		-174.353	14.2739	-290.078	14.7854		-160.932	15.0352	-295.277	14.7872
-172.617	14.1052	-297.694	14.9271		-174.474	14.3019	-291.83	14.8959		-165.014	15.2552	-297.694	14.9271
-179.168	14.5022	-297.869	14.9764		-171.372	14.2553	-290.012	14.8286		-167.563	15.5044	-297.869	14.9764
-178.789	14.5751	-293.053	14.7438		-177.299	14.5793	-293.055	15.0387		-175.986	15.9589	-293.053	14.7438
-177.098	14.3883	-290.255	14.5965		-175.476	14.4168	-293.768	15.1199		-175.352	15.797	-290.255	14.5965
-168.289	13.9088	-288.297	14.4768		-174.068	14.4661	-294.145	15.1437		-169.035	15.5692	-288.297	14.4768
-171.921	14.2093	-287.309	14.4427		-170.889	14.2165	-292.647	15.0659		-166.683	15.3673	-287.309	14.4427
-182.546	14.8168	-287.361	14.4095		-176.255	14.4637	-293.417	15.0954		-169.191	15.6016	-287.361	14.4095
-182.208	14.7848	-289.158	14.4813		-175.454	14.5651	-291.032	14.9683		-158.828	15.0305	-289.158	14.4813
-179.899	14.611	-290.285	14.547		-170.525	14.2893	-288.934	14.8541		-171.264	15.7433	-290.285	14.547
-182.868	14.8266	-289.845	14.5533		-174.759	14.5682	-287.744	14.806		-166.821	15.6167	-289.845	14.5533
-173.694	14.408	-290.019	14.5484		-168.712	14.4322	-288.119	14.83		-164.84	15.5748	-290.019	14.5484
-177.102	14.6389	-293.817	14.7839		-162.648	13.8621	-288.999	14.8907		-166.173	15.4996	-293.817	14.7839
-172.962	14.3832	-297.868	15.0639		-169.954	14.4118	-288.94	14.8643		-170.236	15.8886	-297.868	15.0639
-182.197	15.0073	-299.533	15.1671		-179.047	14.8229	-288.102	14.7932		-166.763	15.6134	-299.533	15.1671
-180.216	14.9213	-299.57	15.175		-172.02	14.6326	-287.368	14.7727		-174.16	16.0923	-299.57	15.175
-178.502	14.6767	-304.986	15.4756		-170.905	14.437	-287.786	14.7933		-165.411	15.6862	-304.986	15.4756
-168.295	14.2035	-308.731	15.6944		-173.652	14.5983	-287.588	14.7643		-164.585	15.6238	-308.731	15.6944
-175.85	14.752	-309.919	15.7106		-170.183	14.52	-289.246	14.8403		-170.569	16.0001	-309.919	15.7106
-178.171	14.8231	-310.89	15.7934		-172.144	14.6272	-289.822	14.9143		-167.72	15.8299	-310.89	15.7934
-172.458	14.4897	-311.479	15.8284		-170.383	14.5755	-289.868	14.947		-168.102	15.9544	-311.479	15.8284
-178.219	14.762	-304.57	15.4874		-176.064	14.9636	-288.639	14.9322		-170.602	16.1731	-304.57	15.4874
-173.133	14.752	-296.645	15.0782		-181.36	15.1206	-288.718	14.969		-165.377	15.8041	-296.645	15.0782
-173.198	14.6758	-290.67	14.7844		-168.11	14.636	-287.151	14.9584		-158.274	15.5328	-290.67	14.7844
-176.835	14.8555	-290.343	14.7736		-179.97	15.1955	-285.347	14.8349		-146.801	14.8377	-290.343	14.7736
-176.919	14.9155	-290.078	14.7854		-169.848	14.6328	-285.858	14.8422		-135.214	14.1845	-290.078	14.7854
-171.976	14.7105	-291.83	14.8959		-170.649	14.7164	-285.207	14.8699		-127.377	13.8352	-291.83	14.8959
-174.391	14.745	-290.012	14.8286		-171.527	14.8564	-289.01	15.087		-136.813	14.363	-290.012	14.8286
-172.661	14.7785	-293.055	15.0387		-175.343	15.0203	-287.854	14.9935		-130.987	14.1564	-293.055	15.0387
-164.894	14.47	-293.768	15.1199		-172.439	14.948	-286.952	14.9573		-129.567	14.0618	-293.768	15.1199
-175.32	15.1034	-294.145	15.1437		-167.516	14.7272	-287.511	15.0189		-125.994	13.8896	-294.145	15.1437
-153.77	13.9605	-292.647	15.0659		-173.656	15.0884	-288.009	15.0145		-125.427	13.9569	-292.647	15.0659
-169.783	14.7689	-293.417	15.0954		-174.07	15.0765	-284.723	14.8519		-127.682	14.0266	-293.417	15.0954
-171.86	14.9979	-291.032	14.9683		-164.039	14.655	-284.106	14.8599		-130.047	14.2139	-291.032	14.9683
-172.092	14.9614	-288.934	14.8541		-175.316	15.2008	-285.803	14.9701		-129.938	14.082	-288.934	14.8541
-170.592	14.8901	-287.744	14.806		-172.859	15.1693	-285.653	14.9582		-126.474	13.9074	-287.744	14.806
-173.029	15.0966	-288.119	14.83		-167.13	14.9685	-286.757	15.0169		-129.455	14.2028	-288.119	14.83
-170.026	14.9699	-288.999	14.8907		-156.885	14.4837	-286.31	15.0058		-129.092	14.0984	-288.999	14.8907
-169.566	14.9519	-288.94	14.8643		-160.601	14.5405	-288.442	15.1419		-129.002	14.1384	-288.94	14.8643
-172.469	15.1086	-288.102	14.7932		-165.507	14.8499	-287.718	15.1918		-129.153	14.2432	-288.102	14.7932
-174.433	15.2227	-287.368	14.7727		-173.429	15.3831	-287.794	15.2617		-132.378	14.3429	-287.368	14.7727
-164.576	14.6542	-287.786	14.7933		-172.959	15.4786	-287.767	15.2762		-134.821	14.5062	-287.786	14.7933
-170.445	15.1146	-287.588	14.7643		-176.788	15.5951	-286.474	15.1991		-126.145	14.0704	-287.588	14.7643
-177.561	15.6415	-289.246	14.8403		-163.18	14.8153	-285.489	15.1083		-133.767	14.4767	-289.246	14.8403
-181.719	15.7908	-289.822	14.9143		-169.912	15.2166	-284.863	15.0338		-129.537	14.1653	-289.822	14.9143
-172.605	15.3529	-289.868	14.947		-174.294	15.6533	-282.781	14.8964		-129.282	14.1423	-289.868	14.947
-168.931	15.2329	-288.639	14.9322		-164.986	15.0865	-281.182	14.7985		-125.68	14.036	-288.639	14.9322
-164.685	15.0124	-288.718	14.969		-169.943	15.3855	-282.724	14.9042		-143.732	14.9377	-288.718	14.969
-167.648	15.1554	-287.151	14.9584		-175.359	15.812	-282.122	14.9222		-150.851	15.4274	-287.151	14.9584
-175.828	15.696	-285.347	14.8349		-163.306	15.1177	-281.948	14.9455		-124.348	14.1295	-285.347	14.8349
-167.743	15.2541	-285.858	14.8422		-162.787	15.11	-282.778	15.0286		-138.142	14.696	-285.858	14.8422
-152.861	14.384	-285.207	14.8699		-156.232	14.7444	-283.764	15.1276		-120.93	13.8975	-285.207	14.8699
-150.158	14.2223	-289.01	15.087		-158.926	14.918	-282.25	15.0631		-129.476	14.3459	-289.01	15.087
-132.317	13.4091	-287.854	14.9935		-163.564	15.1073	-282.516	15.1164		-127.131	14.2359	-287.854	14.9935
-132.719	13.503	-286.952	14.9573		-162.087	15.17	-282.293	15.121		-128.462	14.3592	-286.952	14.9573
-133.895	13.5929	-287.511	15.0189		-150.085	14.4714	-283.182	15.1555		-121.499	13.9503	-287.511	15.0189
-131.862	13.555	-288.009	15.0145		-153.694	14.7926	-281.487	15.0813		-131.129	14.5553	-288.009	15.0145
-133.008	13.6687	-284.723	14.8519		-166.103	15.4996	-280.8	15.1102		-119.174	13.9705	-284.723	14.8519
-126.481	13.2663	-284.106	14.8599		-166.69	15.59	-279.309	15.0382		-136.378	14.8409	-284.106	14.8599
-135.11	13.8244	-285.803	14.9701		-174.861	16.1303	-280.842	15.0927		-126.771	14.4261	-285.803	14.9701
-125.07	13.3574	-285.653	14.9582		-172.317	15.9468	-280.784	15.1004		-121.165	14.2311	-285.653	14.9582
-141.811	14.2331	-286.757	15.0169		-174.234	16.0921	-281.626	15.1962		-127.415	14.5555	-286.757	15.0169
-129.651	13.589	-286.31	15.0058		-160.569	15.51	-282.755	15.2146		-124.045	14.3493	-286.31	15.0058
-126.873	13.4773	-288.442	15.1419		-163.746	15.6067	-283.594	15.2678		-122.353	14.3309	-288.442	15.1419
-139.154	13.9887	-287.718	15.1918		-154.422	15.1326	-283.864	15.3345		-121.102	14.3235	-287.718	15.1918
-145.535	14.37	-287.794	15.2617		-128.699	13.7785	-284.529	15.4336		-127.701	14.6267	-287.794	15.2617
-155.452	15.0035	-287.767	15.2762		-131.29	13.9878	-283.721	15.3816		-117.236	14.0449	-287.767	15.2762
-132.011	13.7508	-286.474	15.1991		-131.11	13.9906	-283.229	15.3714		-129.689	14.6862	-286.474	15.1991
-134.495	13.8846	-285.489	15.1083		-127.268	13.8426	-283.257	15.388		-124.447	14.5119	-285.489	15.1083
-130.63	13.7033	-284.863	15.0338		-129.752	13.9984	-279.878	15.2006		-128.724	14.7276	-284.863	15.0338
-128.032	13.6308	-282.781	14.8964		-130.04	14.0466	-276.701	15.0188		-129.51	14.8324	-282.781	14.8964
-138.17	14.0789	-281.182	14.7985		-127.504	13.9029	-278.336	15.1041		-125.821	14.5921	-281.182	14.7985
-128.375	13.7381	-282.724	14.9042		-132.855	14.1947	-277.231	15.1064		-121.097	14.5577	-282.724	14.9042
-120.983	13.4176	-282.122	14.9222		-135.696	14.3963	-276.943	15.0853		-134.091	15.1352	-282.122	14.9222
-126.23	13.6282	-281.948	14.9455		-120.716	13.6846	-278.685	15.2164		-125.358	14.6918	-281.948	14.9455
-132.133	13.7576	-282.778	15.0286		-132.822	14.3365	-280.991	15.3671		-122.596	14.6555	-282.778	15.0286
-131.02	13.8568	-283.764	15.1276		-135.017	14.3752	-279.713	15.335		-122.132	14.6706	-283.764	15.1276
-120.481	13.3095	-282.25	15.0631		-126.094	13.7389	-279.827	15.3439		-120.741	14.591	-282.25	15.0631
-129.349	13.7336	-282.516	15.1164		-124.64	13.8997	-279.915	15.39		-126.176	14.9437	-282.516	15.1164
-130.573	13.87	-282.293	15.121		-135.218	14.4616	-277.852	15.3209		-122.756	14.6321	-282.293	15.121
-134.156	14.0102	-283.182	15.1555		-135.822	14.3761	-277.644	15.3464		-118.423	14.5222	-283.182	15.1555
-132.235	13.9435	-281.487	15.0813		-125.698	13.9489	-276.501	15.2808		-125.479	14.8744	-281.487	15.0813
-134.697	14.1335	-280.8	15.1102		-129.35	14.1865	-276.487	15.2978		-124.166	14.9755	-280.8	15.1102
-155.107	15.1424	-279.309	15.0382		-133.377	14.3819	-274.294	15.1402		-117.249	14.5016	-279.309	15.0382
-130.395	13.9153	-280.842	15.0927		-128.491	14.1106	-276.402	15.2503		-129.861	15.3016	-280.842	15.0927
-132.852	14.0207	-280.784	15.1004		-134.727	14.5253	-276.027	15.2261		-132.174	15.273	-280.784	15.1004
-123.424	13.7147	-281.626	15.1962		-123.88	13.8896	-274.257	15.1644		-122.751	14.9216	-281.626	15.1962
-131.761	14.1473	-282.755	15.2146		-130.789	14.3541	-273.776	15.1661		-117.88	14.7144	-282.755	15.2146
-126.645	13.8254	-283.594	15.2678		-134.044	14.5318	-276.667	15.4169		-125.371	15.0778	-283.594	15.2678
-128.534	13.8914	-283.864	15.3345		-127.706	14.1796	-276.598	15.4682		-127.535	15.2276	-283.864	15.3345
-126.93	14.0178	-284.529	15.4336		-140.424	14.9332	-276.776	15.5093		-120.392	14.8616	-284.529	15.4336
-125.932	13.8417	-283.721	15.3816		-133.814	14.5401	-279.042	15.6545		-115.486	14.6014	-283.721	15.3816
-128.696	14.077	-283.229	15.3714		-121.232	13.9462	-279.537	15.6967		-103.734	14.115	-283.229	15.3714
-132.017	14.169	-283.257	15.388		-113.164	13.523	-278.398	15.6597		-114.17	14.6671	-283.257	15.388
-133.199	14.214	-279.878	15.2006		-128.427	14.3433	-276.772	15.5829		-119.741	15.0178	-279.878	15.2006
-127.804	14.048	-276.701	15.0188		-122.269	14.0838	-276.265	15.5556		-119.243	15.0545	-276.701	15.0188
-135.031	14.44	-278.336	15.1041		-121.417	14.099	-278.155	15.6522		-114.895	14.9026	-278.336	15.1041
-128.983	14.2926	-277.231	15.1064		-133.479	14.6883	-279.47	15.7235		-115.011	14.8273	-277.231	15.1064
-128.673	14.2858	-276.943	15.0853		-124.21	14.3964	-279.008	15.6803		-121.502	15.1935	-276.943	15.0853
-127.576	14.116	-278.685	15.2164		-129.051	14.5277	-280.309	15.7274		-122.089	15.2352	-278.685	15.2164
-121.695	13.7904	-280.991	15.3671		-122.027	14.1589	-280.534	15.788		-124.877	15.4434	-280.991	15.3671
-115.145	13.4595	-279.713	15.335		-132.944	14.7714	-276.871	15.6414		-126.239	15.6158	-279.713	15.335
-126.832	14.1451	-279.827	15.3439		-120.654	14.1647	-272.779	15.4913		-111.727	14.8298	-279.827	15.3439
-132.318	14.4733	-279.915	15.39		-127.784	14.5352	-272.019	15.4452		-113.205	14.9755	-279.915	15.39
-127.976	14.3864	-277.852	15.3209		-117.526	14.0563	-268.267	15.2416		-116.25	15.15	-277.852	15.3209
-126.565	14.2546	-277.644	15.3464		-114.269	13.9126	-267.988	15.2055		-124.83	15.6229	-277.644	15.3464
-130.479	14.576	-276.501	15.2808		-127.414	14.5129	-270.886	15.3766		-125.79	15.6808	-276.501	15.2808
-114.105	13.7723	-276.487	15.2978		-130.774	14.7419	-274.026	15.5765		-118.281	15.3724	-276.487	15.2978
-105.091	13.348	-274.294	15.1402		-127.132	14.6325	-274.95	15.7259		-108.518	14.8691	-274.294	15.1402
-120.026	14.0895	-276.402	15.2503		-119.697	14.2055	-278.422	15.972		-114.318	15.1982	-276.402	15.2503
-125.613	14.3907	-276.027	15.2261		-124.343	14.5107	-277.442	15.9092		-117.156	15.3211	-276.027	15.2261
-111.511	13.7245	-274.257	15.1644		-125.794	14.68	-274.474	15.7331		-98.9347	14.379	-274.257	15.1644
-121.222	14.2123	-273.776	15.1661		-123.149	14.4305	-272.526	15.5737		-101.009	14.6619	-273.776	15.1661
-119.708	14.0787	-276.667	15.4169		-128.754	14.8487	-270.628	15.417		-103.622	14.6708	-276.667	15.4169
-125.784	14.4869	-276.598	15.4682		-123.407	14.5953	-268.549	15.2802		-99.3741	14.4399	-276.598	15.4682
-125.368	14.5382	-276.776	15.5093		-128.906	14.8359	-268.779	15.3657		-101.6	14.6572	-276.776	15.5093
-120.785	14.2716	-279.042	15.6545		-127.513	14.9261	-268.294	15.3639		-109.892	15.1799	-279.042	15.6545
-125.947	14.4987	-279.537	15.6967		-117.047	14.3843	-268.466	15.4279		-119.665	15.7855	-279.537	15.6967
-125.432	14.4711	-278.398	15.6597		-121.197	14.5589	-269.018	15.5148		-120.892	15.8719	-278.398	15.6597
-129.004	14.7722	-276.772	15.5829		-119.85	14.5306	-268.568	15.5451		-111.56	15.3856	-276.772	15.5829
-130.95	14.8548	-276.265	15.5556		-115.083	14.3413	-267.831	15.5252		-117.465	15.6554	-276.265	15.5556
-123.1	14.4851	-278.155	15.6522		-120.312	14.5999	-269.515	15.6777		-111.685	15.4341	-278.155	15.6522
-124.415	14.6627	-279.47	15.7235		-120.871	14.6542	-268.082	15.6152		-97.8059	14.7466	-279.47	15.7235
-113.911	14.1954	-279.008	15.6803		-122.337	14.789	-266.955	15.5397		-108.334	15.2842	-279.008	15.6803
-123.59	14.6855	-280.309	15.7274		-117.73	14.5514	-265.503	15.4717		-107.428	15.3047	-280.309	15.7274
-120.356	14.5607	-280.534	15.788		-123.75	14.8769	-265.404	15.4649		-106.958	15.3433	-280.534	15.788
-120.134	14.5878	-276.871	15.6414		-112.722	14.4256	-268.075	15.5909		-106.249	15.2554	-276.871	15.6414
-103.763	13.7612	-272.779	15.4913		-119.345	14.7586	-269.534	15.6502		-107.671	15.3534	-272.779	15.4913
-125.432	14.9196	-272.019	15.4452		-129.63	15.4228	-269.411	15.6739		-104.978	15.3502	-272.019	15.4452
-122.883	14.8383	-268.267	15.2416		-118.59	14.8381	-270.74	15.7961		-100.585	15.1387	-268.267	15.2416
-111.666	14.2515	-267.988	15.2055		-122.959	15.1231	-271.628	15.8636		-103.451	15.2294	-267.988	15.2055
-110.938	14.1868	-270.886	15.3766		-119.218	14.8981	-268.171	15.6864		-102.778	15.3381	-270.886	15.3766
-113.815	14.4544	-274.026	15.5765		-120.466	15.074	-266.829	15.6438		-104.205	15.3525	-274.026	15.5765
-123.009	14.9882	-274.95	15.7259		-126.75	15.382	-267.277	15.6842		-111.621	15.8729	-274.95	15.7259
-123.866	15.0375	-278.422	15.972		-112.744	14.7611	-268.069	15.7253		-114.708	16.0538	-278.422	15.972
-120.404	14.8484	-277.442	15.9092		-99.2728	13.999	-268.243	15.7703		-111.135	15.898	-277.442	15.9092
-107.004	14.2582	-274.474	15.7331		-109.443	14.6204	-268.03	15.7607		-98.9489	15.2126	-274.474	15.7331
-117.326	14.8204	-272.526	15.5737		-107.152	14.5042	-268.095	15.7873		-94.9938	15.0557	-272.526	15.5737
-114.942	14.6972	-270.628	15.417		-102.094	14.3312	-269.338	15.8762		-104.556	15.6066	-270.628	15.417
-116.912	14.8826	-268.549	15.2802		-109.994	14.7917	-268.827	15.8601		-106.488	15.8432	-268.549	15.2802
-116.656	14.8359	-268.779	15.3657		-101.122	14.4382	-266.7	15.7269		-114.503	16.236	-268.779	15.3657
-119.566	15.0358	-268.294	15.3639		-107.115	14.6412	-268.026	15.874		-112.523	16.1917	-268.294	15.3639
-106.94	14.4473	-268.466	15.4279		-99.8076	14.288	-268.014	15.9264		-107.855	15.9341	-268.466	15.4279
-100.064	14.0838	-269.018	15.5148		-101.697	14.4143	-267.198	15.8814		-99.1386	15.5144	-269.018	15.5148
-109.612	14.6659	-268.568	15.5451		-103.192	14.5084	-265.795	15.8329		-99.8799	15.6579	-268.568	15.5451
-114.856	14.9407	-267.831	15.5252		-104.45	14.6372	-265.905	15.8311		-103.331	15.8761	-267.831	15.5252
-104.493	14.3908	-269.515	15.6777		-106.325	14.6489	-263.682	15.6884		-102.039	15.8553	-269.515	15.6777
-105.708	14.4474	-268.082	15.6152		-106.733	14.8055	-264.267	15.7161		-94.2526	15.4236	-268.082	15.6152
-104.181	14.5677	-266.955	15.5397		-108.859	14.992	-262.281	15.652		-97.8549	15.6758	-266.955	15.5397
-106.239	14.6171	-265.503	15.4717		-98.1461	14.2757	-263.063	15.736		-98.7695	15.8042	-265.503	15.4717
-110.126	14.7812	-265.404	15.4649		-104.245	14.7365	-262.538	15.7745		-100.007	15.7795	-265.404	15.4649
-107.568	14.7307	-268.075	15.5909		-109.424	15.0625	-262.977	15.8286		-96.9484	15.6887	-268.075	15.5909
-101.256	14.3443	-269.534	15.6502		-98.5409	14.5028	-262.72	15.8401		-103.024	15.9816	-269.534	15.6502
-102.059	14.4581	-269.411	15.6739		-100.585	14.6141	-263.888	15.9199		-98.4391	15.7668	-269.411	15.6739
-103.11	14.5634	-270.74	15.7961		-110.969	15.1955	-264.182	15.8851		-95.6189	15.7661	-270.74	15.7961
-100.203	14.397	-271.628	15.8636		-110.773	15.202	-264.197	15.851		-102.009	16.1385	-271.628	15.8636
-105.823	14.7659	-268.171	15.6864		-102.053	14.7723	-262.615	15.7336		-99.2987	16.1664	-268.171	15.6864
-109.014	14.9126	-266.829	15.6438		-97.9685	14.5477	-263.202	15.78		-98.3606	15.9181	-266.829	15.6438
-109.645	15.0162	-267.277	15.6842		-104.253	14.934	-264.913	15.9011		-98.9816	16.0316	-267.277	15.6842
-106.428	14.9181	-268.069	15.7253		-95.765	14.4551	-264.703	15.9311		-103.705	16.319	-268.069	15.7253
-117.489	15.5198	-268.243	15.7703		-101.886	14.8716	-265.083	16.0184		-104.939	16.4137	-268.243	15.7703
-95.8517	14.5363	-268.03	15.7607		-104.024	14.9153	-266.147	16.1394		-100.67	16.1955	-268.03	15.7607
-105.557	14.9455	-268.095	15.7873		-100.937	14.8736	-264.949	16.0832		-90.4626	15.6854	-268.095	15.7873
-104.366	14.9372	-269.338	15.8762		-93.6355	14.602	-263.186	15.9835		-93.5032	15.9042	-269.338	15.8762
-110.741	15.331	-268.827	15.8601		-102.909	15.0711	-262.851	15.9829		-96.612	16.1075	-268.827	15.8601
-103.616	14.954	-266.7	15.7269		-107.743	15.3291	-263.231	16.0136		-95.3344	16.1263	-266.7	15.7269
-101.841	14.9083	-268.026	15.874		-99.5529	14.9163	-264.148	16.0771		-91.7575	15.8891	-268.026	15.874
-108.025	15.2577	-268.014	15.9264		-101.073	15.1301	-265.041	16.1626		-95.368	16.1885	-268.014	15.9264
-101.97	15.0195	-267.198	15.8814		-107.135	15.4801	-266.372	16.2553		-102.963	16.6858	-267.198	15.8814
-104.131	15.1822	-265.795	15.8329		-101.739	15.2797	-266.411	16.3007		-98.5421	16.3697	-265.795	15.8329
-96.165	14.7151	-265.905	15.8311		-107.264	15.5926	-265.526	16.3048		-86.7635	15.7536	-265.905	15.8311
-105.117	15.185	-263.682	15.6884		-98.5186	15.0909	-263.052	16.1801		-99.5373	16.5648	-263.682	15.6884
-100.37	14.9489	-264.267	15.7161		-97.3098	14.9253	-262.157	16.0844		-89.9345	15.9414	-264.267	15.7161
-96.7044	14.9264	-262.281	15.652		-99.0748	15.2482	-260.03	15.9888		-95.3568	16.2764	-262.281	15.652
-109.768	15.6279	-263.063	15.736		-99.6686	15.2274	-259.571	15.9701		-86.6452	15.8339	-263.063	15.736
-102.838	15.366	-262.538	15.7745		-99.7396	15.3095	-259.881	15.9486		-84.453	15.8647	-262.538	15.7745
-102.17	15.2395	-262.977	15.8286		-101.304	15.5036	-262.999	16.1655		-85.0189	15.9253	-262.977	15.8286
-100.859	15.2834	-262.72	15.8401		-98.1959	15.2713	-262.295	16.2296		-71.8158	15.1559	-262.72	15.8401
-99.9969	15.2047	-263.888	15.9199		-101.259	15.4995	-263.172	16.3022		-64.4327	14.7542	-263.888	15.9199
-101.996	15.2944	-264.182	15.8851		-107.796	15.8932	-263.147	16.2914		-41.8655	13.6803	-264.182	15.8851
-97.3954	15.1383	-264.197	15.851		-106.529	15.8125	-262.657	16.3048		-53.0803	14.2454	-264.197	15.851
-93.3195	14.9551	-262.615	15.7336		-96.1415	15.2921	-260.527	16.2438		-55.9362	14.3701	-262.615	15.7336
-108.342	15.8929	-263.202	15.78		-97.7655	15.461	-261.796	16.2899		-45.6636	13.9586	-263.202	15.78
-106.743	15.7665	-264.913	15.9011		-93.393	15.2541	-262.512	16.3784		-57.1577	14.686	-264.913	15.9011
-94.3892	15.1995	-264.703	15.9311		-96.2867	15.4366	-262.653	16.3918		-54.522	14.3515	-264.703	15.9311
-95.5051	15.2984	-265.083	16.0184		-92.8652	15.1747	-263.695	16.4269		-50.4048	14.2338	-265.083	16.0184
-105.45	15.8512	-266.147	16.1394		-93.2113	15.3837	-266.46	16.5367		-50.2213	14.1762	-266.147	16.1394
-97.0248	15.3877	-264.949	16.0832		-105.156	16.0421	-267.413	16.6112		-51.7904	14.3053	-264.949	16.0832
-99.9236	15.619	-263.186	15.9835		-103.647	15.9531	-267.302	16.5916		-40.337	13.8378	-263.186	15.9835
-99.3008	15.6172	-262.851	15.9829		-94.6333	15.5297	-268.211	16.7417		-28.1322	13.2728	-262.851	15.9829
-95.6196	15.4618	-263.231	16.0136		-105.242	16.2122	-266.954	16.7656		-26.2765	13.2353	-263.231	16.0136
-102.283	15.7425	-264.148	16.0771		-100.329	15.8549	-264.981	16.7194		-38.3335	13.7591	-264.148	16.0771
-96.2715	15.5148	-265.041	16.1626		-104.181	16.1783	-262.688	16.6216		-46.4782	14.1664	-265.041	16.1626
-100.415	15.7544	-266.372	16.2553		-97.2113	15.874	-261.592	16.5737		-46.1795	14.1245	-266.372	16.2553
-95.1235	15.7081	-266.411	16.3007		-88.1232	15.2962	-260.789	16.4995		-48.4736	14.248	-266.411	16.3007
-99.2325	15.8196	-265.526	16.3048		-90.2861	15.5179	-260.604	16.4565		-44.6745	14.0434	-265.526	16.3048
-97.9278	15.7551	-263.052	16.1801		-101.377	16.2305	-261.85	16.536		-54.9492	14.6239	-263.052	16.1801
-100.089	16.0482	-262.157	16.0844		-89.1585	15.6463	-263.306	16.6314		-52.1871	14.3866	-262.157	16.0844
-100.347	16.0177	-260.03	15.9888		-90.4678	15.6516	-263.954	16.7097		-52.5164	14.4659	-260.03	15.9888
-92.3703	15.6275	-259.571	15.9701		-99.3428	16.1977	-263.865	16.7645		-61.6227	14.8964	-259.571	15.9701
-96.2082	15.8919	-259.881	15.9486		-89.0458	15.5627	-263.345	16.8159		-56.1758	14.7332	-259.881	15.9486
-103.169	16.2409	-262.999	16.1655		-89.1473	15.6357	-260.249	16.6467		-46.0632	14.2516	-262.999	16.1655
-98.3687	16.0947	-262.295	16.2296		-84.1211	15.3852	-258.936	16.5705		-40.5603	14.0633	-262.295	16.2296
-104.273	16.4932	-263.172	16.3022		-92.5739	15.9386	-256.999	16.4367		-45.0752	14.3163	-263.172	16.3022
-87.3985	15.6186	-263.147	16.2914		-81.333	15.3582	-255.812	16.3358		-52.1076	14.4888	-263.147	16.2914
-87.7591	15.5784	-262.657	16.3048		-90.9804	15.7659	-257.302	16.3941		-46.3589	14.2774	-262.657	16.3048
-87.5582	15.6555	-260.527	16.2438		-90.0902	16.004	-257.587	16.477		-60.2156	15.0302	-260.527	16.2438
-97.4597	16.3121	-261.796	16.2899		-98.205	16.456	-256.015	16.4382		-43.4816	14.1075	-261.796	16.2899
-95.3977	16.1961	-262.512	16.3784		-93.7198	16.5873	-256.599	16.4851		-53.7155	14.6895	-262.512	16.3784
-93.7102	16.2757	-262.653	16.3918		-79.4867	15.9404	-256.792	16.4853		-58.3487	15.0226	-262.653	16.3918
-96.1831	16.3495	-263.695	16.4269		-89.805	16.6415	-256.285	16.4757		-53.5931	14.7082	-263.695	16.4269
-94.4033	16.2849	-266.46	16.5367		-84.6875	16.3823	-256.53	16.4327		-45.4943	14.3675	-266.46	16.5367
-89.1512	16.0302	-267.413	16.6112		-92.512	16.9463	-257.509	16.4539		-50.469	14.6785	-267.413	16.6112
-84.2074	15.7192	-267.302	16.5916		-78.8463	16.189	-256.016	16.4425		-45.325	14.4666	-267.302	16.5916
-97.1614	16.677	-268.211	16.7417		-74.8402	15.961	-255.749	16.5143		-47.4724	14.6325	-268.211	16.7417
-97.6978	16.6805	-266.954	16.7656		-59.5079	15.0916	-255.199	16.4801		-55.5274	14.98	-266.954	16.7656
-90.5503	16.2123	-264.981	16.7194		-49.7823	14.7209	-255.147	16.4542		-49.3281	14.6469	-264.981	16.7194
-82.6174	15.798	-262.688	16.6216		-52.9267	14.9496	-253.659	16.3939		-47.4877	14.632	-262.688	16.6216
-96.7094	16.6728	-261.592	16.5737		-51.9503	14.7872	-247.438	16		-35.762	14.0979	-261.592	16.5737
-88.5114	16.1933	-260.789	16.4995		-46.0269	14.5531	-241.475	15.6223		-33.2334	14.0394	-260.789	16.4995
-81.163	15.791	-260.604	16.4565		-46.0208	14.66	-234.532	15.2753		-40.9386	14.418	-260.604	16.4565
-88.8559	16.261	-261.85	16.536		-49.1226	14.865	-229.338	15.0215		-43.66	14.5418	-261.85	16.536
-90.6126	16.388	-263.306	16.6314		-46.5202	14.6414	-223.51	14.6981		-42.5445	14.5283	-263.306	16.6314
-86.7536	16.1511	-263.954	16.7097		-45.2495	14.6444	-224.749	14.7881		-53.7481	15.1307	-263.954	16.7097
-47.8716	14.2007	-263.865	16.7645		-46.2502	14.7302	-224.596	14.7861		-61.0598	15.4653	-263.865	16.7645
-55.8939	14.6821	-263.345	16.8159		-46.9678	14.8033	-225.209	14.7624		-64.4011	15.6773	-263.345	16.8159
-52.2057	14.4598	-260.249	16.6467		-53.3805	15.104	-225.364	14.7323		-57.2362	15.3125	-260.249	16.6467
-48.1739	14.3204	-258.936	16.5705		-47.2256	14.8238	-226.525	14.7303		-48.2758	14.8957	-258.936	16.5705
-56.4524	14.8029	-256.999	16.4367		-53.2921	15.0746	-226.152	14.6512		-50.1417	14.9468	-256.999	16.4367
-55.2812	14.8081	-255.812	16.3358		-48.4629	14.9829	-227.037	14.6839		-32.7939	14.2235	-255.812	16.3358
-53.1428	14.6604	-257.302	16.3941		-43.0134	14.6483	-228.345	14.7527		-51.2878	15.152	-257.302	16.3941
-44.9447	14.2206	-257.587	16.477		-51.9351	15.0733	-227.034	14.6845		-42.5037	14.6724	-257.587	16.477
-14.768	12.8131	-256.015	16.4382		-50.5842	15.0921	-227.742	14.7715		-27.0096	14.0307	-256.015	16.4382
-10.2702	12.7447	-256.599	16.4851		-45.895	14.8879	-227.463	14.8062		-36.5583	14.485	-256.599	16.4851
-15.6529	12.8725	-256.792	16.4853		-53.6931	15.3122	-227.493	14.7884		-36.6481	14.4354	-256.792	16.4853
-13.2071	12.8564	-256.285	16.4757		-46.3842	14.9532	-225.018	14.6478		-36.4645	14.5271	-256.285	16.4757
-6.41426	12.6186	-256.53	16.4327		-46.9901	14.9766	-227.294	14.7521		-33.3649	14.418	-256.53	16.4327
-1.14207	12.32	-257.509	16.4539		-53.0607	15.3592	-229.549	14.8534		-30.5212	14.3249	-257.509	16.4539
-18.6862	13.1814	-256.016	16.4425		-48.1157	15.1691	-230.798	14.8588		-29.6259	14.2722	-256.016	16.4425
-13.2564	12.9067	-255.749	16.5143		-48.809	15.2132	-229.815	14.7793		-27.863	14.2063	-255.749	16.5143
-14.4596	13.0508	-255.199	16.4801		-44.8912	14.9455	-229.475	14.7348		-24.4718	14.1125	-255.199	16.4801
-3.21921	12.5704	-255.147	16.4542		-35.2164	14.5025	-227.334	14.6133		-33.009	14.588	-255.147	16.4542
-3.33572	12.6024	-253.659	16.3939		-44.4902	14.9931	-224.756	14.4504		-49.6849	15.4313	-253.659	16.3939
-8.74552	12.7737	-247.438	16		-45.2972	15.1256	-225.936	14.5171		-38.1704	14.8995	-247.438	16
-14.1181	12.8278	-241.475	15.6223		-46.1061	15.2049	-227.293	14.5869		-30.8087	14.545	-241.475	15.6223
-15.6328	12.9356	-234.532	15.2753		-47.3109	15.1876	-226.806	14.6064		-29.8655	14.5268	-234.532	15.2753
-7.70092	12.6372	-229.338	15.0215		-54.775	15.6606	-226.549	14.5627		-31.9354	14.5462	-229.338	15.0215
-7.69992	12.6735	-223.51	14.6981		-47.1525	15.1289	-228.991	14.6955		-20.2883	14.0385	-223.51	14.6981
-19.0549	13.1522	-224.749	14.7881		-43.6417	15.1104	-233.667	14.987		-31.1829	14.5136	-224.749	14.7881
-17.5171	13.0535	-224.596	14.7861		-43.6021	15.1753	-239.093	15.3128		-31.0605	14.5861	-224.596	14.7861
-27.7682	13.4553	-225.209	14.7624		-37.1753	14.826	-247.034	15.7143		-32.6063	14.8202	-225.209	14.7624
-17.4709	13.1283	-225.364	14.7323		-44.4202	15.2221	-253.594	16.1728		-23.7906	14.3008	-225.364	14.7323
-14.9307	13.0645	-226.525	14.7303		-44.2203	15.2863	-257.481	16.4098		-25.5301	14.2731	-226.525	14.7303
-25.0884	13.5161	-226.152	14.6512		-40.6485	15.1301	-256.357	16.3533		-30.0073	14.836	-226.152	14.6512
-27.1123	13.5616	-227.037	14.6839		-43.457	15.2707	-255.974	16.33		-30.4243	14.7078	-227.037	14.6839
-15.9321	12.9076	-228.345	14.7527		-44.4537	15.4717	-255.192	16.2937		-41.5789	15.2252	-228.345	14.7527
-14.543	12.9835	-227.034	14.6845		-40.5775	15.2407	-254.552	16.246		-25.9716	14.5964	-227.034	14.6845
-16.0647	13.0435	-227.742	14.7715		-45.1449	15.6352	-254.005	16.2859		-24.8684	14.498	-227.742	14.7715
-22.6527	13.3238	-227.463	14.8062		-44.3969	15.5464	-254.425	16.3799		-18.2551	14.2389	-227.463	14.8062
-21.141	13.265	-227.493	14.7884		-41.9863	15.3544	-253.966	16.423		-22.352	14.4211	-227.493	14.7884
-25.7302	13.4967	-225.018	14.6478		-42.848	15.3727	-254.141	16.5202		-22.0287	14.4207	-225.018	14.6478
-13.849	13.0682	-227.294	14.7521		-46.98	15.6667	-254.617	16.5897		-25.681	14.6537	-227.294	14.7521
-11.5067	12.9573	-229.549	14.8534		-41.7427	15.5136	-250.953	16.3863		-34.5762	15.0972	-229.549	14.8534
-10.7995	13.0134	-230.798	14.8588		-45.9193	15.7643	-243.931	15.9702		-23.0514	14.6047	-230.798	14.8588
-18.0625	13.2234	-229.815	14.7793		-46.9668	15.8701	-237.429	15.5774		-30.459	15.012	-229.815	14.7793
-20.2451	13.1855	-229.475	14.7348		-46.8551	15.7555	-230.296	15.1424		-22.873	14.6193	-229.475	14.7348
-18.9333	13.1769	-227.334	14.6133		-45.217	15.7987	-225.029	14.8125		-24.4962	14.7571	-227.334	14.6133
-17.2328	13.2173	-224.756	14.4504		-42.9505	15.7682	-221.046	14.6553		-26.3856	14.8761	-224.756	14.4504
-9.91466	12.8751	-225.936	14.5171		-44.0467	15.7271	-220.968	14.7106		-21.7596	14.677	-225.936	14.5171
-0.72122	12.6662	-227.293	14.5869		-41.696	15.8181	-221.523	14.7872		-19.7142	14.6529	-227.293	14.5869
-12.8335	13.1277	-226.806	14.6064		-40.0111	15.6368	-221.711	14.8802		-24.9112	14.8847	-226.806	14.6064
-20.4912	13.4454	-226.549	14.5627		-44.9348	15.9367	-220.382	14.8623		-22.1705	14.8224	-226.549	14.5627
-19.2296	13.4343	-228.991	14.6955		-49.2891	16.1816	-220.476	14.8498		-28.6675	15.1349	-228.991	14.6955
-13.4593	13.3372	-233.667	14.987		-48.2518	16.2283	-221.898	14.8746		-36.1484	15.437	-233.667	14.987
-16.123	13.2922	-239.093	15.3128		-45.3438	16.1498	-221.505	14.897		-26.5977	15.0099	-239.093	15.3128
-13.3799	13.2462	-247.034	15.7143		-43.0084	16.0234	-219.773	14.8313		-26.3356	15.146	-247.034	15.7143
-15.2431	13.3104	-253.594	16.1728		-52.1726	16.4828	-221.069	14.8425		-25.7942	15.1549	-253.594	16.1728
-21.5679	13.6651	-257.481	16.4098		-45.1672	16.2573	-222.251	14.868		-20.2444	14.9035	-257.481	16.4098
-9.04483	13.1587	-256.357	16.3533		-39.8711	15.9117	-222.298	14.9056		-21.8065	15.0149	-256.357	16.3533
-16.6754	13.3912	-255.974	16.33		-48.1218	16.4544	-224.002	14.9796		-22.0155	15.1133	-255.974	16.33
-18.8972	13.5235	-255.192	16.2937		-43.8772	16.2449	-226.242	15.0612		-22.8679	15.0137	-255.192	16.2937
-18.0193	13.5665	-254.552	16.246		-41.1073	16.2385	-225.762	15.0919		-24.0792	15.2023	-254.552	16.246
-6.50064	13.0836	-254.005	16.2859		-42.6095	16.2052	-225.212	15.1013		-23.9212	15.2104	-254.005	16.2859
-7.09927	13.158	-254.425	16.3799		-47.8346	16.5149	-223.974	15.0271		-20.6002	15.0937	-254.425	16.3799
-13.1378	13.3157	-253.966	16.423		-43.1393	16.3555	-221.933	14.9094		-29.839	15.6293	-253.966	16.423
-13.5045	13.3552	-254.141	16.5202		-41.0901	16.2529	-222.197	14.8766		-24.8582	15.3723	-254.141	16.5202
-18.3407	13.6818	-254.617	16.5897		-40.2111	16.3307	-220.217	14.7655		-29.1702	15.5058	-254.617	16.5897
-14.2347	13.5325	-250.953	16.3863		-46.1568	16.7249	-221.861	14.8297		-22.1409	15.379	-250.953	16.3863
-7.3313	13.2438	-243.931	15.9702		-42.6846	16.4518	-222.069	14.8275		-23.445	15.2864	-243.931	15.9702
-9.72985	13.3715	-237.429	15.5774		-46.1365	16.709	-223.383	14.9039		-22.0899	15.3983	-237.429	15.5774
-18.7977	13.7158	-230.296	15.1424		-37.2311	16.3056	-222.678	14.9076		-22.5579	15.3765	-230.296	15.1424
-18.4813	13.8735	-225.029	14.8125		-37.1225	16.2427	-225.1	15.0357		-24.1771	15.4394	-225.029	14.8125
-11.3881	13.4745	-221.046	14.6553		-41.0748	16.6138	-223.707	14.9749		-30.3335	15.8384	-221.046	14.6553
-13.4442	13.6272	-220.968	14.7106		-43.6508	16.6935	-225.781	15.1049		-24.7623	15.5478	-220.968	14.7106
-7.89076	13.501	-221.523	14.7872		-40.1654	16.6081	-225.94	15.1065		-29.5331	16.0122	-221.523	14.7872
-15.1216	13.7344	-221.711	14.8802		-40.8546	16.6283	-226.024	15.1103		-20.8766	15.5209	-221.711	14.8802
-11.0647	13.5279	-220.382	14.8623		-43.7107	17.0072	-225.862	15.1158		-23.7081	15.6222	-220.382	14.8623
-21.0155	13.9428	-220.476	14.8498		-37.7274	16.6637	-224.74	15.0774		-20.2903	15.5055	-220.476	14.8498
-10.2853	13.6074	-221.898	14.8746		-46.1538	17.1624	-224.018	15.045		-23.5011	15.7214	-221.898	14.8746
-17.4156	13.9265	-221.505	14.897		-38.9809	16.8192	-223.474	15.034		-19.8743	15.4971	-221.505	14.897
-11.4564	13.7173	-219.773	14.8313		-39.8508	16.8173	-224.039	15.0826		-21.9981	15.7332	-219.773	14.8313
-11.9757	13.8262	-221.069	14.8425		-43.2692	17.1485	-223.212	15.0635		-25.9125	16.0111	-221.069	14.8425
-9.75998	13.5956	-222.251	14.868		-44.5369	17.1996	-224.914	15.1771		-16.9276	15.6592	-222.251	14.868
-7.13945	13.6769	-222.298	14.9056		-43.3981	17.2311	-223.498	15.1764		-21.9441	15.7874	-222.298	14.9056
-8.25235	13.7032	-224.002	14.9796		-39.5635	16.9922	-222.777	15.1506		-23.8304	16.0068	-224.002	14.9796
-5.55448	13.7068	-226.242	15.0612		-41.2088	17.1586	-223.532	15.1806		-22.0022	15.9338	-226.242	15.0612
-13.6923	13.9437	-225.762	15.0919		-41.5316	17.4177	-222.13	15.1385		-8.42598	15.2865	-225.762	15.0919
-9.35419	13.8438	-225.212	15.1013		-40.2283	17.2157	-222.167	15.1316		-5.32429	15.129	-225.212	15.1013
-12.717	14.0534	-223.974	15.0271		-41.2169	17.5259	-222.014	15.0872		-11.4991	15.45	-223.974	15.0271
-13.396	14.1126	-221.933	14.9094		-44.0102	17.5193	-222.249	15.1543		-8.7961	15.4049	-221.933	14.9094
-11.0396	14.0683	-222.197	14.8766		-43.7016	17.486	-220.734	15.0634		-5.26209	15.1922	-222.197	14.8766
-8.75355	13.9511	-220.217	14.7655		-42.6734	17.5114	-220.701	15.0719		-8.08542	15.4585	-220.217	14.7655
-7.6517	13.9468	-221.861	14.8297		-50.033	17.9371	-220.926	15.1083		-4.45965	15.166	-221.861	14.8297
-14.0689	14.2604	-222.069	14.8275		-42.8297	17.6987	-221.425	15.1512		-3.39109	15.2273	-222.069	14.8275
-14.0358	14.3086	-223.383	14.9039		-36.3166	17.2869	-222.53	15.1804		-4.21188	15.3157	-223.383	14.9039
-15.6278	14.4685	-222.678	14.9076		-45.2738	17.8068	-223.036	15.2901		-6.12877	15.4636	-222.678	14.9076
-15.4892	14.411	-225.1	15.0357		-45.5874	18.1332	-223.775	15.3038		-9.4507	15.7457	-225.1	15.0357
-9.48577	14.2191	-223.707	14.9749		-38.5364	17.593	-223.346	15.2601		-5.05613	15.497	-223.707	14.9749
-2.23187	13.8541	-225.781	15.1049		-41.4412	17.8135	-223.646	15.2782		-2.59681	15.3586	-225.781	15.1049
-2.39257	13.9533	-225.94	15.1065		-50.5558	18.5286	-222.886	15.2798		-4.16294	15.4399	-225.94	15.1065
-10.3928	14.312	-226.024	15.1103		-46.0401	18.131	-223.208	15.2944		-3.40435	15.4234	-226.024	15.1103
-15.3355	14.6661	-225.862	15.1158		-49.1673	18.5359	-223.95	15.3827		-5.45378	15.6648	-225.862	15.1158
-15.0814	14.6307	-224.74	15.0774		-42.4562	18.0234	-222.397	15.3916		2.04349	15.292	-224.74	15.0774
-11.123	14.4028	-224.018	15.045		-39.9381	17.9471	-220.762	15.3228		-4.35667	15.5731	-224.018	15.045
-10.3847	14.5154	-223.474	15.034		-40.9855	18.0753	-220.441	15.2682		-0.64831	15.4703	-223.474	15.034
-8.99662	14.5355	-224.039	15.0826		-42.6125	18.2645	-220.826	15.3264		-8.35562	15.8276	-224.039	15.0826
-8.04142	14.4046	-223.212	15.0635		-42.6409	18.4518	-219.533	15.2587		-1.048	15.5478	-223.212	15.0635
-16.7979	14.8308	-224.914	15.1771		-39.6559	18.2827	-222.005	15.3417		-16.2332	16.1896	-224.914	15.1771
-17.8325	14.8867	-223.498	15.1764		-39.0652	18.2513	-222.854	15.4277		-4.63095	15.738	-223.498	15.1764
-11.4916	14.6565	-222.777	15.1506		-38.6734	18.2274	-222.432	15.4744		3.2599	15.2748	-222.777	15.1506
-8.64106	14.4802	-223.532	15.1806		-40.4323	18.4055	-222.972	15.5161		-6.60188	15.8466	-223.532	15.1806
-9.99501	14.6149	-222.13	15.1385		-45.2677	18.8469	-223.008	15.535		-3.0281	15.7268	-222.13	15.1385
-9.56311	14.6575	-222.167	15.1316		-43.1748	18.4951	-221.913	15.5096		-4.13235	15.7997	-222.167	15.1316
-7.66476	14.5379	-222.014	15.0872		-42.7912	18.7357	-221.858	15.508		-8.94089	16.1896	-222.014	15.0872
-6.97071	14.6852	-222.249	15.1543		-42.4907	18.7091	-222.307	15.5354		7.48317	15.2689	-222.249	15.1543
-7.56834	14.7028	-220.734	15.0634		-49.897	19.1202	-218.769	15.3565		-8.50959	16.1091	-220.734	15.0634
-8.75757	14.788	-220.701	15.0719		-39.8893	18.7348	-219.406	15.3899		-2.99854	15.9028	-220.701	15.0719
-7.26902	14.789	-220.926	15.1083		-39.0205	18.8135	-219.263	15.3871		1.01061	15.7422	-220.926	15.1083
-12.3795	15.0994	-221.425	15.1512		-41.5661	19.0961	-218.905	15.3642		0.72104	15.7505	-221.425	15.1512
-11.588	15.054	-222.53	15.1804		-42.2593	19.1401	-218.325	15.3627		-8.19758	16.3014	-222.53	15.1804
-8.8319	14.9244	-223.036	15.2901		-41.9396	19.0248	-221.203	15.5556		-6.33677	16.2291	-223.036	15.2901
-9.21558	14.9728	-223.775	15.3038		-38.4491	18.9708	-221.112	15.5917		4.81482	15.5569	-223.775	15.3038
-10.678	15.1343	-223.346	15.2601		-41.4707	19.087	-221.251	15.6211		-0.8451	15.9697	-223.346	15.2601
-15.224	15.2884	-223.646	15.2782		-41.0322	19.1029	-222.215	15.6879		-7.07498	16.3043	-223.646	15.2782
-13.5587	15.4024	-222.886	15.2798		-37.292	18.7994	-223.009	15.7374		8.39165	15.5501	-222.886	15.2798
-12.04	15.3	-223.208	15.2944		-37.8665	18.9506	-222.762	15.7208		-4.73495	16.352	-223.208	15.2944
-13.8932	15.4782	-223.95	15.3827		-37.9203	19.2249	-222.136	15.7094		3.30578	15.7662	-223.95	15.3827
-12.7662	15.5501	-222.397	15.3916		-42.2867	19.5439	-222.228	15.7678		-2.94348	16.2506	-222.397	15.3916
-16.806	15.6992	-220.762	15.3228		-36.8008	19.118	-223.274	15.8885		3.05291	16.0677	-220.762	15.3228
-5.67099	15.1402	-220.441	15.2682		-38.3385	19.2466	-221.806	15.8861		5.4633	15.8629	-220.441	15.2682
-11.5448	15.4474	-220.826	15.3264		-40.2842	19.3966	-220.069	15.8166		23.274	14.9549	-220.826	15.3264
-10.8186	15.3792	-219.533	15.2587		-39.0824	19.5086	-221.962	15.949		31.3117	14.6276	-219.533	15.2587
-7.1967	15.3363	-222.005	15.3417		-41.3925	19.6958	-220.652	15.8838		23.6156	15.0297	-222.005	15.3417
-18.395	15.8782	-222.854	15.4277		-39.7513	19.6379	-220.704	15.8878		31.1965	14.7518	-222.854	15.4277
-13.7395	15.8948	-222.432	15.4744		-41.1926	19.7805	-220.946	15.8604		23.1802	15.1332	-222.432	15.4744
-3.45525	15.3189	-222.972	15.5161		-33.1976	19.3846	-222.809	15.9714		30.0841	14.8271	-222.972	15.5161
-12.727	15.7878	-223.008	15.535		-41.4757	20.1729	-220.159	15.8671		28.6046	14.9563	-223.008	15.535
-8.32366	15.509	-221.913	15.5096		-40.611	19.9826	-220.16	15.9074		36.0315	14.621	-221.913	15.5096
-15.4229	15.9891	-221.858	15.508		-36.8079	19.8345	-217.571	15.8146		31.326	14.8723	-221.858	15.508
-13.9404	15.9021	-222.307	15.5354		-40.8556	20.1558	-218.828	15.9228		23.4861	15.2777	-222.307	15.5354
-4.60129	15.4943	-218.769	15.3565		-40.135	20.0914	-217.06	15.8415		38.0626	14.7027	-218.769	15.3565
-4.47473	15.4634	-219.406	15.3899		-40.7703	20.1954	-217.73	15.9092		31.4167	14.8639	-219.406	15.3899
-12.0651	15.9399	-219.263	15.3871		-40.1431	20.2033	-217.47	15.8808		22.7836	15.5021	-219.263	15.3871
-7.11635	15.6747	-218.905	15.3642		-43.1271	20.4297	-219.134	15.9916		20.3069	15.877	-218.905	15.3642
-12.8978	16.1164	-218.325	15.3627		-40.5653	20.1833	-218.387	15.9544		2.24639	17.1348	-218.325	15.3627
-8.48537	16.0408	-221.203	15.5556		-42.3172	20.383	-218.928	16.0058		6.22292	16.9712	-221.203	15.5556
-11.6623	16.1525	-221.112	15.5917		-42.1456	20.7642	-219.836	16.0498		31.796	15.6218	-221.112	15.5917
-12.1093	16.1982	-221.251	15.6211		-38.8216	20.5363	-220.182	16.1487		33.6507	15.5107	-221.251	15.6211
-9.97091	16.1031	-222.215	15.6879		-43.3271	20.9719	-219.331	16.1469		43.9937	15.0113	-222.215	15.6879
-13.1258	16.3326	-223.009	15.7374		-39.4712	20.57	-219.484	16.1992		46.9496	14.9402	-223.009	15.7374
-15.6931	16.5832	-222.762	15.7208		-38.5729	20.6176	-219.138	16.2341		44.3068	15.1476	-222.762	15.7208
-12.7421	16.3916	-222.136	15.7094		-42.0198	20.8959	-219.209	16.2932		50.1145	14.8632	-222.136	15.7094
-3.32065	15.9719	-222.228	15.7678		-36.7987	20.5882	-219.466	16.2927		39.5696	15.3917	-222.228	15.7678
-11.3841	16.4358	-223.274	15.8885		-40.3177	20.9615	-219.673	16.3207		47.7816	15.0144	-223.274	15.8885
-4.2186	16.1804	-221.806	15.8861		-38.3577	20.7229	-218.965	16.2934		45.9677	15.1713	-221.806	15.8861
-12.3293	16.703	-220.069	15.8166		-45.7377	21.3108	-219.204	16.2696		51.3503	14.9442	-220.069	15.8166
-9.29292	16.5645	-221.962	15.949		-39.8721	21.0207	-220.065	16.3291		49.6149	15.0701	-221.962	15.949
-8.93836	16.5528	-220.652	15.8838		-43.4651	21.3486	-221.173	16.4346		46.2991	15.2094	-220.652	15.8838
-6.51069	16.417	-220.704	15.8878		-40.071	21.3431	-220.849	16.4327		48.0457	15.1452	-220.704	15.8878
-11.3932	16.6352	-220.946	15.8604		-35.5077	20.9384	-220.536	16.4739		45.1286	15.2016	-220.946	15.8604
-10.0593	16.6799	-222.809	15.9714		-42.9302	21.5757	-221.878	16.6136		36.9747	15.7463	-222.809	15.9714
-12.3343	16.827	-220.159	15.8671		-39.2458	21.2951	-221.18	16.5844		32.4394	15.945	-220.159	15.8671
-7.18365	16.6503	-220.16	15.9074		-40.275	21.3664	-219.865	16.5558		34.2523	15.917	-220.16	15.9074
-5.17481	16.4446	-217.571	15.8146		-37.3935	21.2008	-220.126	16.5694		38.9466	15.6985	-217.571	15.8146
-12.1113	17.0455	-218.828	15.9228		-40.1096	21.4758	-220.343	16.563		42.761	15.5217	-218.828	15.9228
-10.7112	16.9289	-217.06	15.8415		-43.9411	21.9379	-219.701	16.5401		40.7452	15.6256	-217.06	15.8415
-3.83893	16.5814	-217.73	15.9092		-39.19	21.6774	-219.134	16.5482		32.3752	16.1001	-217.73	15.9092
-2.74613	16.6848	-217.47	15.8808		-41.9213	22.0486	-219.529	16.5867		45.6129	15.3749	-217.47	15.8808
-15.7825	17.43	-219.134	15.9916		-42.3801	22.2023	-218.979	16.6467		53.4283	15.1793	-219.134	15.9916
-9.67862	17.155	-218.387	15.9544		-42.4999	22.183	-219.752	16.7647		45.9718	15.5038	-218.387	15.9544
-2.79334	16.7633	-218.928	16.0058		-38.6298	21.8161	-221.166	16.8601		49.2907	15.3261	-218.928	16.0058
-8.49542	17.1181	-219.836	16.0498		-41.8462	22.2134	-220.319	16.8003		47.7388	15.4815	-219.836	16.0498
-7.8094	17.0657	-220.182	16.1487		-41.087	22.1556	-218.832	16.7324		47.699	15.4913	-220.182	16.1487
-2.88976	16.8561	-219.331	16.1469		-38.3263	22.1198	-218.629	16.6995		45.2958	15.6351	-219.331	16.1469
-10.8779	17.46	-219.484	16.1992		-40.2436	22.3944	-218.638	16.6973		55.6195	15.2351	-219.484	16.1992
-3.89518	17.1174	-219.138	16.2341		-40.2629	22.2391	-217.765	16.7188		47.8041	15.6056	-219.138	16.2341
-11.2485	17.5733	-219.209	16.2932		-39.2184	22.5274	-219.778	16.8921		58.3296	15.1571	-219.209	16.2932
-6.23447	17.3269	-219.466	16.2927		-42.6501	22.9818	-221.415	16.9958		45.9728	15.7279	-219.466	16.2927
-6.50566	17.3657	-219.673	16.3207		-37.2788	22.3457	-222.512	17.0878		49.7047	15.6096	-219.673	16.3207
-12.5432	17.7271	-218.965	16.2934		-37.6056	22.5021	-221.245	17.0396		56.6207	15.3784	-218.965	16.2934
-11.2505	17.5918	-219.204	16.2696		-37.9071	22.5621	-219.208	16.9449		50.8946	15.5427	-219.204	16.2696
-13.5968	17.7915	-220.065	16.3291		-38.3161	22.5547	-219.038	16.9653		56.6554	15.3087	-220.065	16.3291
-6.06372	17.44	-221.173	16.4346		-37.8269	22.6749	-218.293	16.9527		55.0811	15.632	-221.173	16.4346
-4.67863	17.4474	-220.849	16.4327		-42.6714	23.0642	-217.785	16.9276		45.7261	15.9576	-220.849	16.4327
-13.6059	18.2036	-220.536	16.4739		-39.4823	23.0932	-218.972	17.0162		50.3694	15.7066	-220.536	16.4739
-12.0973	18.1592	-221.878	16.6136		-39.1596	23.1397	-219.07	17.0493		56.6931	15.4402	-221.878	16.6136
-3.20012	17.5888	-221.18	16.5844		-37.6188	23.1081	-217.513	16.9854		51.9121	15.7445	-221.18	16.5844
-18.2212	18.4695	-219.865	16.5558		-38.7079	23.2801	-218.169	17.0474		51.5889	15.7319	-219.865	16.5558
-8.42109	17.9385	-220.126	16.5694		-42.3953	23.6781	-218.714	17.1368		47.3157	16.0844	-220.126	16.5694
-9.992	18.1337	-220.343	16.563		-40.883	23.6205	-217.673	17.1267		43.9193	16.3272	-220.343	16.563
-6.71458	18.0383	-219.701	16.5401		-40.1147	23.4938	-217.788	17.1443		50.6162	15.8531	-219.701	16.5401
-5.21398	17.993	-219.134	16.5482		-39.6214	23.4982	-213.903	16.8773		51.7327	15.8429	-219.134	16.5482
-8.16094	18.0561	-219.529	16.5867		-37.3793	23.3365	-206.53	16.4176		53.622	15.8133	-219.529	16.5867
-9.62036	18.3413	-218.979	16.6467		-36.3217	23.2991	-197.071	15.8379		52.7054	15.9084	-218.979	16.6467
-8.96548	18.4011	-219.752	16.7647		-41.1936	23.7934	-188.403	15.3277		56.3536	15.7403	-219.752	16.7647
-6.02455	18.2698	-221.166	16.8601		-36.2313	23.4604	-179.358	14.7861		52.8879	15.9475	-221.166	16.8601
-11.2073	18.527	-220.319	16.8003		-34.8256	23.529	-174.98	14.5401		58.9067	15.6947	-220.319	16.8003
-8.38995	18.5198	-218.832	16.7324		-35.1392	23.7575	-173.096	14.4576		47.8173	16.3178	-218.832	16.7324
-6.22242	18.4417	-218.629	16.6995		-40.14	24.3611	-173.919	14.4672		54.0717	16.0257	-218.629	16.6995
-10.2953	18.6949	-218.638	16.6973		-37.9862	24.1049	-173.307	14.3713		46.8813	16.3904	-218.638	16.6973
-7.58541	18.5604	-217.765	16.7188		-40.4587	24.266	-174.677	14.4319		50.0299	16.2549	-217.765	16.7188
-6.32286	18.5824	-219.778	16.8921		-42.0451	24.459	-175.945	14.5184		49.9983	16.3573	-219.778	16.8921
-5.63684	18.5392	-221.415	16.9958		-38.1385	24.2775	-177.857	14.5922		57.8137	15.9951	-221.415	16.9958
-2.718	18.3523	-222.512	17.0878		-40.1613	24.4145	-177.105	14.6118		48.5443	16.4166	-222.512	17.0878
-6.25456	18.8582	-221.245	17.0396		-35.9939	24.2573	-178.752	14.7702		54.9414	16.1898	-221.245	17.0396
-9.84636	19.1097	-219.208	16.9449		-37.7498	24.3162	-179.666	14.8043		55.0577	16.2311	-219.208	16.9449
-6.19932	18.9343	-219.038	16.9653		-38.0786	24.573	-178.394	14.7083		55.0505	16.1911	-219.038	16.9653
-2.96911	18.8459	-218.293	16.9527		-41.0698	25.0353	-176.299	14.5912		51.5828	16.3878	-218.293	16.9527
-3.21519	18.6732	-217.785	16.9276		-39.3504	25.0197	-176.264	14.5604		55.697	16.1682	-217.785	16.9276
-1.68647	18.7093	-218.972	17.0162		-36.7104	24.816	-176.385	14.4786		54.0962	16.4395	-218.972	17.0162
-9.8554	19.2046	-219.07	17.0493		-37.6259	25.068	-174.585	14.4076		58.2572	16.1997	-219.07	17.0493
-8.0595	19.1999	-217.513	16.9854		-38.2227	24.9354	-174.671	14.4073		48.9858	16.6917	-217.513	16.9854
-15.668	19.792	-218.169	17.0474		-36.8058	24.9758	-174.291	14.4065		52.1395	16.6058	-218.169	17.0474
-8.76962	19.3373	-218.714	17.1368		-42.0583	25.4126	-173.813	14.3681		56.2527	16.3356	-218.714	17.1368
-5.37168	19.1504	-217.673	17.1267		-37.5529	25.262	-172.018	14.3152		52.8318	16.6077	-217.673	17.1267
-4.6485	19.3577	-217.788	17.1443		-37.765	25.2274	-171.823	14.276		49.825	16.8618	-217.788	17.1443
-6.05669	19.3749	-213.903	16.8773		-37.8208	25.5482	-170.959	14.2002		57.0765	16.4779	-213.903	16.8773
-4.55408	19.3351	-206.53	16.4176		-39.1545	25.7675	-172.746	14.2446		60.7176	16.3598	-206.53	16.4176
-9.4687	19.744	-197.071	15.8379		-38.4267	25.6934	-173.832	14.2536		62.6967	16.2966	-197.071	15.8379
-6.43535	19.585	-188.403	15.3277		-39.8213	25.8926	-176.493	14.3639		52.7268	16.8275	-188.403	15.3277
-2.9892	19.3746	-179.358	14.7861		-36.5632	25.4985	-177.396	14.3837		49.7974	17.0577	-179.358	14.7861
-7.6517	19.6566	-174.98	14.5401		-37.7822	25.7242	-177.362	14.4196		49.9157	16.9617	-174.98	14.5401
-8.68927	19.8711	-173.096	14.4576		-39.6265	26.1374	-176.228	14.354		48.0926	17.1422	-173.096	14.4576
-7.28911	19.7959	-173.919	14.4672		-35.4539	25.6705	-176.952	14.3683		52.1099	17.0971	-173.919	14.4672
-8.95845	20.225	-173.307	14.3713		-31.0235	25.3375	-174.589	14.2562		61.0051	16.6626	-173.307	14.3713
-12.5945	20.4511	-174.677	14.4319		-37.0037	25.9949	-174.826	14.2814		56.8308	16.8117	-174.677	14.4319
-11.6654	20.4006	-175.945	14.5184		-40.9013	26.6976	-174.34	14.2169		55.1199	16.9778	-175.945	14.5184
-8.10168	20.2253	-177.857	14.5922		-33.2767	26.0339	-175.556	14.2645		60.4046	16.8171	-177.857	14.5922
-11.7015	20.5264	-177.105	14.6118		-36.0487	26.3656	-174.323	14.2243		59.2473	16.8075	-177.105	14.6118
-9.30498	20.3806	-178.752	14.7702		-37.9223	26.5442	-175.032	14.2305		55.6817	17.0678	-178.752	14.7702
-10.453	20.5328	-179.666	14.8043		-36.1146	26.342	-175.358	14.2191		56.8563	17.1585	-179.666	14.8043
-13.411	20.6203	-178.394	14.7083		-39.1697	26.7483	-177.304	14.3147		60.1986	16.8686	-178.394	14.7083
-6.60008	20.3161	-176.299	14.5912		-41.1012	26.954	-176.508	14.314		56.0477	17.1964	-176.299	14.5912
-2.95706	20.1209	-176.264	14.5604		-38.2075	26.8336	-176.953	14.349		56.3169	17.1204	-176.264	14.5604
-3.76159	20.4361	-176.385	14.4786		-39.7117	26.9171	-176.678	14.344		60.8848	17.0264	-176.385	14.4786
-9.30297	20.9171	-174.585	14.4076		-35.9208	26.5932	-176.669	14.3662		49.5384	17.6749	-174.585	14.4076
-6.82406	20.7018	-174.671	14.4073		-35.3706	26.9516	-174.474	14.25		60.2669	17.1549	-174.671	14.4073
-6.3329	20.7668	-174.291	14.4065		-32.7713	26.7018	-174.521	14.2268		58.5366	17.1648	-174.291	14.4065
-8.25636	20.9599	-173.813	14.3681		-34.8307	26.9155	-173.571	14.1797		65.1794	16.9037	-173.813	14.3681
-5.5585	20.755	-172.018	14.3152		-33.9202	27.0502	-173.321	14.1623		75.5072	16.3428	-172.018	14.3152
-10.892	21.2089	-171.823	14.276		-33.2189	26.9129	-172.473	14.1325		74.8903	16.3624	-171.823	14.276
-6.10691	20.8773	-170.959	14.2002		-38.8216	27.6162	-173.457	14.1921		84.9234	15.9096	-170.959	14.2002
-5.92511	20.9289	-172.746	14.2446		-40.4973	27.8908	-175.816	14.2857		85.9175	15.9642	-172.746	14.2446
-5.68405	21.0486	-173.832	14.2536		-37.1662	27.346	-175.663	14.2775		88.3044	15.851	-173.832	14.2536
-6.94962	21.3228	-176.493	14.3639		-36.8099	27.5174	-175.88	14.2902		81.2283	16.2051	-176.493	14.3639
-7.80839	21.377	-177.396	14.3837		-36.0456	27.6205	-175.239	14.2369		84.5655	16.0916	-177.396	14.3837
-1.94962	21.1493	-177.362	14.4196		-36.9611	27.9622	-175.534	14.2862		85.8217	16.0376	-177.362	14.4196
-7.70193	21.4544	-176.228	14.354		-33.9903	27.7362	-172.394	14.1697		80.1179	16.3127	-176.228	14.354
-4.87148	21.2985	-176.952	14.3683		-31.3178	27.619	-173.349	14.2135		81.4087	16.2215	-176.952	14.3683
-5.61173	21.3938	-174.589	14.2562		-33.292	27.9123	-173.769	14.2519		81.0478	16.4117	-174.589	14.2562
-8.66416	21.7807	-174.826	14.2814		-31.8598	27.6218	-173.469	14.2742		87.1135	16.0988	-174.826	14.2814
-6.40623	21.6343	-174.34	14.2169		-40.2344	28.7909	-173.582	14.2746		86.0256	16.1191	-174.34	14.2169
-6.58903	21.6083	-175.556	14.2645		-34.9931	28.3791	-173.698	14.2893		77.9074	16.7369	-175.556	14.2645
-4.38634	21.4347	-174.323	14.2243		-35.7066	28.2717	-173.41	14.298		81.0019	16.4786	-174.323	14.2243
-9.82326	22.1959	-175.032	14.2305		-34.1192	28.3673	-174.173	14.3097		86.3855	16.3231	-175.032	14.2305
-8.72945	22.1151	-175.358	14.2191		-32.9418	28.2073	-174.752	14.3253		82.9994	16.4973	-175.358	14.2191
-3.11475	21.7611	-177.304	14.3147		-33.4026	28.7064	-174.994	14.3557		78.3254	16.7832	-177.304	14.3147
-5.93114	22.0059	-176.508	14.314		-32.1593	28.5992	-174.637	14.3407		89.6616	16.1612	-176.508	14.314
-5.74833	22.0471	-176.953	14.349		-32.7297	28.7098	-172.99	14.2984		85.8247	16.4281	-176.953	14.349
-8.32567	22.199	-176.678	14.344		-36.6231	29.1538	-171.138	14.2394		80.747	16.7345	-176.678	14.344
-10.891	22.4695	-176.669	14.3662		-40.6587	29.6529	-171.369	14.2757		84.6369	16.5123	-176.669	14.3662
-7.57637	22.379	-174.474	14.25		-38.0644	29.3424	-171.26	14.2883		80.7011	16.7072	-174.474	14.25
-8.05046	22.4574	-174.521	14.2268		-38.0431	29.6315	-172.571	14.3845		80.6471	16.7241	-174.521	14.2268
-10.9402	22.6263	-173.571	14.1797		-39.3321	29.8408	-174.352	14.4428		84.9896	16.4721	-173.571	14.1797
-3.86304	22.4091	-173.321	14.1623		-32.549	29.1372	-175.227	14.5213		73.3904	17.1848	-173.321	14.1623
-5.76842	22.6102	-172.473	14.1325		-35.0337	29.379	-176.129	14.5748		90.2234	16.3953	-172.473	14.1325
-5.72423	22.5395	-173.457	14.1921		-35.532	29.8444	-175.59	14.5234		80.1597	16.8569	-173.457	14.1921
-7.64769	23.1066	-175.816	14.2857		-36.5592	29.8879	-172.064	14.3719		76.6267	17.1814	-175.816	14.2857
-10.1276	23.132	-175.663	14.2775		-33.9659	29.6724	-171.955	14.4275		87.5499	16.5947	-175.663	14.2775
-8.06552	23.1572	-175.88	14.2902		-35.2316	30.109	-171.162	14.4415		85.5933	16.7384	-175.88	14.2902
-4.4004	22.7703	-175.239	14.2369		-33.5295	29.8439	-170.117	14.3854		85.995	16.7115	-175.239	14.2369
-6.20434	22.9504	-175.534	14.2862		-31.7715	29.8236	-171.218	14.467		90.4202	16.4558	-175.534	14.2862
-7.65472	23.0425	-172.394	14.1697		-35.2783	30.2322	-174.839	14.6476		88.9886	16.6613	-172.394	14.1697
-6.26661	23.0421	-173.349	14.2135		-33.5711	30.016	-173.902	14.6232		84.3911	16.9522	-173.349	14.2135
-8.80679	23.5283	-173.769	14.2519		-33.7842	30.0634	-175.14	14.649		88.4268	16.867	-173.769	14.2519
-8.03539	23.5964	-173.469	14.2742		-36.4516	30.5931	-176.101	14.7306		83.4633	17.1001	-173.469	14.2742
-3.73347	23.2111	-173.582	14.2746		-34.3354	30.6152	-174.243	14.6765		81.0723	17.1388	-173.582	14.2746
-8.23427	23.6648	-173.698	14.2893		-32.8768	30.6389	-173.952	14.7007		85.215	17.042	-173.698	14.2893
-4.70976	23.3715	-173.41	14.298		-31.8497	30.5166	-174.031	14.7333		82.5405	17.1336	-173.41	14.298
-6.79996	23.5713	-174.173	14.3097		-34.3445	30.9455	-173.276	14.721		84.127	17.0906	-174.173	14.3097
-8.04443	23.739	-174.752	14.3253		-35.2925	31.1195	-172.324	14.6966		92.8846	16.7425	-174.752	14.3253
-6.17421	23.8081	-174.994	14.3557		-33.157	30.782	-173.46	14.779		79.4511	17.4531	-174.994	14.3557
-8.36585	23.8036	-174.637	14.3407		-36.9023	31.3279	-172.857	14.7512		90.3243	16.9003	-174.637	14.3407
-8.70634	23.9029	-172.99	14.2984		-35.2042	31.3597	-173.56	14.7504		81.4424	17.4343	-172.99	14.2984
-10.7353	24.5799	-171.138	14.2394		-31.193	30.9101	-174.077	14.7915		86.1561	17.2356	-171.138	14.2394
-7.55327	24.2643	-171.369	14.2757		-31.1372	31.0044	-174.928	14.8593		83.4786	17.3296	-171.369	14.2757
-7.5593	24.3568	-171.26	14.2883		-34.8023	31.8434	-174.605	14.8517		83.97	17.3647	-171.26	14.2883
-6.67842	24.4287	-172.571	14.3845		-35.531	31.8182	-175.016	14.9196		84.1464	17.4994	-172.571	14.3845
-3.46027	24.0367	-174.352	14.4428		-36.1583	31.8949	-174.507	14.933		82.9698	17.4879	-174.352	14.4428
-5.41989	24.3204	-175.227	14.5213		-36.6942	32.206	-174.916	14.9916		96.7795	16.7095	-175.227	14.5213
-4.81523	24.455	-176.129	14.5748		-33.7507	31.7882	-175.134	15.0108		79.9405	17.7456	-176.129	14.5748
-8.30859	24.6523	-175.59	14.5234		-32.5551	31.8743	-174.26	14.9948		89.2904	17.3117	-175.59	14.5234
-6.37208	24.3787	-172.064	14.3719		-37.4453	32.73	-171.999	14.908		86.0929	17.4955	-172.064	14.3719
-9.05689	24.7841	-171.955	14.4275		-35.2884	32.485	-170.924	14.8707		84.1138	17.7139	-171.955	14.4275
-10.7805	25.3912	-171.162	14.4415		-32.4303	32.1568	-168.882	14.7825		88.591	17.4275	-171.162	14.4415
-6.18927	25.0106	-170.117	14.3854		-31.9177	32.0644	-167.941	14.7601		91.6111	17.3958	-170.117	14.3854
-7.47995	25.0971	-171.218	14.467		-34.8114	32.8946	-167.975	14.7467		88.231	17.5737	-171.218	14.467
-6.77585	25.2992	-174.839	14.6476		-36.2476	33.0466	-168.155	14.7835		87.1094	17.6482	-174.839	14.6476
-7.23788	25.2116	-173.902	14.6232		-34.5211	33.0432	-168.294	14.8292		86.5589	17.7219	-173.902	14.6232
-6.64427	25.2009	-175.14	14.649		-37.8076	33.5961	-169.953	14.9595		80.7817	17.9717	-175.14	14.649
-6.67039	25.2244	-176.101	14.7306		-34.2552	32.9595	-169.482	14.9456		88.3544	17.6758	-176.101	14.7306
-4.89659	25.014	-174.243	14.6765		-36.5155	33.4396	-167.287	14.9321		85.7921	17.867	-174.243	14.6765
-5.45303	25.2599	-173.952	14.7007		-35.26	33.4369	-168.245	14.9329		87.7335	17.808	-173.952	14.7007
-9.52896	25.6745	-174.031	14.7333		-35.2103	33.5185	-169.09	14.9717		83.5071	18.0075	-174.031	14.7333
-5.63383	25.722	-173.276	14.721		-35.054	33.3765	-167.711	14.9056		85.4995	18.0178	-173.276	14.721
-5.31141	25.6862	-172.324	14.6966		-37.4686	33.723	-167.975	14.9438		82.147	18.1303	-172.324	14.6966
-4.73086	25.7973	-173.46	14.779		-34.2978	34.0625	-170.851	15.0778		92.4951	17.6385	-173.46	14.779
-7.47392	25.9963	-172.857	14.7512		-35.1179	34.3973	-169.98	15.0989		86.6557	18.0544	-172.857	14.7512
-6.52173	25.9289	-173.56	14.7504		-35.7969	34.1318	-168.536	15.055		89.7492	17.8642	-173.56	14.7504
-8.14387	26.1034	-174.077	14.7915		-33.8045	34.0758	-169.04	15.1364		81.9349	18.4372	-174.077	14.7915
-6.7648	26.0371	-174.928	14.8593		-36.8342	34.5503	-169.767	15.2021		79.1748	18.625	-174.928	14.8593
-5.97232	26.0593	-174.605	14.8517		-34.1912	34.3405	-167.967	15.1316		79.4847	18.5121	-174.605	14.8517
-8.09365	26.4382	-175.016	14.9196		-35.1433	34.3202	-168.812	15.2057		95.087	17.6547	-175.016	14.9196
-6.34496	26.4012	-174.507	14.933		-36.2364	34.5823	-169.977	15.2658		88.7398	18.0937	-174.507	14.933
-5.76842	26.4274	-174.916	14.9916		-35.9025	34.9014	-169.934	15.2472		88.9978	18.1954	-174.916	14.9916
-8.50948	26.7982	-175.134	15.0108		-35.7685	34.8671	-168.854	15.213		88.6684	18.3359	-175.134	15.0108
-4.25979	26.4399	-174.26	14.9948		-34.4338	35.3672	-170.114	15.2798		91.8588	17.9534	-174.26	14.9948
-6.71358	26.7657	-171.999	14.908		-36.7936	35.3758	-169.328	15.2358		90.8657	18.1833	-171.999	14.908
-6.90844	26.9271	-170.924	14.8707		-35.734	35.398	-169.313	15.2746		87.1227	18.3644	-170.924	14.8707
-7.97914	27.1371	-168.882	14.7825		-33.3864	35.3043	-168.749	15.2637		92.7418	18.2048	-168.882	14.7825
-10.1879	27.3443	-167.941	14.7601		-32.6637	35.1971	-169.54	15.3444		89.4321	18.3883	-167.941	14.7601
-4.64046	26.8392	-167.975	14.7467		-34.8662	35.7448	-169.96	15.3965		92.8611	18.0938	-167.975	14.7467
-9.35319	27.4365	-168.155	14.7835		-36.5308	35.9328	-170.989	15.4822		91.8894	18.4152	-168.155	14.7835
-6.7859	27.0727	-168.294	14.8292		-32.4262	35.4408	-170.894	15.5086		92.1576	18.3494	-168.294	14.8292
-5.44199	27.4262	-169.953	14.9595		-34.1192	35.7106	-171.053	15.5288		93.7462	18.278	-169.953	14.9595
-9.04483	27.8552	-169.482	14.9456		-36.8373	35.9559	-169.993	15.4696		89.5259	18.766	-169.482	14.9456
-4.87449	27.4803	-167.287	14.9321		-35.4397	36.3705	-169.709	15.478		92.9692	18.4893	-167.287	14.9321
-8.07356	27.8417	-168.245	14.9329		-32.7307	36.1042	-170.008	15.4862		94.0837	18.38	-168.245	14.9329
-6.73266	27.8348	-169.09	14.9717		-34.3678	36.4559	-170.333	15.5026		89.1956	18.6344	-169.09	14.9717
-5.05428	27.571	-167.711	14.9056		-33.6777	36.489	-167.903	15.399		90.4691	18.8189	-167.711	14.9056
-9.38031	28.1222	-167.975	14.9438		-33.7721	36.2994	-166.015	15.3605		90.0867	18.8165	-167.975	14.9438
-6.74572	28.1508	-170.851	15.0778		-34.2988	36.746	-165.705	15.3483		90.1408	18.8201	-170.851	15.0778
-4.00165	27.7715	-169.98	15.0989		-24.4982	35.2073	-164.502	15.3039		91.7956	18.7859	-169.98	15.0989
-8.57979	28.3327	-168.536	15.055		-3.44244	32.0679	-165.086	15.3673		86.3101	19.1325	-168.536	15.055
-1.74974	28.145	-169.04	15.1364		-3.87177	32.326	-167.249	15.5059		87.8344	19.1558	-169.04	15.1364
-7.93897	28.7217	-169.767	15.2021		-4.82991	32.361	-168.379	15.5606		91.2063	19.0854	-169.767	15.2021
-5.03821	28.3299	-167.967	15.1316		-0.97604	32.2514	-167.14	15.5272		94.0459	18.8127	-167.967	15.1316
-6.67541	28.7365	-168.812	15.2057		-1.6987	32.747	-167.118	15.5991		91.9669	18.9912	-168.812	15.2057
-4.91266	28.837	-169.977	15.2658		-5.90376	33.0804	-166.156	15.5586		85.3832	19.5346	-169.977	15.2658
-5.09948	28.5115	-169.934	15.2472		-0.82886	32.518	-166.126	15.5873		89.0222	19.1115	-169.934	15.2472
-7.5372	28.7409	-168.854	15.213		-4.42088	33.1464	-165.311	15.5793		96.3074	18.8699	-168.854	15.213
-6.58501	28.8999	-170.114	15.2798		-3.12576	33.0759	-167.202	15.7216		89.6248	19.2243	-170.114	15.2798
-4.70474	28.8077	-169.328	15.2358		-0.43911	32.7976	-168.216	15.762		84.0914	19.7895	-169.328	15.2358
-6.83813	28.992	-169.313	15.2746		0.23889	32.6429	-166.942	15.7257		83.8732	19.7902	-169.313	15.2746
-7.47593	29.3848	-168.749	15.2637		-3.25974	33.0953	-165.616	15.6757		96.7092	19.0429	-168.749	15.2637
-4.96589	29.2499	-169.54	15.3444		-6.81927	33.7151	-166.078	15.6539		92.4064	19.4733	-169.54	15.3444
-7.64367	29.6319	-169.96	15.3965		-3.58453	33.3868	-165.983	15.6417		92.6205	19.5034	-169.96	15.3965
-10.9603	30.0712	-170.989	15.4822		-5.42672	33.7766	-165.844	15.6511		91.6947	19.5026	-170.989	15.4822
-5.78047	29.625	-170.894	15.5086		-4.20976	33.6945	-163.872	15.5517		92.2606	19.3986	-170.894	15.5086
-5.6509	29.5348	-171.053	15.5288		-2.05699	33.4058	-164.417	15.5869		90.3896	19.681	-171.053	15.5288
-8.04242	29.9306	-169.993	15.4696		-2.56143	33.5176	-162.185	15.5506		89.3557	19.7576	-169.993	15.4696
-6.24351	30.2893	-169.709	15.478		-2.01537	33.7125	-159.873	15.4391		92.2137	19.5479	-169.709	15.478
-5.15171	29.7866	-170.008	15.4862		-2.31581	33.6446	-152.925	15.0879		87.7335	19.9371	-170.008	15.4862
-8.92531	30.3534	-170.333	15.5026		-3.80681	34.0262	-148.432	14.8748		90.2886	19.8321	-170.333	15.5026
-4.30599	30.1684	-167.903	15.399		-2.28333	34.0385	-143.258	14.5915		95.14	19.5974	-167.903	15.399
-3.64408	30.1315	-166.015	15.3605		-3.28105	34.8431	-140.594	14.4285		90.4569	20.0396	-166.015	15.3605
-5.73829	30.3438	-165.705	15.3483		-2.68831	35.3169	-136.342	14.2017		91.971	19.9682	-165.705	15.3483
-7.2871	30.6732	-164.502	15.3039		-0.7091	35.2982	-136.66	14.2235		85.946	20.5024	-164.502	15.3039
-5.53941	30.8164	-165.086	15.3673		-3.20392	35.5928	-138.43	14.2978		88.6205	20.242	-165.086	15.3673
-6.84917	30.7681	-167.249	15.5059		-4.66346	35.9947	-138.307	14.2926		88.3993	20.3335	-167.249	15.5059
-6.82808	31.0945	-168.379	15.5606		-1.651	35.5964	-136.435	14.2166		90.7006	20.2272	-168.379	15.5606
-3.13484	30.6768	-167.14	15.5272		-2.6203	36.0239	-132.685	14.0607		94.0602	20.0889	-167.14	15.5272
-5.23005	30.7602	-167.118	15.5991		-0.87961	35.896	-129.532	13.9301		92.0842	20.2248	-167.118	15.5991
-6.88634	31.0174	-166.156	15.5586		-2.21127	35.872	-126.73	13.8021		92.5063	20.0376	-166.156	15.5586
-4.98397	31.3228	-166.126	15.5873		-2.70049	36.0549	-126.301	13.8115		95.3337	20.2803	-166.126	15.5873
-5.81161	31.5053	-165.311	15.5793		0.71086	35.6976	-125.947	13.8331		94.8055	20.3042	-165.311	15.5793
-6.0356	31.6509	-167.202	15.7216		-5.93117	36.8409	-126.843	13.8418		87.7396	20.7995	-167.202	15.7216
-5.34958	31.6515	-168.216	15.762		-4.1448	36.713	-129.093	13.892		91.9404	20.4925	-168.216	15.762
-6.7417	31.7892	-166.942	15.7257		-0.62688	36.4456	-129.824	13.8947		92.1606	20.6244	-166.942	15.7257
-6.39417	31.7919	-165.616	15.6757		-1.78396	36.7481	-128.728	13.8286		90.3641	20.676	-165.616	15.6757
-5.98035	31.5702	-166.078	15.6539		-4.9172	37.0373	-130.561	13.8648		85.9124	21.1997	-166.078	15.6539
-6.52274	31.833	-165.983	15.6417		-0.48682	36.8367	-131.508	13.9176		94.8912	20.465	-165.983	15.6417
-7.8104	31.9316	-165.844	15.6511		-1.9494	37.0271	-131.847	13.9506		92.1525	20.7138	-165.844	15.6511
-3.7847	31.6617	-163.872	15.5517		0.11304	36.6806	-131.904	13.9999		90.9493	20.8235	-163.872	15.5517
-6.809	32.3955	-164.417	15.5869		-0.39648	36.9664	-131.54	13.9579		96.1341	20.6916	-164.417	15.5869
-8.88011	32.8492	-162.185	15.5506		-1.64998	37.2236	-130.068	13.8807		88.3095	21.2038	-162.185	15.5506
-7.69891	33.0872	-159.873	15.4391		-1.32214	37.3225	-131.432	13.9271		86.1367	21.428	-159.873	15.4391
-8.16496	32.8749	-152.925	15.0879		2.04962	36.8806	-134.589	14.0584		90.4467	21.1718	-152.925	15.0879
-5.38875	32.5877	-148.432	14.8748		2.05774	37.2763	-142.034	14.3891		88.4767	21.4356	-148.432	14.8748
-8.27444	32.9872	-143.258	14.5915		-1.35767	37.5785	-151.32	14.844		86.1428	21.5458	-143.258	14.5915
-3.98859	32.6562	-140.594	14.4285		0.75958	37.2999	-158.979	15.2225		92.2646	21.2155	-140.594	14.4285
-5.74833	33.0958	-136.342	14.2017		-0.07575	37.4454	-164.787	15.5453		88.7418	21.4096	-136.342	14.2017
-8.25636	33.1132	-136.66	14.2235		-3.12982	37.8763	-168.41	15.7886		89.6075	21.3142	-136.66	14.2235
-8.3327	33.2577	-138.43	14.2978		-1.67942	38.1147	-167.444	15.762		92.2616	21.0915	-138.43	14.2978
-7.62659	33.9031	-138.307	14.2926		0.68853	37.6129	-158.945	15.3927		96.9498	21.0869	-138.307	14.2926
-6.88332	33.6347	-136.435	14.2166		-1.96564	38.1411	-149.233	14.9145		92.6389	21.4512	-136.435	14.2166
-3.18506	33.3788	-132.685	14.0607		2.06281	38.1072	-142.498	14.5618		90.934	21.7477	-132.685	14.0607
-2.8315	33.3756	-129.532	13.9301		1.82023	38.0058	-133.005	14.1019		94.7923	21.5421	-129.532	13.9301
-7.491	34.1478	-126.73	13.8021		1.30564	38.1969	-127.035	13.8311		94.3528	21.5704	-126.73	13.8021
-6.59305	33.8389	-126.301	13.8115		-1.29372	38.482	-126.349	13.8182		90.9116	21.908	-126.301	13.8115
-4.45766	33.7959	-125.947	13.8331		1.10264	38.3703	-127.668	13.9348		94.2947	21.6159	-125.947	13.8331
-8.09767	34.1535	-126.843	13.8418		0.21352	38.5229	-127.844	13.997		88.6684	22.1488	-126.843	13.8418
-7.96107	34.2317	-129.093	13.892		-0.99126	38.8678	-130.145	14.113		93.4005	21.8132	-129.093	13.892
-6.03359	33.8704	-129.824	13.8947		3.17117	38.3178	-129.789	14.1198		94.4109	21.7303	-129.824	13.8947
-7.18465	34.9004	-128.728	13.8286		-2.35844	39.1525	-130.554	14.1399		88.6113	22.4214	-128.728	13.8286
-6.6051	34.7504	-130.561	13.8648		-1.46526	39.2806	-131.432	14.1867		88.9233	22.4833	-130.561	13.8648
-5.94319	34.7003	-131.508	13.9176		1.07118	39.3849	-131.493	14.1889		86.6853	22.6542	-131.508	13.9176
-8.03439	34.9681	-131.847	13.9506		-0.0321	39.4501	-131.551	14.1902		84.9223	22.7503	-131.847	13.9506
-6.20635	34.9255	-131.904	13.9999		-0.54061	39.8228	-131.641	14.2302		91.2206	22.436	-131.904	13.9999
-7.20373	35.1902	-131.54	13.9579		-1.17396	39.7021	-130.155	14.1817		87.4643	22.7633	-131.54	13.9579
-4.68666	34.8263	-130.068	13.8807		-1.19527	39.8628	-130.162	14.1665		88.7928	22.7738	-130.068	13.8807
-3.90723	35.1023	-131.432	13.9271		-1.46627	40.031	-129.309	14.1105		93.5045	22.4147	-131.432	13.9271
-7.89879	35.4256	-134.589	14.0584		0.40434	39.8127	-129.681	14.1193		91.0095	22.5408	-134.589	14.0584
-7.08019	35.3092	-142.034	14.3891		1.38176	39.7336	-129.993	14.0784		93.218	22.4844	-142.034	14.3891
-9.6284	36.3802	-151.32	14.844		-0.45941	39.913	-131.886	14.1757		90.0623	23.0881	-151.32	14.844
-5.0131	35.961	-158.979	15.2225		-1.87125	40.4643	-135.033	14.3669		92.9957	22.7293	-158.979	15.2225
-7.59847	36.1492	-164.787	15.5453		1.90245	40.2721	-142.658	14.7431		88.8509	23.0984	-164.787	15.5453
-6.44439	36.0357	-168.41	15.7886		-2.5117	40.7967	-150.208	15.1526		90.5323	23.1062	-168.41	15.7886
-6.809	36.1029	-167.444	15.762		-0.96995	40.776	-157.869	15.6104		92.9223	22.799	-167.444	15.762
-5.21398	35.8831	-158.945	15.3927		1.9329	40.5524	-165.362	15.9956		90.5772	23.1317	-158.945	15.3927
-4.06392	35.9611	-149.233	14.9145		0.22773	41.0919	-170.088	16.2594		88.0169	23.3524	-149.233	14.9145
-5.73327	36.5264	-142.498	14.5618		0.35968	40.8436	-165.926	16.0934		91.4632	23.0794	-142.498	14.5618
-5.2411	36.2634	-133.005	14.1019		1.1676	40.9588	-158.282	15.764		93.2139	23.0636	-133.005	14.1019
-6.40522	36.2462	-127.035	13.8311		-3.09836	41.7	-147.989	15.2173		91.295	23.1424	-127.035	13.8311
-6.809	37.17	-126.349	13.8182		2.74995	41.164	-140.09	14.8354		174.471	17.368	-126.349	13.8182
-6.17722	37.0716	-127.668	13.9348		-1.68855	41.5899	-133.555	14.4637		186.195	16.7272	-127.668	13.9348
-6.97774	37.2209	-127.844	13.997		-1.05013	42.0056	-130.352	14.3497		182.706	16.9408	-127.844	13.997
-4.03881	36.892	-130.145	14.113		0.37693	41.6894	-127.549	14.249		173.397	17.4934	-130.145	14.113
-8.29353	37.2503	-129.789	14.1198		1.54517	41.661	-129.584	14.4382		183.399	16.9391	-129.789	14.1198
-9.86745	37.7831	-130.554	14.1399		-1.46221	42.1383	-128.444	14.4727		173.662	17.6076	-130.554	14.1399
-7.75817	37.5107	-131.432	14.1867		0.73014	41.9418	-127.924	14.5541		188.284	16.7747	-131.432	14.1867
-8.07356	37.56	-131.493	14.1889		1.15441	41.9606	-127.888	14.5797		178.181	17.3696	-131.493	14.1889
-6.14307	37.6099	-131.551	14.1902		-1.97985	42.4386	-129.63	14.6584		172.869	17.6754	-131.551	14.1902
-7.52816	37.681	-131.641	14.2302		1.14527	42.0659	-131.945	14.7631		181.528	17.3796	-131.641	14.2302
-9.19148	38.2701	-130.155	14.1817		0.89965	42.2492	-132.809	14.7967		175.078	17.5816	-130.155	14.1817
-9.65451	38.3365	-130.162	14.1665		0.07142	42.6831	-131.698	14.7304		179.869	17.2881	-130.162	14.1665
-6.35701	38.0722	-129.309	14.1105		-1.24399	42.9418	-131.213	14.7133		183.084	17.0959	-129.309	14.1105
-6.7176	38.4197	-129.681	14.1193		0.53324	42.6069	-130.107	14.676		174.291	17.6142	-129.681	14.1193
-5.06734	38.2319	-129.993	14.0784		-0.093	42.8697	-127.209	14.5426		176.902	17.5235	-129.993	14.0784
-6.45544	38.5662	-131.886	14.1757		-0.25236	42.7486	-126.715	14.5139		184.788	17.1869	-131.886	14.1757
-5.75235	38.6144	-135.033	14.3669		-1.89662	43.3112	-127.9	14.6045		191.682	16.6999	-135.033	14.3669
-7.52113	38.7885	-142.658	14.7431		-0.04733	42.8207	-126.592	14.586		175.119	17.7565	-142.658	14.7431
-6.31784	38.798	-150.208	15.1526		0.8692	42.9524	-125.674	14.5648		181.254	17.3746	-150.208	15.1526
-8.24933	39.1442	-157.869	15.6104		3.45537	42.9146	-126.322	14.6041		176.382	17.7056	-157.869	15.6104
-10.4028	40.0324	-165.362	15.9956		-0.52944	43.5572	-125.874	14.5842		170.817	17.8375	-165.362	15.9956
-6.14608	39.6288	-170.088	16.2594		-0.12548	43.4358	-124.221	14.4665		182.635	17.2127	-170.088	16.2594
-6.7648	39.7433	-165.926	16.0934		2.2922	43.4591	-125.14	14.4707		187.391	16.9823	-165.926	16.0934
-9.3331	39.9885	-158.282	15.764		1.12802	43.7863	-126.454	14.5309		219.851	15.2737	-158.282	15.764
-7.76621	39.8777	-147.989	15.2173		0.99505	43.8885	-127.109	14.5697		222.338	15.1823	-147.989	15.2173
-5.55348	39.6504	-140.09	14.8354		1.25692	43.5665	-125.392	14.5303		222.927	15.1903	-140.09	14.8354
-8.72041	40.232	-133.555	14.4637		-2.058	44.3102	-123.791	14.4996		233.07	14.7111	-133.555	14.4637
-9.19951	40.3288	-130.352	14.3497		1.16456	43.7933	-122.327	14.458		227.208	15.0573	-130.352	14.3497
-7.02595	40.0381	-127.549	14.249		2.03642	44.036	-122.28	14.4572		215.417	15.6369	-127.549	14.249
-8.36886	40.4375	-129.584	14.4382		1.10772	43.9621	-120.215	14.395		234.015	14.791	-129.584	14.4382
-9.2638	40.944	-128.444	14.4727		-0.3569	44.2104	-120.792	14.4029		234.145	14.5745	-128.444	14.4727
-6.9908	40.7359	-127.924	14.5541		1.29143	44.2684	-121.087	14.4071		241.759	14.2337	-127.924	14.5541
-7.53117	41.0224	-127.888	14.5797		0.59008	44.4828	-121.19	14.3975		242.5	14.2748	-127.888	14.5797
-9.06693	41.3338	-129.63	14.6584		-1.58299	44.764	-121.732	14.4198		243.225	14.2646	-129.63	14.6584
-8.40703	41.2815	-131.945	14.7631		0.27949	44.5423	-122.091	14.3934		245.892	14.1411	-131.945	14.7631
-8.2423	41.1011	-132.809	14.7967		1.66494	44.5131	-122.548	14.4124		230.158	14.9239	-132.809	14.7967
-8.43515	41.2192	-131.698	14.7304		0.44697	44.8286	-122.633	14.4301		238.114	14.6091	-131.698	14.7304
-7.09425	41.4663	-131.213	14.7133		-0.61064	44.6657	-125.825	14.6224		236.595	14.692	-131.213	14.7133
-6.52073	41.1412	-130.107	14.676		-0.59846	45.0444	-122.789	14.5093		244.941	14.4112	-130.107	14.676
-9.41144	41.8461	-127.209	14.5426		-2.50358	45.3498	-121.157	14.5033		231.167	14.9806	-127.209	14.5426
-8.19108	42.0937	-126.715	14.5139		-3.16535	45.5242	-121.262	14.5263		221.376	15.1679	-126.715	14.5139
-5.68204	41.9148	-127.9	14.6045		-1.34447	45.2705	-122.054	14.5606		222.898	15.0481	-127.9	14.6045
-9.63543	42.469	-126.592	14.586		-1.10291	45.3076	-121.433	14.5109		234.649	14.6647	-126.592	14.586
-7.18766	42.2842	-125.674	14.5648		-2.51677	45.5078	-122.237	14.5696		238.316	14.5647	-125.674	14.5648
-9.97894	42.8036	-126.322	14.6041		-2.39599	46.0281	-119.511	14.4502		241.993	14.4307	-126.322	14.6041
-3.82989	42.1194	-125.874	14.5842		0.29573	45.5935	-119.453	14.469		244.578	14.2754	-125.874	14.5842
-7.18164	42.4176	-124.221	14.4665		-0.61166	45.6941	-116.31	14.3729		247.685	14.2035	-124.221	14.4665
-7.58843	42.5258	-125.14	14.4707		3.1123	45.2716	-113.955	14.3312		238.68	14.5922	-125.14	14.4707
-6.58401	42.8792	-126.454	14.5309		1.64667	45.5642	-116.27	14.4511		241.011	14.577	-126.454	14.5309
-7.99923	42.6288	-127.109	14.5697		201.269	19.3478	-118.737	14.5469		236.35	14.7586	-127.109	14.5697
-8.49843	43.8018	-125.392	14.5303		229.829	17.3972	-119.695	14.575		238.978	14.4628	-125.392	14.5303
-9.67561	43.7066	-123.791	14.4996		234.085	17.242	-123.182	14.7468		240.697	14.3993	-123.791	14.4996
-5.55348	43.5813	-122.327	14.458		239.001	16.9325	-125.25	14.8428		241.512	14.4416	-122.327	14.458
-8.66918	44.1977	-122.28	14.4572		235.655	17.111	-124.827	14.8545		244.36	14.2737	-122.28	14.4572
-9.6515	44.5534	-120.215	14.395		239.617	16.8713	-125.749	14.9288		239.023	14.6355	-120.215	14.395
-4.88453	44.078	-120.792	14.4029		242.001	16.8395	-123.724	14.8766		236.023	14.6672	-120.792	14.4029
-7.81542	44.542	-121.087	14.4071		241.973	16.8212	-123.846	14.899		245.985	14.3247	-121.087	14.4071
-8.99662	44.7023	-121.19	14.3975		234.882	17.2575	-121.585	14.8155		233.631	14.9477	-121.19	14.3975
-8.45022	44.7197	-121.732	14.4198		241.536	17.0073	-121.827	14.836		245.529	14.3319	-121.732	14.4198
-7.86062	44.8362	-122.091	14.3934		239.27	17.2259	-121.578	14.8465		244.214	14.4734	-122.091	14.3934
-7.14648	44.7509	-122.548	14.4124		244.501	16.8024	-124.148	14.9638		247.757	14.2256	-122.548	14.4124
-9.45463	45.1059	-122.633	14.4301		244.442	16.8173	-122.304	14.8511		249.654	14.1216	-122.633	14.4301
-6.4916	45.0428	-125.825	14.6224		236.539	17.1983	-122.223	14.8623		240.286	14.5306	-125.825	14.6224
-10.4731	45.5425	-122.789	14.5093		248.816	16.5277	-119.307	14.7315		236.526	14.6858	-122.789	14.5093
-6.82909	45.2516	-121.157	14.5033		246.878	16.6745	-119.172	14.6901		235.921	14.7273	-121.157	14.5033
-8.2192	45.4708	-121.262	14.5263		244.386	16.7442	-114.29	14.5092		241.529	14.5102	-121.262	14.5263
-7.3323	45.5244	-122.054	14.5606		234.828	17.4171	-111.529	14.4738		247.405	14.3842	-122.054	14.5606
-5.63785	45.3115	-121.433	14.5109		250.958	16.4936	-113.101	14.5644		244.972	14.411	-121.433	14.5109
-6.70153	45.4626	-122.237	14.5696		246.921	16.785	-114.275	14.6509		241.121	14.6205	-122.237	14.5696
-12.5623	46.5422	-119.511	14.4502		250.984	16.5332	-116.134	14.7832		240.808	14.6422	-119.511	14.4502
-4.42451	45.5171	-119.453	14.469		245.131	16.8433	-119.617	14.9478		248.69	14.225	-119.453	14.469
-8.23226	46.141	-116.31	14.3729		235.336	17.5042	-122.024	15.036		237.688	14.6946	-116.31	14.3729
-7.97814	46.007	-113.955	14.3312		240.411	17.0589	-119.704	14.965		240.844	14.5788	-113.955	14.3312
-7.73105	46.1121	-116.27	14.4511		245.946	16.7419	-120.865	15.0615		239.518	14.655	-116.27	14.4511
-7.47091	46.0801	-118.737	14.5469		237.379	17.2673	-118.665	14.9786		245.795	14.4624	-118.737	14.5469
-9.59927	46.5108	-119.695	14.575		237.455	17.3247	-115.999	14.8478		235.674	14.8843	-119.695	14.575
-6.42732	46.3191	-123.182	14.7468		240.753	17.2431	-114.414	14.8024		254.791	14.164	-123.182	14.7468
-5.12057	46.0413	-125.25	14.8428		248.147	16.5979	-114.461	14.7967		254.607	14.2709	-125.25	14.8428
-6.64327	46.6452	-124.827	14.8545		248.893	16.5957	-113.823	14.7638		251.049	14.3992	-124.827	14.8545
-9.04684	46.8054	-125.749	14.9288		253.765	16.4937	-115.739	14.8763		253.052	14.4018	-125.749	14.9288
-9.43455	46.8973	-123.724	14.8766		251.265	16.5974	-117.235	14.9809		251.767	14.2915	-123.724	14.8766
-8.5838	46.8972	-123.846	14.899		253.72	16.5219	-116.32	14.9368		243.145	14.6005	-123.846	14.899
-7.46388	47.0528	-121.585	14.8155		254.578	16.2291	-114.52	14.8507		244.662	14.5784	-121.585	14.8155
-6.52977	46.8633	-121.827	14.836		258.111	16.068	-111.782	14.7229		252.964	14.2132	-121.827	14.836
-8.94238	47.3277	-121.578	14.8465		239.466	17.1393	-107.581	14.5455		245.551	14.5538	-121.578	14.8465
-7.07115	47.0893	-124.148	14.9638		241.926	17.0689	-108.747	14.6639		249.551	14.3915	-124.148	14.9638
-7.93495	47.3911	-122.304	14.8511		241.551	17.0511	-112.472	14.8644		234.815	15.0723	-122.304	14.8511
-10.1155	47.3974	-122.223	14.8623		245.089	16.9811	-115.98	15.0976		246.084	14.6663	-122.223	14.8623
-7.036	47.0978	-119.307	14.7315		241.762	17.1749	-117.49	15.1949		243.545	14.8066	-119.307	14.7315
-7.95504	47.5321	-119.172	14.6901		252.655	16.6352	-119.962	15.3011		238.373	15.0254	-119.172	14.6901
-7.61052	47.4492	-114.29	14.5092		235.73	17.7237	-120.764	15.3145		244.572	14.6924	-114.29	14.5092
-8.63101	47.7149	-111.529	14.4738		240.472	17.3888	-118.523	15.1974		244.198	14.716	-111.529	14.4738
-9.88754	48.1484	-113.101	14.5644		245.398	16.8512	-118.287	15.1881		247.785	14.6039	-113.101	14.5644
-6.89337	47.964	-114.275	14.6509		237.39	17.3242	-119.58	15.3002		241.286	14.8051	-114.275	14.6509
-8.03439	47.751	-116.134	14.7832		245.864	16.9358	-118.547	15.3497		245.88	14.7401	-116.134	14.7832
-8.41004	48.2758	-119.617	14.9478		251.814	16.6001	-113.639	15.1628		248.108	14.6624	-119.617	14.9478
-8.54162	48.2393	-122.024	15.036		238.779	17.3728	-113.033	15.1665		241.748	14.9421	-122.024	15.036
-6.70856	48.0746	-119.704	14.965		250.325	16.7645	-109.482	14.999		237.231	15.1815	-119.704	14.965
-8.05749	48.4946	-120.865	15.0615		243.633	17.1887	-107.784	14.9234		243.646	14.9639	-120.865	15.0615
-9.28489	48.4795	-118.665	14.9786		250.397	16.8437	-107.8	14.9281		238.677	15.2926	-118.665	14.9786
-9.10811	48.6253	-115.999	14.8478		244.28	17.1619	-108.46	14.954		247.345	15.1711	-115.999	14.8478
-9.47271	48.5736	-114.414	14.8024		254.413	16.5696	-106.272	14.8832		244.232	15.4235	-114.414	14.8024
-7.86263	48.5938	-114.461	14.7967		254.171	16.5906	-106.883	14.8871		245.005	15.5231	-114.461	14.7967
-7.15653	48.5762	-113.823	14.7638		263.353	15.9929	-109.214	15.0043		245.84	15.4322	-113.823	14.7638
-10.223	49.0648	-115.739	14.8763		254.365	16.4332	-109.958	14.997		254.733	15.2065	-115.739	14.8763
-6.41728	48.8149	-117.235	14.9809		260.942	16.1006	-111.648	15.092		246.932	15.4801	-117.235	14.9809
-7.61655	49.0563	-116.32	14.9368		257.159	16.4325	-116.271	15.3803		244.646	15.5688	-116.32	14.9368
-7.79634	48.9989	-114.52	14.8507		242.731	17.1503	-114.757	15.3772		238.789	15.9163	-114.52	14.8507
-7.12238	49.1661	-111.782	14.7229		241.941	17.3532	-109.192	15.1173		249.406	15.4556	-111.782	14.7229
-8.70735	49.3711	-107.581	14.5455		250.598	16.8381	-107.024	15.0151		248.667	15.4136	-107.581	14.5455
-7.35841	49.1728	-108.747	14.6639		243.953	17.2332	-107.449	15.0307		253.459	15.3145	-108.747	14.6639
-8.57677	49.6836	-112.472	14.8644		252.733	16.7951	-104.685	14.8696		250.773	15.5827	-112.472	14.8644
-7.31422	49.0846	-115.98	15.0976		243.571	17.0377	-103.589	14.8182		249.943	15.5045	-115.98	15.0976
-8.9002	49.5711	-117.49	15.1949		249.182	16.6992	-105.091	14.9175		257.695	15.1846	-117.49	15.1949
-8.22121	49.6065	-119.962	15.3011		243.329	17.058	-104.579	14.9575		248.488	15.7284	-119.962	15.3011
-8.03439	49.5944	-120.764	15.3145		247.378	16.8252	-103.136	14.9555		255.405	15.3473	-120.764	15.3145
22.8093	43.6909	-118.523	15.1974		244.887	17.0512	-101.77	14.9093		246.858	15.8673	-118.523	15.1974
232.685	18.0917	-118.287	15.1881		250.221	16.7121	-104.266	15.0523		255.544	15.4138	-118.287	15.1881
233.344	18.036	-119.58	15.3002		255.741	16.4399	-104.613	15.0495		255.218	15.462	-119.58	15.3002
249.858	17.0404	-118.547	15.3497		265.252	15.9854	-105.625	15.1016		252.212	15.6019	-118.547	15.3497
251.251	17.025	-113.639	15.1628		263.328	16.153	-103.939	15.0347		256.442	15.4947	-113.639	15.1628
248.994	17.1576	-113.033	15.1665		253.674	16.5918	-104.914	15.1073		251.48	15.7223	-113.033	15.1665
247.621	17.3009	-109.482	14.999		260.555	16.0527	-103.664	15.0662		250.225	15.7488	-109.482	14.999
238.213	17.8641	-107.784	14.9234		260.344	16.1178	-104.192	15.1095		254.759	15.719	-107.784	14.9234
246.858	17.2954	-107.8	14.9281		246.328	16.8839	-104.309	15.1391		246.469	16.0066	-107.8	14.9281
250.362	17.1362	-108.46	14.954		258.676	16.2317	-105.211	15.1824		244.93	16.1052	-108.46	14.954
255.936	16.8216	-106.272	14.8832		259.709	16.178	-104.11	15.153		248.329	15.962	-106.272	14.8832
245.051	17.576	-106.883	14.8871		256.39	16.5	-103.017	15.0966		242.174	16.3151	-106.883	14.8871
248.953	17.3211	-109.214	15.0043		255.821	16.4472	-100.933	15.0195		246.098	16.1715	-109.214	15.0043
241.892	17.7171	-109.958	14.997		257.932	16.3892	-100.754	15.0025		250.002	16.0188	-109.958	14.997
249.11	17.2484	-111.648	15.092		257.348	16.435	-100.1	14.972		256.805	15.6624	-111.648	15.092
252.006	17.0965	-116.271	15.3803		244.607	17.1962	-100.391	14.9636		247.496	16.3478	-116.271	15.3803
259.191	16.6902	-114.757	15.3772		253.337	16.4935	-100.746	14.996		247.264	16.3388	-114.757	15.3772
250.543	17.3971	-109.192	15.1173		249.957	16.6448	-101.729	15.0455		248.775	16.2305	-109.192	15.1173
275.057	16.0102	-107.024	15.0151		245.091	16.9873	-100.793	15.0559		245.507	16.3727	-107.024	15.0151
290.669	15.1007	-107.449	15.0307		264.212	16.0066	-100.472	15.0681		241.521	16.6389	-107.449	15.0307
287.991	15.3146	-104.685	14.8696		259.182	16.2384	-102.465	15.1898		251.266	16.1363	-104.685	14.8696
280.9	15.6209	-103.589	14.8182		246.619	16.9854	-103.965	15.2945		256.6	16.0067	-103.589	14.8182
283.302	15.4578	-105.091	14.9175		248.438	16.9406	-102.341	15.2581		249.773	16.3169	-105.091	14.9175
277.087	15.9192	-104.579	14.9575		249.782	16.894	-102.975	15.2573		250.436	16.3348	-104.579	14.9575
268.27	16.3051	-103.136	14.9555		256.128	16.5287	-102.383	15.2149		250.525	16.3194	-103.136	14.9555
257.159	16.9386	-101.77	14.9093		254.443	16.7351	-100.857	15.1527		256.185	16.1982	-101.77	14.9093
256.017	16.9757	-104.266	15.0523		262.784	16.073	-99.2804	15.0936		253.238	16.3358	-104.266	15.0523
250.117	17.4768	-104.613	15.0495		259.492	16.225	-100.977	15.1993		249.994	16.4029	-104.613	15.0495
253.244	17.1669	-105.625	15.1016		258.501	16.4807	-101.462	15.2554		248.611	16.6363	-105.625	15.1016
248.122	17.4893	-103.939	15.0347		248.25	17.0065	-103.769	15.4215		259.16	16.075	-103.939	15.0347
253.603	17.292	-104.914	15.1073		253.147	16.7406	-104.127	15.4323		246.078	16.7588	-104.914	15.1073
248.805	17.562	-103.664	15.0662		244.098	17.236	-104.629	15.4818		249.698	16.5853	-103.664	15.0662
252.153	17.4558	-104.192	15.1095		252.244	16.8338	-103.545	15.4561		255.907	16.3414	-104.192	15.1095
235.756	18.4403	-104.309	15.1391		268.319	16.0821	-102.604	15.4222		250.415	16.625	-104.309	15.1391
255.377	17.1754	-105.211	15.1824		261.558	16.3416	-101.357	15.3776		253.621	16.6382	-105.211	15.1824
253.519	17.1981	-104.11	15.153		258.448	16.5076	-101.48	15.3982		258.132	16.379	-104.11	15.153
255.477	17.0828	-103.017	15.0966		250.593	16.8934	-102.683	15.4577		261.441	16.2101	-103.017	15.0966
261.138	16.6581	-100.933	15.0195		258.263	16.3914	-102.041	15.4254		256.814	16.5138	-100.933	15.0195
286.089	15.3958	-100.754	15.0025		265.74	16.0516	-103.918	15.5784		247.29	16.9766	-100.754	15.0025
297.823	14.8433	-100.1	14.972		259.759	16.4278	-103.686	15.5593		258.291	16.5226	-100.1	14.972
280.659	15.8056	-100.391	14.9636		257.386	16.5584	-101.738	15.5184		263.715	16.2119	-100.391	14.9636
303.926	14.6578	-100.746	14.996		254.312	16.8715	-101.34	15.5382		245.642	17.1047	-100.746	14.996
286.693	15.4587	-101.729	15.0455		262.393	16.4364	-102.294	15.5889		257.284	16.591	-101.729	15.0455
285.696	15.6077	-100.793	15.0559		247.74	17.1236	-98.3934	15.3833		247.855	16.9739	-100.793	15.0559
279.744	15.748	-100.472	15.0681		253.53	17.0272	-97.5687	15.4		253.448	16.8356	-100.472	15.0681
290.52	15.19	-102.465	15.1898		264.647	16.4645	-97.9829	15.4143		252.827	17.0343	-102.465	15.1898
299.065	14.8021	-103.965	15.2945		252.049	16.9982	-97.7141	15.3893		254.379	16.9206	-103.965	15.2945
295.058	15.0793	-102.341	15.2581		261.441	16.5227	-97.7475	15.4096		264.016	16.5395	-102.341	15.2581
284.678	15.5284	-102.975	15.2573		261.872	16.3931	-99.5443	15.5265		259.632	16.6899	-102.975	15.2573
285.774	15.559	-102.383	15.2149		267.05	16.2058	-101.525	15.6474		260.405	16.6749	-102.383	15.2149
297.196	15.0522	-100.857	15.1527		265.151	16.2987	-102.735	15.7744		270.001	16.2316	-100.857	15.1527
287.339	15.4287	-99.2804	15.0936		262.805	16.4408	-102.203	15.8186		260.899	16.7969	-99.2804	15.0936
279.819	15.8488	-100.977	15.1993		264.163	16.4048	-99.6013	15.7648		259.301	16.8925	-100.977	15.1993
299.409	14.9453	-101.462	15.2554		265.868	16.3987	-98.7388	15.7119		257.728	16.9448	-101.462	15.2554
291.132	15.1095	-103.769	15.4215		261.209	16.595	-97.0323	15.5751		246.47	17.7069	-103.769	15.4215
283.845	15.563	-104.127	15.4323		272.186	16.1897	-96.7585	15.5394		257.453	17.0599	-104.127	15.4323
286.093	15.4334	-104.629	15.4818		261.135	16.611	-97.3118	15.5481		262.789	16.8256	-104.629	15.4818
287.451	15.3435	-103.545	15.4561		266.235	16.3138	-96.0412	15.4704		254.002	17.4316	-103.545	15.4561
297.244	15.0772	-102.604	15.4222		250.414	17.1899	-96.0907	15.5163		238.527	18.1551	-102.604	15.4222
292.192	15.2616	-101.357	15.3776		261.44	16.5274	-96.4701	15.6204		254.689	17.3257	-101.357	15.3776
280.855	15.8326	-101.48	15.3982		258.645	16.8212	-96.3941	15.676		257.356	17.1385	-101.48	15.3982
294.608	15.1581	-102.683	15.4577		256.797	16.9659	-96.3363	15.6802		269.003	16.6468	-102.683	15.4577
293.983	15.1942	-102.041	15.4254		254.407	17.0268	-100.235	15.8841		264.655	16.9231	-102.041	15.4254
294.593	15.1927	-103.918	15.5784		248.807	17.357	-100.378	15.9437		259.26	17.1989	-103.918	15.5784
297.566	14.8333	-103.686	15.5593		265.179	16.5705	-99.9602	15.9057		260.172	17.2167	-103.686	15.5593
301.508	14.6786	-101.738	15.5184		262.254	16.6666	-98.7414	15.8269		266.038	16.9291	-101.738	15.5184
288.763	15.2224	-101.34	15.5382		266.847	16.4631	-96.6249	15.7656		253.808	17.6024	-101.34	15.5382
283.674	15.5604	-102.294	15.5889		267.293	16.4725	-96.4009	15.7783		260.186	17.3774	-102.294	15.5889
251.974	17.1951	-98.3934	15.3833		265.539	16.5436	-97.4852	15.8239		262.729	17.2808	-98.3934	15.3833
257.129	16.8872	-97.5687	15.4		275.498	16.1318	-96.7738	15.8177		257.164	17.5689	-97.5687	15.4
254.558	17.2935	-97.9829	15.4143		254.172	17.1935	-97.7342	15.9083		261.275	17.4653	-97.9829	15.4143
256.12	17.1091	-97.7141	15.3893		251.559	17.3726	-99.6609	16.0176		271.144	16.8835	-97.7141	15.3893
259.841	16.891	-97.7475	15.4096		259.161	17.0318	-99.2181	15.9959		265.601	17.1629	-97.7475	15.4096
254.961	17.1682	-99.5443	15.5265		263.911	16.8041	-97.0076	15.8974		255.609	17.762	-99.5443	15.5265
255.303	16.9758	-101.525	15.6474		263.147	16.8602	-98.2232	15.9811		257.713	17.7033	-101.525	15.6474
255.298	16.9138	-102.735	15.7744		263.349	16.8174	-98.0442	15.9626		261.342	17.5506	-102.735	15.7744
246.91	17.5167	-102.203	15.8186		265.766	16.6926	-96.9785	15.9454		265.811	17.3631	-102.203	15.8186
242.207	17.7247	-99.6013	15.7648		265.231	16.7586	-96.9569	15.9804		287.127	16.3369	-99.6013	15.7648
257.184	16.902	-98.7388	15.7119		271.403	16.5319	-97.717	16.0668		302.022	15.7565	-98.7388	15.7119
257.764	17.0014	-97.0323	15.5751		261.8	16.9729	-96.4452	16.0238		304.375	15.5942	-97.0323	15.5751
257.105	16.9843	-96.7585	15.5394		266.702	16.7957	-96.9025	16.0808		311.96	15.3102	-96.7585	15.5394
255.32	17.1973	-97.3118	15.5481		260.778	17.0459	-98.6353	16.1569		288.996	16.3114	-97.3118	15.5481
260.251	16.9746	-96.0412	15.4704		267.219	16.8086	-98.7547	16.2031		308.055	15.4849	-96.0412	15.4704
257.583	17.1938	-96.0907	15.5163		264.188	17.0093	-96.7726	16.1223		306.259	15.6264	-96.0907	15.5163
249.338	17.3851	-96.4701	15.6204		272.979	16.4922	-97.6325	16.1789		311.25	15.3637	-96.4701	15.6204
256.182	17.1273	-96.3941	15.676		274.17	16.4903	-96.1243	16.1144		306.199	15.6567	-96.3941	15.676
253.677	17.199	-96.3363	15.6802		297.429	15.4364	-93.005	15.9875		310.221	15.5399	-96.3363	15.6802
262.673	16.747	-100.235	15.8841		300.481	15.1468	-91.7283	15.944		307.601	15.62	-100.235	15.8841
255.088	17.1346	-100.378	15.9437		305.181	15.1574	-91.9618	15.9567		299.695	15.9991	-100.378	15.9437
257.727	17.016	-99.9602	15.9057		304.301	15.2243	-89.5019	15.8772		302.704	15.8928	-99.9602	15.9057
292.173	15.3872	-98.7414	15.8269		308.605	15.0947	-89.9517	15.9717		304.143	15.8413	-98.7414	15.8269
287.883	15.5778	-96.6249	15.7656		291.1	15.8374	-90.707	16.0387		303.389	15.9325	-96.6249	15.7656
300.298	14.9815	-96.4009	15.7783		315.899	14.8184	-91.1827	16.053		323.83	15.0594	-96.4009	15.7783
303.902	14.8934	-97.4852	15.8239		310.005	15.1054	-93.4326	16.1709		356.844	13.7341	-97.4852	15.8239
287.624	15.4693	-96.7738	15.8177		302.034	15.4836	-94.0276	16.2049		352.216	13.9286	-96.7738	15.8177
266.544	16.5202	-97.7342	15.9083		303.257	15.4519	-92.604	16.1181		367.364	13.4497	-97.7342	15.9083
248.14	17.4943	-99.6609	16.0176		309.397	15.0671	-91.2853	16.0498		350.786	14.0442	-99.6609	16.0176
258.652	17.0215	-99.2181	15.9959		312.07	14.9799	-88.816	16.0005		335.04	14.7773	-99.2181	15.9959
253.713	17.2587	-97.0076	15.8974		313.376	14.862	-86.8047	15.9442		346.573	14.1566	-97.0076	15.8974
258.465	17.0361	-98.2232	15.9811		306.665	15.2229	-86.4363	15.9178		345.274	14.2631	-98.2232	15.9811
257.145	17.0973	-98.0442	15.9626		310.562	15.0811	-87.3908	15.9883		350.835	14.0977	-98.0442	15.9626
258.449	17.0549	-96.9785	15.9454		307.93	15.185	-88.1644	16.0453		368.904	13.4821	-96.9785	15.9454
259.37	17.0585	-96.9569	15.9804		317.9	14.8282	-89.4101	16.0613		355.773	13.8931	-96.9569	15.9804
258.793	17.1757	-97.717	16.0668		319.816	14.7379	-89.3305	16.0515		355.315	14.0063	-97.717	16.0668
260.169	16.9518	-96.4452	16.0238		312.499	15.0151	-91.0806	16.1752		356.355	13.8558	-96.4452	16.0238
259.963	16.9981	-96.9025	16.0808		314.157	14.9926	-89.7535	16.093		363.173	13.6364	-96.9025	16.0808
258.884	17.0013	-98.6353	16.1569		302.177	15.4397	-91.4355	16.2019		358.159	13.7725	-98.6353	16.1569
257.094	17.2356	-98.7547	16.2031		315.18	14.9736	-92.9253	16.3061		357.581	13.7987	-98.7547	16.2031
259.09	17.0566	-96.7726	16.1223		311.788	15.0251	-92.9751	16.3194		359.172	13.7953	-96.7726	16.1223
270.82	16.4599	-97.6325	16.1789		331.937	14.2892	-88.2353	16.069		349.32	14.1767	-97.6325	16.1789
263.616	16.8995	-96.1243	16.1144		352.266	13.51	-81.8067	15.7697		357.626	13.8323	-96.1243	16.1144
262.949	16.925	-93.005	15.9875		357.192	13.4292	-73.5065	15.3569		356.35	13.9253	-93.005	15.9875
256.443	17.4279	-91.7283	15.944		361.821	13.2516	-69.8885	15.1138		350.771	14.1694	-91.7283	15.944
261.771	17.1331	-91.9618	15.9567		363.599	13.2006	-64.6306	14.8192		316.565	15.5353	-91.9618	15.9567
269.133	16.5164	-89.5019	15.8772		349.544	13.6767	-59.8866	14.6062		312.226	15.6094	-89.5019	15.8772
262.741	16.9735	-89.9517	15.9717		325.521	14.6133	-60.6067	14.6413		313.341	15.5716	-89.9517	15.9717
260.068	17.1934	-90.707	16.0387		321.251	14.7259	-58.9641	14.5547		317.653	15.4674	-90.707	16.0387
267.48	16.7887	-91.1827	16.053		309.442	15.2723	-53.8721	14.3449		308.76	15.8597	-91.1827	16.053
255.45	17.4374	-93.4326	16.1709		315.014	14.9778	-55.7207	14.4385		318.134	15.4429	-93.4326	16.1709
257.268	17.4331	-94.0276	16.2049		308.207	15.2727	-55.7983	14.4282		318.601	15.4372	-94.0276	16.2049
266.566	16.9605	-92.604	16.1181		306.806	15.4097	-54.2551	14.3542		362.124	13.7912	-92.604	16.1181
258.543	17.3175	-91.2853	16.0498		310.011	15.3702	-54.963	14.3867		358.942	13.9503	-91.2853	16.0498
258.212	17.511	-88.816	16.0005		307.006	15.4875	-56.9017	14.4851		346.481	14.4454	-88.816	16.0005
264.264	17.2265	-86.8047	15.9442		307.811	15.397	-54.9103	14.4133		365.284	13.7459	-86.8047	15.9442
265.391	17.0236	-86.4363	15.9178		322.124	14.909	-56.657	14.4936		375.929	13.3898	-86.4363	15.9178
253.006	17.6785	-87.3908	15.9883		327.64	14.7099	-56.1245	14.4759		360.638	13.9911	-87.3908	15.9883
258.654	17.3446	-88.1644	16.0453		309.427	15.3576	-56.9678	14.4908		350.358	14.3341	-88.1644	16.0453
262.61	17.193	-89.4101	16.0613		315.267	15.1283	-56.1388	14.4318		361.226	13.9806	-89.4101	16.0613
264.433	17.2135	-89.3305	16.0515		309.17	15.4731	-54.2272	14.3158		357.091	14.1437	-89.3305	16.0515
263.859	17.2744	-91.0806	16.1752		309.597	15.4681	-52.7743	14.2528		364.617	13.898	-91.0806	16.1752
268.961	16.9631	-89.7535	16.093		299.838	15.9231	-53.0724	14.2474		368.588	13.7722	-89.7535	16.093
268.746	17.0179	-91.4355	16.2019		326.61	14.7761	-52.2913	14.2188		368.965	13.7775	-91.4355	16.2019
313.217	14.9378	-92.9253	16.3061		309.924	15.5128	-50.118	14.1083		370.097	13.7721	-92.9253	16.3061
348.833	13.5625	-92.9751	16.3194		310.148	15.5385	-50.3779	14.1239		370.536	13.7827	-92.9751	16.3194
353.005	13.3738	-88.2353	16.069		319.325	15.219	-50.0936	14.1021		361.761	14.0043	-88.2353	16.069
350.633	13.4546	-81.8067	15.7697		325.983	14.9298	-51.3124	14.1493		356.979	14.1993	-81.8067	15.7697
354.421	13.3793	-73.5065	15.3569		316.402	15.3319	-53.1369	14.2103		354.635	14.2774	-73.5065	15.3569
350	13.5213	-69.8885	15.1138		326.004	14.984	-54.4746	14.2495		355.058	14.3409	-69.8885	15.1138
345.347	13.6946	-64.6306	14.8192		321.515	15.1091	-54.9681	14.2667		368.67	13.7982	-64.6306	14.8192
345.274	13.75	-59.8866	14.6062		364.89	13.5772	-53.7822	14.2063		355.269	14.3629	-59.8866	14.6062
359.222	13.2586	-60.6067	14.6413		360.082	13.6918	-51.8122	14.1075		359.985	14.2018	-60.6067	14.6413
345.026	13.8192	-58.9641	14.5547		353.344	13.9616	-51.336	14.1035		363.017	14.093	-58.9641	14.5547
367.247	13.0704	-53.8721	14.3449		359.245	13.7835	-52.3485	14.1701		367.732	13.8877	-53.8721	14.3449
352.211	13.5629	-55.7207	14.4385		367.333	13.534	-52.7731	14.2061		359.715	14.33	-55.7207	14.4385
316.791	14.6749	-55.7983	14.4282		357.773	13.9091	-54.7142	14.2989		363.207	14.1093	-55.7983	14.4282
303.897	15.3701	-54.2551	14.3542		361.816	13.7891	-60.1194	14.5305		363.363	14.1038	-54.2551	14.3542
302.98	15.309	-54.963	14.3867		361.22	13.7852	-60.9151	14.5482		358.874	14.2908	-54.963	14.3867
301.466	15.4473	-56.9017	14.4851		368.875	13.5271	-62.5234	14.6224		366.702	13.9875	-56.9017	14.4851
305.02	15.2983	-54.9103	14.4133		364.574	13.5885	-62.951	14.6365		358.805	14.3378	-54.9103	14.4133
310.811	15.1083	-56.657	14.4936		360.422	13.7783	-60.7833	14.5817		365.855	14.1446	-56.657	14.4936
308.96	15.1832	-56.1245	14.4759		361.047	13.7628	-58.8242	14.5236		361.956	14.2897	-56.1245	14.4759
305.627	15.3202	-56.9678	14.4908		359.71	13.8486	-57.718	14.5056		357.61	14.451	-56.9678	14.4908
297.99	15.6824	-56.1388	14.4318		374.509	13.4086	-54.0524	14.3745		353.14	14.6582	-56.1388	14.4318
320.873	14.7755	-54.2272	14.3158		356.875	13.9834	-52.6349	14.3446		347.691	14.8504	-54.2272	14.3158
319.437	14.7421	-52.7743	14.2528		357.055	14.0077	-55.4579	14.4225		347.709	14.8855	-52.7743	14.2528
322.584	14.66	-53.0724	14.2474		354.545	14.1469	-53.5136	14.3225		346.555	14.9194	-53.0724	14.2474
327.069	14.4828	-52.2913	14.2188		358.884	13.9541	-50.9086	14.209		350.902	14.8232	-52.2913	14.2188
295.161	15.8699	-50.118	14.1083		352.102	14.1552	-51.6414	14.2177		351.382	14.701	-50.118	14.1083
290.165	16.1226	-50.3779	14.1239		372.895	13.4462	-52.5939	14.2639		346.379	14.9794	-50.3779	14.1239
312.073	15.1757	-50.0936	14.1021		359.093	13.9721	-52.2897	14.2643		363.533	14.3018	-50.0936	14.1021
299.509	15.6986	-51.3124	14.1493		359.329	13.9826	-52.8635	14.3122		355.001	14.6782	-51.3124	14.1493
313.108	15.1431	-53.1369	14.2103		376.285	13.4047	-55.5641	14.4516		342.819	15.1869	-53.1369	14.2103
324.044	14.7531	-54.4746	14.2495		352.878	14.2478	-56.3237	14.5574		352.605	14.8482	-54.4746	14.2495
323.007	14.8293	-54.9681	14.2667		360.152	14.0057	-55.9828	14.5323		350.948	14.8953	-54.9681	14.2667
358.84	13.446	-53.7822	14.2063		353.576	14.1854	-55.9098	14.5475		352.407	14.8818	-53.7822	14.2063
348.458	13.7352	-51.8122	14.1075		356.506	14.1979	-55.3033	14.5935		365.315	14.4411	-51.8122	14.1075
349.573	13.7944	-51.336	14.1035		354.288	14.1626	-55.0665	14.5686		358.032	14.6914	-51.336	14.1035
355.044	13.5501	-52.3485	14.1701		362.943	13.9533	-52.3538	14.4261		347.268	15.1822	-52.3485	14.1701
347.727	13.8794	-52.7731	14.2061		354.482	14.2607	-50.2625	14.3399		355.865	14.8209	-52.7731	14.2061
363.662	13.3323	-54.7142	14.2989		358.387	14.1224	-50.4472	14.3798		357.865	14.7741	-54.7142	14.2989
347.543	13.9224	-60.1194	14.5305		358.821	14.0732	-50.0344	14.3307		353.729	15.0324	-60.1194	14.5305
352.141	13.7575	-60.9151	14.5482		364.097	13.9565	-48.2765	14.293		351.74	15.1307	-60.9151	14.5482
350.121	13.8795	-62.5234	14.6224		358.774	14.1897	-50.0891	14.39		347.833	15.2754	-62.5234	14.6224
360.437	13.4888	-62.951	14.6365		366.085	13.8901	-51.1297	14.4459		350.634	15.1564	-62.951	14.6365
346.221	13.8899	-60.7833	14.5817		361.571	14.1869	-49.4697	14.4116		348.696	15.4081	-60.7833	14.5817
357.083	13.5609	-58.8242	14.5236		353.307	14.459	-48.4881	14.3409		355.82	15.0899	-58.8242	14.5236
348.09	13.8816	-57.718	14.5056		368.662	13.9454	-48.6431	14.3784		348.843	15.3321	-57.718	14.5056
355.938	13.6013	-54.0524	14.3745		365.711	13.9997	-46.7932	14.3361		343.377	15.5293	-54.0524	14.3745
352.281	13.7557	-52.6349	14.3446		361.476	14.1557	-44.5206	14.2885		353.932	15.235	-52.6349	14.3446
348.874	13.8902	-55.4579	14.4225		360.233	14.2783	-45.6424	14.3168		357.617	15.0666	-55.4579	14.4225
351.468	13.816	-53.5136	14.3225		370.408	13.9609	-46.7364	14.3849		348.137	15.5258	-53.5136	14.3225
360.357	13.4684	-50.9086	14.209		366.763	14.0662	-47.719	14.4516		351.865	15.3022	-50.9086	14.209
351.608	13.8347	-51.6414	14.2177		366.673	14.0538	-49.1993	14.4689		354.229	15.2482	-51.6414	14.2177
361.221	13.6067	-52.5939	14.2639		361.866	14.3477	-52.3346	14.5907		352.527	15.3402	-52.5939	14.2639
349.695	13.8448	-52.2897	14.2643		366.753	14.3395	-50.2591	14.5237		358.809	15.136	-52.2897	14.2643
347.459	13.9686	-52.8635	14.3122		363.623	14.5393	-49.8632	14.5416		364.828	14.9602	-52.8635	14.3122
358.559	13.5779	-55.5641	14.4516		368.652	14.4055	-48.0078	14.4282		351.376	15.5303	-55.5641	14.4516
347.899	14.0723	-56.3237	14.5574		370.52	14.3231	-47.8784	14.4561		356.388	15.3159	-56.3237	14.5574
345.084	14.0805	-55.9828	14.5323		363.647	14.6607	-47.316	14.4725		347.915	15.7114	-55.9828	14.5323
359.694	13.6062	-55.9098	14.5475		372.083	14.3991	-47.8285	14.512		343.52	15.8958	-55.9098	14.5475
364.676	13.452	-55.3033	14.5935		363.318	14.7138	-48.9206	14.5917		358.413	15.2961	-55.3033	14.5935
352.151	13.9698	-55.0665	14.5686		370.367	14.4506	-49.0459	14.6342		365.172	15.1589	-55.0665	14.5686
311.175	15.6023	-52.3538	14.4261		365.219	14.737	-44.6585	14.4807		352.499	15.5869	-52.3538	14.4261
314.466	15.4442	-50.2625	14.3399		365.867	14.7322	-39.3295	14.2289		352.814	15.6503	-50.2625	14.3399
353.115	13.9184	-50.4472	14.3798		366.152	14.7137	-35.7029	14.0724		348.44	15.9324	-50.4472	14.3798
352.111	13.9571	-50.0344	14.3307		372.539	14.5492	-31.1192	13.8567		358.083	15.5586	-50.0344	14.3307
359.784	13.6701	-48.2765	14.293		361.539	14.9293	-33.4742	13.9933		357.525	15.5839	-48.2765	14.293
349.255	14.0695	-50.0891	14.39		353.541	15.3299	-38.4257	14.1801		350.208	15.8934	-50.0891	14.39
351.448	14.0585	-51.1297	14.4459		352.458	15.3063	-44.3713	14.4626		357.487	15.665	-51.1297	14.4459
353.688	14.0073	-49.4697	14.4116		361.761	15.0098	-47.5801	14.6303		350.973	15.9635	-49.4697	14.4116
347.647	14.2248	-48.4881	14.3409		353.423	15.3066	-49.1916	14.7279		356.629	15.753	-48.4881	14.3409
354.14	14.0137	-48.6431	14.3784		355.25	15.3081	-43.5659	14.4822		366.467	15.3054	-48.6431	14.3784
358.378	13.8894	-46.7932	14.3361		360.01	15.1915	-42.9019	14.4957		345.04	16.1931	-46.7932	14.3361
351.458	14.0806	-44.5206	14.2885		359.669	15.2631	-45.6568	14.6567		350.988	16.0889	-44.5206	14.2885
347.843	14.302	-45.6424	14.3168		360.059	15.2123	-49.0653	14.7914		347.872	16.2177	-45.6424	14.3168
361.854	13.7804	-46.7364	14.3849		364.214	15.0834	-47.5448	14.7283		357.501	15.8419	-46.7364	14.3849
351.18	14.14	-47.719	14.4516		357.588	15.4223	-49.2913	14.7938		362.446	15.6187	-47.719	14.4516
356.811	13.9686	-49.1993	14.4689		358.632	15.4536	-44.1593	14.5741		348.143	16.2844	-49.1993	14.4689
353.587	14.0819	-52.3346	14.5907		363.288	15.2999	-37.6116	14.2815		348.796	16.3382	-52.3346	14.5907
360.176	13.8558	-50.2591	14.5237		353.759	15.6575	-31.0725	14.0415		362.176	15.6998	-50.2591	14.5237
356.831	14.0467	-49.8632	14.5416		353.221	15.7738	-29.3729	14.019		360.772	15.8456	-49.8632	14.5416
360.166	13.9336	-48.0078	14.4282		352.947	15.675	-28.5279	14.0294		353.887	16.1383	-48.0078	14.4282
357.675	13.9762	-47.8784	14.4561		350.748	15.9394	-28.6268	14.0754		358.97	15.9372	-47.8784	14.4561
359.835	14.0139	-47.316	14.4725		358.649	15.5275	-29.6328	14.1416		360.367	15.8991	-47.316	14.4725
371.586	13.5556	-47.8285	14.512		357.628	15.539	-31.1376	14.2055		353.369	16.2178	-47.8285	14.512
359.724	13.9838	-48.9206	14.5917		362.157	15.3959	-31.5464	14.2436		362.993	15.8946	-48.9206	14.5917
365.972	13.8194	-49.0459	14.6342		350.858	16.0225	-32.2849	14.2373		349.956	16.516	-49.0459	14.6342
358.75	14.0704	-44.6585	14.4807		364.579	15.524	-37.3136	14.4399		355.327	16.2582	-44.6585	14.4807
366.363	13.8015	-39.3295	14.2289		357	15.8418	-36.8675	14.4049		356.581	16.1843	-39.3295	14.2289
352.683	14.3264	-35.7029	14.0724		353.11	16.0792	-38.7834	14.5004		352.133	16.3899	-35.7029	14.0724
351.227	14.4324	-31.1192	13.8567		352.795	16.1012	-36.8653	14.4108		357.218	16.233	-31.1192	13.8567
364.415	13.9634	-33.4742	13.9933		347.649	16.2506	-37.3061	14.4908		354.8	16.3857	-33.4742	13.9933
362.436	14.0847	-38.4257	14.1801		352.283	16.1216	-33.2662	14.3601		361.058	16.1556	-38.4257	14.1801
353.085	14.43	-44.3713	14.4626		354.609	16.0455	-34.1562	14.3934		358.954	16.2732	-44.3713	14.4626
353.005	14.4554	-47.5801	14.6303		352.217	16.1312	-31.2823	14.2448		346.532	16.9361	-47.5801	14.6303
355.636	14.3238	-49.1916	14.7279		359.412	15.907	-30.9442	14.2361		358.844	16.402	-49.1916	14.7279
359.684	14.2985	-43.5659	14.4822		352.374	16.3247	-29.7975	14.1817		362.59	16.2624	-43.5659	14.4822
365.299	13.9888	-42.9019	14.4957		366.454	15.7342	-29.2817	14.1795		361.807	16.372	-42.9019	14.4957
353.316	14.4916	-45.6568	14.6567		355.864	16.2629	-27.8942	14.1521		357.922	16.5309	-45.6568	14.6567
363.059	14.1536	-49.0653	14.7914		363.679	15.9147	-26.0717	14.1216		365.723	16.1326	-49.0653	14.7914
354.12	14.5488	-47.5448	14.7283		356.62	16.2501	-27.4698	14.1791		356.489	16.5838	-47.5448	14.7283
358.258	14.3815	-49.2913	14.7938		353.332	16.3717	-25.5665	14.0794		352.038	16.896	-49.2913	14.7938
352.06	14.6303	-44.1593	14.5741		356.986	16.1447	-26.1212	14.0568		353.772	16.8435	-44.1593	14.5741
345.001	14.8937	-37.6116	14.2815		351.644	16.5191	-25.949	14.0491		363.407	16.4341	-37.6116	14.2815
364.947	14.1634	-31.0725	14.0415		364.551	16.0152	-29.2779	14.1985		354.495	16.9076	-31.0725	14.0415
359.202	14.457	-29.3729	14.019		355.428	16.3632	-30.9221	14.2868		359.968	16.6893	-29.3729	14.019
367.117	14.1269	-28.5279	14.0294		353.839	16.5425	-32.238	14.3605		358.768	16.7636	-28.5279	14.0294
356.249	14.5059	-28.6268	14.0754		356.079	16.452	-31.9469	14.3835		358.135	16.8175	-28.6268	14.0754
357.886	14.601	-29.6328	14.1416		354.153	16.5682	-30.8098	14.3699		361.645	16.7146	-29.6328	14.1416
358.67	14.5673	-31.1376	14.2055		354.101	16.7006	-28.8705	14.3161		361.903	16.7715	-31.1376	14.2055
357.756	14.6153	-31.5464	14.2436		358.501	16.4563	-29.2456	14.361		365.193	16.5678	-31.5464	14.2436
360.116	14.5331	-32.2849	14.2373		356.8	16.5559	-28.634	14.3765		361.453	16.6868	-32.2849	14.2373
373.595	14.0344	-37.3136	14.4399		357.619	16.5504	-27.5807	14.3501		354.926	17.1559	-37.3136	14.4399
361.803	14.5105	-36.8675	14.4049		359.443	16.4843	-27.5102	14.3694		359.26	16.9296	-36.8675	14.4049
370.763	14.2892	-38.7834	14.5004		355.462	16.6485	-28.1286	14.4057		375.073	16.3574	-38.7834	14.5004
366.303	14.4028	-36.8653	14.4108		358.062	16.6441	-28.0281	14.3897		366.386	16.7912	-36.8653	14.4108
371.807	14.248	-37.3061	14.4908		354.49	16.8589	-28.3576	14.398		361.5	16.9665	-37.3061	14.4908
355.797	14.8643	-33.2662	14.3601		358.526	16.7689	-30.8837	14.5256		367.864	16.6613	-33.2662	14.3601
371.727	14.2307	-34.1562	14.3934		346.087	17.3042	-31.7572	14.5758		371.943	16.6064	-34.1562	14.3934
367.629	14.4443	-31.2823	14.2448		355.69	16.9364	-32.0268	14.6254		357.579	17.1612	-31.2823	14.2448
373.234	14.2822	-30.9442	14.2361		364.117	16.4587	-31.4215	14.6599		358.504	17.1342	-30.9442	14.2361
367.709	14.4451	-29.7975	14.1817		369.961	16.2235	-31.7153	14.6995		361.325	17.1044	-29.7975	14.1817
363.631	14.6713	-29.2817	14.1795		364.888	16.5443	-29.1092	14.6582		370.994	16.6715	-29.2817	14.1795
356.55	14.8994	-27.8942	14.1521		376.254	16.0468	-30.1924	14.6729		362.189	17.1711	-27.8942	14.1521
365.108	14.6763	-26.0717	14.1216		364.359	16.6401	-29.8985	14.6146		368.384	16.9382	-26.0717	14.1216
371.165	14.4265	-27.4698	14.1791		364.043	16.6341	-29.368	14.5859		380.548	16.3074	-27.4698	14.1791
364.324	14.7543	-25.5665	14.0794		354.463	17.1361	-27.6288	14.5277		373.003	16.6947	-25.5665	14.0794
361.08	14.8922	-26.1212	14.0568		356.045	17.2085	-27.7984	14.5759		372.167	16.7763	-26.1212	14.0568
360.809	14.828	-25.949	14.0491		349.074	17.4757	-26.8896	14.571		362.208	17.3451	-25.949	14.0491
352.934	15.1567	-29.2779	14.1985		343.548	17.7764	-26.4427	14.5814		353.84	17.7814	-29.2779	14.1985
360.879	14.9155	-30.9221	14.2868		369.352	16.6065	-28.2462	14.6902		364.318	17.2566	-30.9221	14.2868
354.16	15.2338	-32.238	14.3605		387.642	15.787	-30.7196	14.7809		366.895	17.1836	-32.238	14.3605
367.508	14.7284	-31.9469	14.3835		392.474	15.5765	-32.6189	14.8482		364.946	17.23	-31.9469	14.3835
358.83	15.0869	-30.8098	14.3699		402.512	15.2409	-31.2313	14.8636		358.66	17.7033	-30.8098	14.3699
366.353	14.8292	-28.8705	14.3161		401.751	15.2792	-31.1879	14.8893		374.349	16.9942	-28.8705	14.3161
359.694	15.1312	-29.2456	14.361		385.531	15.9613	-29.4875	14.812		373.707	17.074	-29.2456	14.361
359.955	15.1252	-28.634	14.3765		398.564	15.5885	-28.9843	14.8554		367.691	17.2986	-28.634	14.3765
358.8	15.2307	-27.5807	14.3501		400.614	15.4432	-27.531	14.8382		353.903	18.0296	-27.5807	14.3501
367.81	14.9243	-27.5102	14.3694		397.802	15.6088	-27.7834	14.8268		378.132	16.9471	-27.5102	14.3694
363.481	15.0615	-28.1286	14.4057		420.65	14.7242	-25.7706	14.7476		368.313	17.4242	-28.1286	14.4057
362.647	15.1295	-28.0281	14.3897		412.926	14.9915	-24.3791	14.7623		387.023	16.5636	-28.0281	14.3897
368.412	14.9256	-28.3576	14.398		397.447	15.6273	-25.2748	14.7957		391.193	16.3777	-28.3576	14.398
357.223	15.3877	-30.8837	14.5256		384.263	16.3054	-26.1802	14.8209		390.908	16.4222	-30.8837	14.5256
366.996	15.027	-31.7572	14.5758		407.546	15.3501	-29.2737	14.9355		393.457	16.3009	-31.7572	14.5758
374.017	14.8368	-32.0268	14.6254		394.554	15.8507	-33.0439	15.1099		403.337	15.9398	-32.0268	14.6254
370.21	15.0184	-31.4215	14.6599		393.103	16.047	-34.3978	15.1198		405.356	15.9291	-31.4215	14.6599
357.414	15.4918	-31.7153	14.6995		401.101	15.6629	-31.9156	15.0232		387.359	16.5931	-31.7153	14.6995
362.667	15.3143	-29.1092	14.6582		401.243	15.7464	-31.2239	15.0309		410.545	15.7018	-29.1092	14.6582
360.93	15.464	-30.1924	14.6729		401.274	15.7111	-29.2969	14.9967		403.632	15.9902	-30.1924	14.6729
357.796	15.6011	-29.8985	14.6146		398.097	15.7596	-25.6214	14.8723		413.767	15.6321	-29.8985	14.6146
366.052	15.2221	-29.368	14.5859		394.646	16.0966	-25.8661	14.9431		399.37	16.2441	-29.368	14.5859
367.187	15.1781	-27.6288	14.5277		389.033	16.2839	-27.0482	15.0498		383.383	16.9809	-27.6288	14.5277
357.635	15.6755	-27.7984	14.5759		396.341	15.9599	-25.7958	15.0291		402.164	16.2191	-27.7984	14.5759
360.889	15.5486	-26.8896	14.571		404.542	15.5842	-24.941	14.9985		402.297	16.2114	-26.8896	14.571
366.193	15.3352	-26.4427	14.5814		405.11	15.6998	-26.238	15.0558		399.391	16.3561	-26.4427	14.5814
369.738	15.2894	-28.2462	14.6902		402.958	15.7528	-25.817	15.0422		415.491	15.6749	-28.2462	14.6902
358.79	15.6704	-30.7196	14.7809		396.31	16.0168	-28.1282	15.158				-30.7196	14.7809
369.487	15.3231	-32.6189	14.8482		387.206	16.3317	-28.8212	15.2237				-32.6189	14.8482
365.178	15.5369	-31.2313	14.8636		393.682	16.2255	-28.3473	15.274				-31.2313	14.8636
365.63	15.5367	-31.1879	14.8893		399.173	15.9466	-28.5025	15.3459				-31.1879	14.8893
366.956	15.4943	-29.4875	14.812		416.245	15.302	-28.5358	15.3759				-29.4875	14.812
361.813	15.7117	-28.9843	14.8554		411.494	15.4389	-25.636	15.233				-28.9843	14.8554
375.956	15.1776	-27.531	14.8382		402.786	15.8267	-27.9408	15.3427				-27.531	14.8382
364.686	15.7069	-27.7834	14.8268		399.599	16.0111	-28.4004	15.3439				-27.7834	14.8268
368.945	15.5657	-25.7706	14.7476		404.004	15.9105	-29.5786	15.3744				-25.7706	14.7476
359.533	16.0144	-24.3791	14.7623		411.819	15.5852	-30.2706	15.4414				-24.3791	14.7623
373.635	15.3747	-25.2748	14.7957		400.482	16.0725	-31.4914	15.5866				-25.2748	14.7957
367.016	15.6517	-26.1802	14.8209		412.936	15.6088	-27.9194	15.454				-26.1802	14.8209
360.116	16.0385	-29.2737	14.9355		415.686	15.5104	-26.7527	15.425				-29.2737	14.9355
377.171	15.3128	-33.0439	15.1099		407.353	15.8412	-26.6699	15.4519				-33.0439	15.1099
367.549	15.7642	-34.3978	15.1198		409.698	15.7406	-24.3769	15.3623				-34.3978	15.1198
363.842	16.0082	-31.9156	15.0232		393.225	16.5647	-23.6073	15.2776				-31.9156	15.0232
365.299	15.8621	-31.2239	15.0309		413.423	15.6274	-21.5385	15.1706				-31.2239	15.0309
371.195	15.7279	-29.2969	14.9967				-18.3236	15.0799				-29.2969	14.9967
369.226	15.9048	-25.6214	14.8723				-14.4586	14.9384				-25.6214	14.8723
364.475	15.972	-25.8661	14.9431				-13.0726	14.8634				-25.8661	14.9431
360.97	16.3312	-27.0482	15.0498				-9.43825	14.6859				-27.0482	15.0498
369.768	15.8891	-25.7958	15.0291				-8.74484	14.6573				-25.7958	15.0291
362.135	16.2093	-24.941	14.9985				-7.77667	14.6015				-24.941	14.9985
360.528	16.351	-26.238	15.0558				-8.24046	14.6168				-26.238	15.0558
371.496	15.8472	-25.817	15.0422				-11.1339	14.7636				-25.817	15.0422
377.101	15.6189	-28.1282	15.158				-12.9893	14.8928				-28.1282	15.158
365.429	16.1403	-28.8212	15.2237				-14.6192	15.0142				-28.8212	15.2237
366.695	16.1897	-28.3473	15.274				-20.0309	15.2717				-28.3473	15.274
370.17	16.0906	-28.5025	15.3459				-22.2436	15.388				-28.5025	15.3459
367.458	16.2782	-28.5358	15.3759				-23.2822	15.4751				-28.5358	15.3759
361.693	16.5874	-25.636	15.233				-24.8678	15.564				-25.636	15.233
371.436	16.2508	-27.9408	15.3427				-27.2901	15.704				-27.9408	15.3427
377.241	15.9783	-28.4004	15.3439				-26.8687	15.7384				-28.4004	15.3439
371.978	16.2067	-29.5786	15.3744				-27.6159	15.7898				-29.5786	15.3744
369.367	16.3384	-30.2706	15.4414				-25.9143	15.7354				-30.2706	15.4414
385.929	15.6059	-31.4914	15.5866				-27.7513	15.8209				-31.4914	15.5866
360.608	16.8421	-27.9194	15.454				-27.0666	15.7979				-27.9194	15.454
370.833	16.4184	-26.7527	15.425				-22.0136	15.5085				-26.7527	15.425
377.593	16.1445	-26.6699	15.4519				-18.8339	15.3583				-26.6699	15.4519
378.055	16.1964	-24.3769	15.3623				-16.5126	15.2522				-24.3769	15.3623
372.5	16.4506	-23.6073	15.2776				-16.4154	15.3134				-23.6073	15.2776
368.151	16.6474	-21.5385	15.1706				-16.8509	15.3786				-21.5385	15.1706
367.78	16.7687	-18.3236	15.0799				-21.1547	15.6451				-18.3236	15.0799
368.553	16.7408	-14.4586	14.9384				-23.5944	15.8624				-14.4586	14.9384
369.126	16.7031	-13.0726	14.8634				-24.7603	15.9218				-13.0726	14.8634
368.051	16.8031	-9.43825	14.6859				-22.958	15.8282				-9.43825	14.6859
372.068	16.6301	-8.74484	14.6573				-20.7815	15.7203				-8.74484	14.6573
370.1	16.7591	-7.77667	14.6015				-21.5419	15.7699				-7.77667	14.6015
369.839	16.817	-8.24046	14.6168				-20.5313	15.6958				-8.24046	14.6168
371.014	16.8157	-11.1339	14.7636				-19.0726	15.6509				-11.1339	14.7636
370.019	16.8354	-12.9893	14.8928				-14.863	15.5304				-12.9893	14.8928
380.023	16.4878	-14.6192	15.0142				-14.4163	15.5437				-14.6192	15.0142
372.681	16.8056	-20.0309	15.2717				-8.44831	15.2833				-20.0309	15.2717
378.748	16.6162	-22.2436	15.388				-7.19509	15.2135				-22.2436	15.388
369.999	16.9625	-23.2822	15.4751				-5.44364	15.1311				-23.2822	15.4751
381.058	16.4879	-24.8678	15.564				-4.74745	15.0465				-24.8678	15.564
392.438	15.9818	-27.2901	15.704				0.11754	14.7901				-27.2901	15.704
382.565	16.477	-26.8687	15.7384				-1.92252	14.8914				-26.8687	15.7384
394.276	15.9857	-27.6159	15.7898				1.02712	14.786				-27.6159	15.7898
407.655	15.4464	-25.9143	15.7354				-1.6161	14.9279				-25.9143	15.7354
383.147	16.5485	-27.7513	15.8209				-2.70185	14.9736				-27.7513	15.8209
379.702	16.7699	-27.0666	15.7979				-6.49574	15.1465				-27.0666	15.7979
391.876	16.1776	-22.0136	15.5085				-7.243	15.1887				-22.0136	15.5085
384.081	16.6022	-18.8339	15.3583				-7.51755	15.2079				-18.8339	15.3583
386.16	16.5445	-16.5126	15.2522				-9.5396	15.3141				-16.5126	15.2522
381.43	16.7265	-16.4154	15.3134				-8.93823	15.3482				-16.4154	15.3134
387.788	16.505	-16.8509	15.3786				-6.95162	15.2681				-16.8509	15.3786
403.667	15.8464	-21.1547	15.6451				-6.64856	15.2487				-21.1547	15.6451
418.382	15.232	-23.5944	15.8624				-7.03812	15.2539				-23.5944	15.8624
415.891	15.387	-24.7603	15.9218				-3.79591	15.1023				-24.7603	15.9218
393.252	16.3827	-22.958	15.8282				-4.63304	15.1607				-22.958	15.8282
393.915	16.2915	-20.7815	15.7203				-6.83008	15.2518				-20.7815	15.7203
408.469	15.7476	-21.5419	15.7699				-5.89516	15.232				-21.5419	15.7699
421.084	15.2247	-20.5313	15.6958				-5.62199	15.2809				-20.5313	15.6958
411.773	15.6635	-19.0726	15.6509				-5.01983	15.29				-19.0726	15.6509
372.551	17.4931	-14.863	15.5304				-5.10158	15.2846				-14.863	15.5304
380.636	17.0925	-14.4163	15.5437				-7.70739	15.4749				-14.4163	15.5437
381.078	17.0837	-8.44831	15.2833				-8.30499	15.5053				-8.44831	15.2833
383.77	16.9982	-7.19509	15.2135				-10.3328	15.567				-7.19509	15.2135
395.371	16.5151	-5.44364	15.1311				-12.9645	15.652				-5.44364	15.1311
398.876	16.3776	-4.74745	15.0465				-12.2875	15.6053				-4.74745	15.0465
398.957	16.3686	0.11754	14.7901				-8.81095	15.428				0.11754	14.7901
396.004	16.4639	-1.92252	14.8914				-7.53161	15.4167				-1.92252	14.8914
405.325	16.1921	1.02712	14.786				-7.01912	15.4173				1.02712	14.786
		-1.6161	14.9279				-6.19585	15.4354				-1.6161	14.9279
		-2.70185	14.9736				-5.949	15.4461				-2.70185	14.9736
		-6.49574	15.1465				-6.00542	15.4742				-6.49574	15.1465
		-7.243	15.1887				-4.0479	15.3714				-7.243	15.1887
		-7.51755	15.2079				-5.81123	15.4788				-7.51755	15.2079
		-9.5396	15.3141				-5.49808	15.498				-9.5396	15.3141
		-8.93823	15.3482				-6.18357	15.5777				-8.93823	15.3482
		-6.95162	15.2681				-6.16299	15.5869				-6.95162	15.2681
		-6.64856	15.2487				-10.3748	15.7948				-6.64856	15.2487
		-7.03812	15.2539				-6.99042	15.6489				-7.03812	15.2539
		-3.79591	15.1023				-6.33798	15.6309				-3.79591	15.1023
		-4.63304	15.1607				-10.0699	15.8152				-4.63304	15.1607
		-6.83008	15.2518				-10.7596	15.8944				-6.83008	15.2518
		-5.89516	15.232				-10.6572	15.9327				-5.89516	15.232
		-5.62199	15.2809				-12.0169	16.0088				-5.62199	15.2809
		-5.01983	15.29				-11.6388	16.0188				-5.01983	15.29
		-5.10158	15.2846				-6.91143	15.806				-5.10158	15.2846
		-7.70739	15.4749				-5.44938	15.7531				-7.70739	15.4749
		-8.30499	15.5053				1.44004	15.4942				-8.30499	15.5053
		-10.3328	15.567				6.90819	15.3071				-10.3328	15.567
		-12.9645	15.652				7.51826	15.2836				-12.9645	15.652
		-12.2875	15.6053				5.89271	15.3273				-12.2875	15.6053
		-8.81095	15.428				5.98812	15.3119				-8.81095	15.428
		-7.53161	15.4167				1.37274	15.4848				-7.53161	15.4167
		-7.01912	15.4173				-2.1078	15.6134				-7.01912	15.4173
		-6.19585	15.4354				-1.00028	15.5754				-6.19585	15.4354
		-5.949	15.4461				1.84841	15.5243				-5.949	15.4461
		-6.00542	15.4742				7.29716	15.2722				-6.00542	15.4742
		-4.0479	15.3714				12.3057	15.044				-4.0479	15.3714
		-5.81123	15.4788				15.4382	14.9069				-5.81123	15.4788
		-5.49808	15.498				20.6613	14.6511				-5.49808	15.498
		-6.18357	15.5777				24.7891	14.4521				-6.18357	15.5777
		-6.16299	15.5869				24.0051	14.5236				-6.16299	15.5869
		-10.3748	15.7948				23.7861	14.5455				-10.3748	15.7948
		-6.99042	15.6489				24.3683	14.5266				-6.99042	15.6489
		-6.33798	15.6309				22.8445	14.6265				-6.33798	15.6309
		-10.0699	15.8152				17.9884	14.8331				-10.0699	15.8152
		-10.7596	15.8944				12.0285	15.1018				-10.7596	15.8944
		-10.6572	15.9327				8.90272	15.2551				-10.6572	15.9327
		-12.0169	16.0088				7.83241	15.3077				-12.0169	16.0088
		-11.6388	16.0188				10.2923	15.1854				-11.6388	16.0188
		-6.91143	15.806				11.2518	15.1432				-6.91143	15.806
		-5.44938	15.7531				12.5491	15.0572				-5.44938	15.7531
		1.44004	15.4942				10.0378	15.1754				1.44004	15.4942
		6.90819	15.3071				6.54633	15.3605				6.90819	15.3071
		7.51826	15.2836				0.39388	15.6612				7.51826	15.2836
		5.89271	15.3273				-2.5041	15.8273				5.89271	15.3273
		5.98812	15.3119				-3.14268	15.9343				5.98812	15.3119
		1.37274	15.4848				-2.49697	15.9435				1.37274	15.4848
		-2.1078	15.6134				-1.07372	15.8942				-2.1078	15.6134
		-1.00028	15.5754				-0.14316	15.89				-1.00028	15.5754
		1.84841	15.5243				1.12629	15.8423				1.84841	15.5243
		7.29716	15.2722				0.03282	15.9016				7.29716	15.2722
		12.3057	15.044				-1.29443	15.9448				12.3057	15.044
		15.4382	14.9069				-4.42262	16.0843				15.4382	14.9069
		20.6613	14.6511				-2.89425	15.9925				20.6613	14.6511
		24.7891	14.4521				1.76408	15.8056				24.7891	14.4521
		24.0051	14.5236				5.00055	15.7174				24.0051	14.5236
		23.7861	14.5455				4.16105	15.8231				23.7861	14.5455
		24.3683	14.5266				5.16307	15.8374				24.3683	14.5266
		22.8445	14.6265				4.55714	15.9234				22.8445	14.6265
		17.9884	14.8331				7.65604	15.7947				17.9884	14.8331
		12.0285	15.1018				12.5588	15.521				12.0285	15.1018
		8.90272	15.2551				19.9946	15.1455				8.90272	15.2551
		7.83241	15.3077				27.9632	14.7607				7.83241	15.3077
		10.2923	15.1854				32.2381	14.5391				10.2923	15.1854
		11.2518	15.1432				31.8242	14.6055				11.2518	15.1432
		12.5491	15.0572				30.2486	14.6847				12.5491	15.0572
		10.0378	15.1754				30.0282	14.7164				10.0378	15.1754
		6.54633	15.3605				29.816	14.7472				6.54633	15.3605
		0.39388	15.6612				28.4826	14.8216				0.39388	15.6612
		-2.5041	15.8273				30.3956	14.7258				-2.5041	15.8273
		-3.14268	15.9343				32.7289	14.6373				-3.14268	15.9343
		-2.49697	15.9435				35.6011	14.5289				-2.49697	15.9435
		-1.07372	15.8942				34.882	14.5604				-1.07372	15.8942
		-0.14316	15.89				35.4808	14.5113				-0.14316	15.89
		1.12629	15.8423				31.0572	14.6897				1.12629	15.8423
		0.03282	15.9016				29.4467	14.7596				0.03282	15.9016
		-1.29443	15.9448				29.4789	14.7517				-1.29443	15.9448
		-4.42262	16.0843				29.6159	14.7476				-4.42262	16.0843
		-2.89425	15.9925				28.2681	14.8296				-2.89425	15.9925
		1.76408	15.8056				28.0343	14.8364				1.76408	15.8056
		5.00055	15.7174				28.8095	14.8126				5.00055	15.7174
		4.16105	15.8231				27.0881	14.8836				4.16105	15.8231
		5.16307	15.8374				23.1218	15.0733				5.16307	15.8374
		4.55714	15.9234				21.6619	15.1631				4.55714	15.9234
		7.65604	15.7947				24.5156	15.0355				7.65604	15.7947
		12.5588	15.521				22.4935	15.1433				12.5588	15.521
		19.9946	15.1455				21.06	15.2371				19.9946	15.1455
		27.9632	14.7607				23.5828	15.1728				27.9632	14.7607
		32.2381	14.5391				24.049	15.1402				32.2381	14.5391
		31.8242	14.6055				22.2227	15.2843				31.8242	14.6055
		30.2486	14.6847				23.5812	15.2259				30.2486	14.6847
		30.0282	14.7164				24.7188	15.187				30.0282	14.7164
		29.816	14.7472				22.9349	15.1878				29.816	14.7472
		28.4826	14.8216				28.6927	14.9791				28.4826	14.8216
		30.3956	14.7258				26.9181	15.0387				30.3956	14.7258
		32.7289	14.6373				23.5729	15.1703				32.7289	14.6373
		35.6011	14.5289				24.4093	15.1428				35.6011	14.5289
		34.882	14.5604				26.3992	15.1069				34.882	14.5604
		35.4808	14.5113				23.1363	15.2506				35.4808	14.5113
		31.0572	14.6897				25.6203	15.1566				31.0572	14.6897
		29.4467	14.7596				30.0494	15.0207				29.4467	14.7596
		29.4789	14.7517				29.4829	15.0311				29.4789	14.7517
		29.6159	14.7476				30.63	14.9798				29.6159	14.7476
		28.2681	14.8296				32.9454	14.8906				28.2681	14.8296
		28.0343	14.8364				35.1674	14.7983				28.0343	14.8364
		28.8095	14.8126				34.6785	14.8078				28.8095	14.8126
		27.0881	14.8836				36.1187	14.7995				27.0881	14.8836
		23.1218	15.0733				36.8834	14.7918				23.1218	15.0733
		21.6619	15.1631				36.752	14.8354				21.6619	15.1631
		24.5156	15.0355				34.8234	14.9301				24.5156	15.0355
		22.4935	15.1433				36.5455	14.8608				22.4935	15.1433
		21.06	15.2371				35.9594	14.8667				21.06	15.2371
		23.5828	15.1728				35.784	14.8919				23.5828	15.1728
		24.049	15.1402				33.4563	15				24.049	15.1402
		22.2227	15.2843				33.8111	14.9776				22.2227	15.2843
		23.5812	15.2259				35.1765	14.9453				23.5812	15.2259
		24.7188	15.187				33.392	15.0725				24.7188	15.187
		22.9349	15.1878				31.228	15.188				22.9349	15.1878
		28.6927	14.9791				35.5265	15.007				28.6927	14.9791
		26.9181	15.0387				38.4656	14.9007				26.9181	15.0387
		23.5729	15.1703				39.4742	14.8581				23.5729	15.1703
		24.4093	15.1428				40.1294	14.8214				24.4093	15.1428
		26.3992	15.1069				42.9735	14.6824				26.3992	15.1069
		23.1363	15.2506				40.0585	14.808				23.1363	15.2506
		25.6203	15.1566				34.4938	15.0966				25.6203	15.1566
		30.0494	15.0207				33.0381	15.175				30.0494	15.0207
		29.4829	15.0311				35.2953	15.0799				29.4829	15.0311
		30.63	14.9798				32.886	15.229				30.63	14.9798
		32.9454	14.8906				32.4169	15.2845				32.9454	14.8906
		35.1674	14.7983				36.559	15.1275				35.1674	14.7983
		34.6785	14.8078				38.2045	15.0574				34.6785	14.8078
		36.1187	14.7995				36.7276	15.1251				36.1187	14.7995
		36.8834	14.7918				36.4604	15.1226				36.8834	14.7918
		36.752	14.8354				37.0744	15.1223				36.752	14.8354
		34.8234	14.9301				38.6444	15.0288				34.8234	14.9301
		36.5455	14.8608				35.0053	15.1897				36.5455	14.8608
		35.9594	14.8667				36.0518	15.1578				35.9594	14.8667
		35.784	14.8919				37.7488	15.1282				35.784	14.8919
		33.4563	15				38.1651	15.0838				33.4563	15
		33.8111	14.9776				37.431	15.1363				33.8111	14.9776
		35.1765	14.9453				39.9871	15.0522				35.1765	14.9453
		33.392	15.0725				42.5469	14.9665				33.392	15.0725
		31.228	15.188				44.8713	14.8564				31.228	15.188
		35.5265	15.007				46.3058	14.8224				35.5265	15.007
		38.4656	14.9007				46.9495	14.8103				38.4656	14.9007
		39.4742	14.8581				45.5962	14.8876				39.4742	14.8581
		40.1294	14.8214				42.1524	15.0749				40.1294	14.8214
		42.9735	14.6824				39.7133	15.2245				42.9735	14.6824
		40.0585	14.808				38.2493	15.3032				40.0585	14.808
		34.4938	15.0966				37.8876	15.3284				34.4938	15.0966
		33.0381	15.175				38.7952	15.3074				33.0381	15.175
		35.2953	15.0799				38.987	15.2797				35.2953	15.0799
		32.886	15.229				37.8154	15.328				32.886	15.229
		32.4169	15.2845				39.4849	15.2503				32.4169	15.2845
		36.559	15.1275				37.4668	15.3644				36.559	15.1275
		38.2045	15.0574				35.7846	15.4789				38.2045	15.0574
		36.7276	15.1251				35.3638	15.5285				36.7276	15.1251
		36.4604	15.1226				36.0447	15.5206				36.4604	15.1226
		37.0744	15.1223				35.0997	15.5944				37.0744	15.1223
		38.6444	15.0288				36.811	15.5188				38.6444	15.0288
		35.0053	15.1897				39.4954	15.3758				35.0053	15.1897
		36.0518	15.1578				40.956	15.321				36.0518	15.1578
		37.7488	15.1282				43.0947	15.2475				37.7488	15.1282
		38.1651	15.0838				43.1376	15.2763				38.1651	15.0838
		37.431	15.1363				42.6459	15.3512				37.431	15.1363
		39.9871	15.0522				42.6283	15.4145				39.9871	15.0522
		42.5469	14.9665				41.6677	15.4967				42.5469	14.9665
		44.8713	14.8564				41.0942	15.5605				44.8713	14.8564
		46.3058	14.8224				42.0063	15.5445				46.3058	14.8224
		46.9495	14.8103				42.5481	15.4991				46.9495	14.8103
		45.5962	14.8876				41.2814	15.5404				45.5962	14.8876
		42.1524	15.0749				42.5717	15.4442				42.1524	15.0749
		39.7133	15.2245				43.4522	15.3932				39.7133	15.2245
		38.2493	15.3032				43.527	15.3801				38.2493	15.3032
		37.8876	15.3284				41.3284	15.5472				37.8876	15.3284
		38.7952	15.3074				43.2358	15.5204				38.7952	15.3074
		38.987	15.2797				44.7665	15.5304				38.987	15.2797
		37.8154	15.328				44.6183	15.5621				37.8154	15.328
		39.4849	15.2503				43.3781	15.6635				39.4849	15.2503
		37.4668	15.3644				44.5403	15.5806				37.4668	15.3644
		35.7846	15.4789				42.3353	15.6635				35.7846	15.4789
		35.3638	15.5285				42.7445	15.6246				35.3638	15.5285
		36.0447	15.5206				42.1726	15.6418				36.0447	15.5206
		35.0997	15.5944				43.5784	15.5746				35.0997	15.5944
		36.811	15.5188				42.6574	15.6557				36.811	15.5188
		39.4954	15.3758				43.5921	15.6364				39.4954	15.3758
		40.956	15.321				42.382	15.746				40.956	15.321
		43.0947	15.2475				42.4856	15.7917				43.0947	15.2475
		43.1376	15.2763				40.7866	15.8823				43.1376	15.2763
		42.6459	15.3512				42.6534	15.8317				42.6459	15.3512
		42.6283	15.4145				43.511	15.8115				42.6283	15.4145
		41.6677	15.4967				45.8456	15.7254				41.6677	15.4967
		41.0942	15.5605				46.075	15.7109				41.0942	15.5605
		42.0063	15.5445				45.6061	15.7482				42.0063	15.5445
		42.5481	15.4991				46.7751	15.69				42.5481	15.4991
		41.2814	15.5404				47.1417	15.6975				41.2814	15.5404
		42.5717	15.4442				44.5767	15.8262				42.5717	15.4442
		43.4522	15.3932				44.5147	15.8885				43.4522	15.3932
		43.527	15.3801				46.4271	15.8537				43.527	15.3801
		41.3284	15.5472				47.5879	15.7997				41.3284	15.5472
		43.2358	15.5204				46.8523	15.8317				43.2358	15.5204
		44.7665	15.5304				47.3514	15.7914				44.7665	15.5304
		44.6183	15.5621				48.815	15.7503				44.6183	15.5621
		43.3781	15.6635				48.2403	15.7771				43.3781	15.6635
		44.5403	15.5806				48.2924	15.8225				44.5403	15.5806
		42.3353	15.6635				48.9644	15.8316				42.3353	15.6635
		42.7445	15.6246				48.987	15.8758				42.7445	15.6246
		42.1726	15.6418				49.4476	15.8315				42.1726	15.6418
		43.5784	15.5746				52.2936	15.7281				43.5784	15.5746
		42.6574	15.6557				51.035	15.8204				42.6574	15.6557
		43.5921	15.6364				50.3921	15.8546				43.5921	15.6364
		42.382	15.746				49.8912	15.8859				42.382	15.746
		42.4856	15.7917				48.5325	15.9604				42.4856	15.7917
		40.7866	15.8823				47.2684	16.0108				40.7866	15.8823
		42.6534	15.8317				46.2185	16.051				42.6534	15.8317
		43.511	15.8115				44.7137	16.153				43.511	15.8115
		45.8456	15.7254				45.5152	16.1471				45.8456	15.7254
		46.075	15.7109				44.9295	16.2242				46.075	15.7109
		45.6061	15.7482				43.7303	16.3216				45.6061	15.7482
		46.7751	15.69				44.2135	16.3359				46.7751	15.69
		47.1417	15.6975				45.357	16.294				47.1417	15.6975
		44.5767	15.8262				46.3214	16.2541				44.5767	15.8262
		44.5147	15.8885				49.0221	16.109				44.5147	15.8885
		46.4271	15.8537				49.3942	16.0986				46.4271	15.8537
		47.5879	15.7997				49.3867	16.0879				47.5879	15.7997
		46.8523	15.8317				49.03	16.1569				46.8523	15.8317
		47.3514	15.7914				48.7368	16.2071				47.3514	15.7914
		48.815	15.7503				45.9667	16.3779				48.815	15.7503
		48.2403	15.7771				45.089	16.4556				48.2403	15.7771
		48.2924	15.8225				44.8006	16.5496				48.2924	15.8225
		48.9644	15.8316				43.0761	16.5945				48.9644	15.8316
		48.987	15.8758				42.0249	16.624				48.987	15.8758
		49.4476	15.8315				44.0268	16.4973				49.4476	15.8315
		52.2936	15.7281				45.7816	16.4357				52.2936	15.7281
		51.035	15.8204				45.1579	16.4617				51.035	15.8204
		50.3921	15.8546				48.626	16.3375				50.3921	15.8546
		49.8912	15.8859				50.2175	16.3865				49.8912	15.8859
		48.5325	15.9604				50.3746	16.449				48.5325	15.9604
		47.2684	16.0108				52.2542	16.3415				47.2684	16.0108
		46.2185	16.051				59.0416	16.0148				46.2185	16.051
		44.7137	16.153				64.2725	15.7709				44.7137	16.153
		45.5152	16.1471				66.0779	15.5905				45.5152	16.1471
		44.9295	16.2242				65.5447	15.6745				44.9295	16.2242
		43.7303	16.3216				63.9995	15.7891				43.7303	16.3216
		44.2135	16.3359				57.2522	16.0984				44.2135	16.3359
		45.357	16.294				51.0421	16.4291				45.357	16.294
		46.3214	16.2541				48.4454	16.6423				46.3214	16.2541
		49.0221	16.109				48.6174	16.5635				49.0221	16.109
		49.3942	16.0986				48.3154	16.5822				49.3942	16.0986
		49.3867	16.0879				48.6764	16.6219				49.3867	16.0879
		49.03	16.1569				48.758	16.6478				49.03	16.1569
		48.7368	16.2071				49.0884	16.6021				48.7368	16.2071
		45.9667	16.3779				49.858	16.6282				45.9667	16.3779
		45.089	16.4556				49.9774	16.6494				45.089	16.4556
		44.8006	16.5496				49.5826	16.6802				44.8006	16.5496
		43.0761	16.5945				50.0983	16.6645				43.0761	16.5945
		42.0249	16.624				52.3426	16.5889				42.0249	16.624
		44.0268	16.4973				56.0384	16.4193				44.0268	16.4973
		45.7816	16.4357				61.5378	16.1719				45.7816	16.4357
		45.1579	16.4617				66.6075	15.9452				45.1579	16.4617
		48.626	16.3375				70.4407	15.781				48.626	16.3375
		50.2175	16.3865				70.5314	15.7573				50.2175	16.3865
		50.3746	16.449				69.0559	15.8285				50.3746	16.449
		52.2542	16.3415				68.4246	15.893				52.2542	16.3415
		59.0416	16.0148				68.966	15.8454				59.0416	16.0148
		64.2725	15.7709				72.9911	15.6789				64.2725	15.7709
		66.0779	15.5905				75.8699	15.6031				66.0779	15.5905
		65.5447	15.6745				75.2503	15.6646				65.5447	15.6745
		63.9995	15.7891				71.416	15.8344				63.9995	15.7891
		57.2522	16.0984				67.846	16.0529				57.2522	16.0984
		51.0421	16.4291				62.3543	16.3004				51.0421	16.4291
		48.4454	16.6423				58.4771	16.4591				48.4454	16.6423
		48.6174	16.5635				61.5241	16.3146				48.6174	16.5635
		48.3154	16.5822				65.9762	16.0812				48.3154	16.5822
		48.6764	16.6219				71.4653	15.7973				48.6764	16.6219
		48.758	16.6478				73.2839	15.6942				48.758	16.6478
		49.0884	16.6021				75.7038	15.593				49.0884	16.6021
		49.858	16.6282				78.982	15.4544				49.858	16.6282
		49.9774	16.6494				81.9612	15.379				49.9774	16.6494
		49.5826	16.6802				82.359	15.3647				49.5826	16.6802
		50.0983	16.6645				82.7668	15.3467				50.0983	16.6645
		52.3426	16.5889				83.522	15.285				52.3426	16.5889
		56.0384	16.4193				79.7538	15.4514				56.0384	16.4193
		61.5378	16.1719				76.0657	15.5695				61.5378	16.1719
		66.6075	15.9452				75.2299	15.6084				66.6075	15.9452
		70.4407	15.781				75.007	15.6426				70.4407	15.781
		70.5314	15.7573				76.6749	15.5831				70.5314	15.7573
		69.0559	15.8285				79.3793	15.4692				69.0559	15.8285
		68.4246	15.893				78.6073	15.527				68.4246	15.893
		68.966	15.8454				76.6835	15.6426				68.966	15.8454
		72.9911	15.6789				75.2119	15.7145				72.9911	15.6789
		75.8699	15.6031				71.1648	15.912				75.8699	15.6031
		75.2503	15.6646				65.6925	16.1871				75.2503	15.6646
		71.416	15.8344				64.6424	16.2596				71.416	15.8344
		67.846	16.0529				64.4609	16.2565				67.846	16.0529
		62.3543	16.3004				67.1959	16.1652				62.3543	16.3004
		58.4771	16.4591				70.0027	16.0825				58.4771	16.4591
		61.5241	16.3146				66.8856	16.2149				61.5241	16.3146
		65.9762	16.0812				64.9498	16.3254				65.9762	16.0812
		71.4653	15.7973				60.6664	16.5638				71.4653	15.7973
		73.2839	15.6942				60.3073	16.578				73.2839	15.6942
		75.7038	15.593				61.0079	16.5291				75.7038	15.593
		78.982	15.4544				68.6364	16.1741				78.982	15.4544
		81.9612	15.379				72.6821	15.98				81.9612	15.379
		82.359	15.3647				78.7578	15.699				82.359	15.3647
		82.7668	15.3467				78.0756	15.7467				82.7668	15.3467
		83.522	15.285				79.4957	15.7025				83.522	15.285
		79.7538	15.4514				77.6861	15.8491				79.7538	15.4514
		76.0657	15.5695				77.2369	15.9026				76.0657	15.5695
		75.2299	15.6084				76.8224	15.9526				75.2299	15.6084
		75.007	15.6426				77.7411	15.9291				75.007	15.6426
		76.6749	15.5831				75.5945	16.0401				76.6749	15.5831
		79.3793	15.4692				75.917	16.0129				79.3793	15.4692
		78.6073	15.527				77.3208	15.9365				78.6073	15.527
		76.6835	15.6426				76.3507	15.9799				76.6835	15.6426
		75.2119	15.7145				76.4661	15.9784				75.2119	15.7145
		71.1648	15.912				77.0447	15.9733				71.1648	15.912
		65.6925	16.1871				77.3389	15.9796				65.6925	16.1871
		64.6424	16.2596				76.7195	16.0142				64.6424	16.2596
		64.4609	16.2565				78.9535	15.9281				64.4609	16.2565
		67.1959	16.1652				79.4801	15.9133				67.1959	16.1652
		70.0027	16.0825				78.3243	15.984				70.0027	16.0825
		66.8856	16.2149				78.3585	15.9826				66.8856	16.2149
		64.9498	16.3254				77.8512	16.0127				64.9498	16.3254
		60.6664	16.5638				77.501	16.0341				60.6664	16.5638
		60.3073	16.578				76.3818	16.0911				60.3073	16.578
		61.0079	16.5291				78.1655	16.0068				61.0079	16.5291
		68.6364	16.1741				78.89	15.9921				68.6364	16.1741
		72.6821	15.98				80.0128	15.986				72.6821	15.98
		78.7578	15.699				82.3695	15.9447				78.7578	15.699
		78.0756	15.7467				82.8254	15.9192				78.0756	15.7467
		79.4957	15.7025				86.4178	15.7801				79.4957	15.7025
		77.6861	15.8491				90.685	15.5643				77.6861	15.8491
		77.2369	15.9026				90.4287	15.5618				77.2369	15.9026
		76.8224	15.9526				87.4677	15.659				76.8224	15.9526
		77.7411	15.9291				86.7769	15.7152				77.7411	15.9291
		75.5945	16.0401				83.5337	15.9303				75.5945	16.0401
		75.917	16.0129				81.7599	16.0641				75.917	16.0129
		77.3208	15.9365				83.7497	16.0288				77.3208	15.9365
		76.3507	15.9799				83.6481	16.0237				76.3507	15.9799
		76.4661	15.9784				86.0902	15.8817				76.4661	15.9784
		77.0447	15.9733				89.9364	15.6233				77.0447	15.9733
		77.3389	15.9796				90.3227	15.5724				77.3389	15.9796
		76.7195	16.0142				91.2333	15.4918				76.7195	16.0142
		78.9535	15.9281				96.2143	15.2408				78.9535	15.9281
		79.4801	15.9133				98.2813	15.2262				79.4801	15.9133
		78.3243	15.984				97.7379	15.2777				78.3243	15.984
		78.3585	15.9826				99.177	15.2596				78.3585	15.9826
		77.8512	16.0127				99.8904	15.2469				77.8512	16.0127
		77.501	16.0341				101.952	15.19				77.501	16.0341
		76.3818	16.0911				101.005	15.1974				76.3818	16.0911
		78.1655	16.0068				96.6082	15.4284				78.1655	16.0068
		78.89	15.9921				91.6445	15.663				78.89	15.9921
		80.0128	15.986				86.9305	15.8676				80.0128	15.986
		82.3695	15.9447				80.0054	16.2257				82.3695	15.9447
		82.8254	15.9192				76.0108	16.4473				82.8254	15.9192
		86.4178	15.7801				75.2719	16.4848				86.4178	15.7801
		90.685	15.5643				75.3333	16.4905				90.685	15.5643
		90.4287	15.5618				76.591	16.4735				90.4287	15.5618
		87.4677	15.659				77.4438	16.4459				87.4677	15.659
		86.7769	15.7152				78.8603	16.3998				86.7769	15.7152
		83.5337	15.9303				79.7069	16.3704				83.5337	15.9303
		81.7599	16.0641				79.8748	16.3952				81.7599	16.0641
		83.7497	16.0288				78.5412	16.4824				83.7497	16.0288
		83.6481	16.0237				77.9252	16.5395				83.6481	16.0237
		86.0902	15.8817				78.9377	16.5443				86.0902	15.8817
		89.9364	15.6233				79.4627	16.5483				89.9364	15.6233
		90.3227	15.5724				80.6694	16.5381				90.3227	15.5724
		91.2333	15.4918				82.4897	16.5261				91.2333	15.4918
		96.2143	15.2408				84.2067	16.4472				96.2143	15.2408
		98.2813	15.2262				84.2267	16.431				98.2813	15.2262
		97.7379	15.2777				83.2413	16.4929				97.7379	15.2777
		99.177	15.2596				81.6536	16.5319				99.177	15.2596
		99.8904	15.2469				80.6195	16.5475				99.8904	15.2469
		101.952	15.19				79.4262	16.6838				101.952	15.19
		101.005	15.1974				77.207	16.8386				101.005	15.1974
		96.6082	15.4284				78.9779	16.8285				96.6082	15.4284
		91.6445	15.663				80.0407	16.8122				91.6445	15.663
		86.9305	15.8676				81.8187	16.7663				86.9305	15.8676
		80.0054	16.2257				87.6061	16.4611				80.0054	16.2257
		76.0108	16.4473				93.2007	16.1782				76.0108	16.4473
		75.2719	16.4848				104.399	15.6676				75.2719	16.4848
		75.3333	16.4905				116.025	15.1338				75.3333	16.4905
		76.591	16.4735				125.652	14.6633				76.591	16.4735
		77.4438	16.4459				133.981	14.3422				77.4438	16.4459
		78.8603	16.3998				143.598	13.9085				78.8603	16.3998
		79.7069	16.3704				145.041	13.8208				79.7069	16.3704
		79.8748	16.3952				146.177	13.8043				79.8748	16.3952
		78.5412	16.4824				145.425	13.8853				78.5412	16.4824
		77.9252	16.5395				141.228	14.0452				77.9252	16.5395
		78.9377	16.5443				137.645	14.2167				78.9377	16.5443
		79.4627	16.5483				138.77	14.1919				79.4627	16.5483
		80.6694	16.5381				137.731	14.2391				80.6694	16.5381
		82.4897	16.5261				137.911	14.1702				82.4897	16.5261
		84.2067	16.4472				140.5	14.0376				84.2067	16.4472
		84.2267	16.431				142.23	13.9312				84.2267	16.431
		83.2413	16.4929				139.936	13.99				83.2413	16.4929
		81.6536	16.5319				139.547	13.9939				81.6536	16.5319
		80.6195	16.5475				139.309	13.9971				80.6195	16.5475
		79.4262	16.6838				136.852	14.0687				79.4262	16.6838
		77.207	16.8386				135.854	14.1296				77.207	16.8386
		78.9779	16.8285				137.086	14.0852				78.9779	16.8285
		80.0407	16.8122				137.705	14.0548				80.0407	16.8122
		81.8187	16.7663				140.748	13.92				81.8187	16.7663
		87.6061	16.4611				142.816	13.8175				87.6061	16.4611
		93.2007	16.1782				144.66	13.718				93.2007	16.1782
		104.399	15.6676				142.751	13.7759				104.399	15.6676
		116.025	15.1338				142.921	13.7907				116.025	15.1338
		125.652	14.6633				142.007	13.8657				125.652	14.6633
		133.981	14.3422				142.446	13.8505				133.981	14.3422
		143.598	13.9085				143.461	13.8216				143.598	13.9085
		145.041	13.8208				144.112	13.8003				145.041	13.8208
		146.177	13.8043				142.512	13.8114				146.177	13.8043
		145.425	13.8853				140.406	13.8631				145.425	13.8853
		141.228	14.0452				140.305	13.8588				141.228	14.0452
		137.645	14.2167				138.973	13.8955				137.645	14.2167
		138.77	14.1919				138.538	13.8964				138.77	14.1919
[truncated: 933 more rows]
