# Supplementary material for: Polarity of the CRISPR roadblock to transcription
Source: Nat Struct Mol Biol. 2022 Dec 5;29(12):1217–27. doi: 10.1038/s41594-022-00864-x (PMC9758054; doi:10.1038/s41594-022-00864-x)
Supplement: Source Data Fig. 3 — Raw unzipping traces in b; calculated Mfd move-through data for each replicate in c. [file 41594_2022_864_MOESM6_ESM.xlsx]

## Sheet: Fig3
b - top					b - middle					b - bottom					c - top				c - bottom
Unzip		naked			Unzip		naked			Unzip		naked			dCas9				dCas12a
Position from PAM (bp)	Force (pN)	Position from PAM (bp)	Force (pN)		Position from PAM (bp)	Force (pN)	Position from PAM (bp)	Force (pN)		Position from PAM (bp)	Force (pN)	Position from PAM (bp)	Force (pN)			PAM-Distal	PAM-Proximal			PAM-Distal	PAM-Proximal
-351.762	11.9994	-351.465	15.2203		-353.315	11.9606	-351.465	15.2203		-357.609	13.6968	-351.465	15.2203		replicate	Mfd Move-through (%)	Mfd Move-through (%)		replicate	Mfd Move-through (%)	Mfd Move-through (%)
-372.192	13.055	-349.396	15.1605		-361.305	12.381	-349.396	15.1605		-349.356	13.3651	-349.396	15.1605		1	31.7287	0		1	11.5567	0
-364.586	12.6318	-351.278	15.3261		-370.524	12.8153	-351.278	15.3261		-350.698	13.5752	-351.278	15.3261		2	28.7598	0		2	20.4322	0
-348.473	11.937	-349.714	15.3048		-346.532	11.6845	-349.714	15.3048		-357.713	13.8873	-349.714	15.3048		3	16.2783	-1.20453		3	22.4788	4.10046
-348.909	11.8564	-350.845	15.4097		-356.618	12.1253	-350.845	15.4097		-352.722	13.663	-350.845	15.4097		4	32.9447	-6.37063		4	6.7205	5.95065
-355.188	12.3153	-351.406	15.4802		-353.203	12.0888	-351.406	15.4802		-358.828	14.1139	-351.406	15.4802		5	18.7037	0		5	26.331	-10.8339
-352.599	12.1109	-352.485	15.56		-364.001	12.51	-352.485	15.56		-353.329	13.8289	-352.485	15.56		6	11.8565	7.60135		6	25.0281	-10.3664
-349.203	12.1482	-350.638	15.4669		-356.877	12.3778	-350.638	15.4669		-354.307	13.9627	-350.638	15.4669
-356.151	12.3179	-351.534	15.5357		-358.221	12.3685	-351.534	15.5357		-355.198	14.0446	-351.534	15.5357		Average	23.3786	0.0043646			18.7579	-1.85821
-352.473	12.3012	-349.259	15.4058		-350.945	12.2003	-349.259	15.4058		-348.788	13.9745	-349.259	15.4058		N	6	6			6	6
-364.055	12.8051	-347.317	15.3123		-358.569	12.5046	-347.317	15.3123		-352.485	14.2504	-347.317	15.3123		Standard Error	3.62959	1.82406			3.21493	2.92315
-349.135	12.1096	-345.88	15.2942		-358.887	12.566	-345.88	15.2942		-355.209	14.5188	-345.88	15.2942
-356.074	12.5077	-346.059	15.3812		-362.01	12.8216	-346.059	15.3812		-346.766	13.9313	-346.059	15.3812			Total control traces	Total control traces			Total control traces	Total control traces
-348.634	12.1194	-342.009	15.1246		-363.083	12.8852	-342.009	15.1246		-344.679	13.9148	-342.009	15.1246			171	150			157	160
-356.117	12.6197	-339.652	15.0295		-351.236	12.2361	-339.652	15.0295		-355.282	14.731	-339.652	15.0295
-353.278	12.4787	-339.702	15.0612		-350.907	12.2245	-339.702	15.0612		-353.306	14.6522	-339.702	15.0612			Total non-control traces	Total non-control traces			Total non-control traces	Total non-control traces
-349.069	12.258	-341.322	15.1381		-353.93	12.5058	-341.322	15.1381		-355.591	14.7729	-341.322	15.1381			273	218			269	224
-353.494	12.4233	-340.922	15.1174		-354.291	12.4741	-340.922	15.1174		-342.22	14.0652	-340.922	15.1174
-352.893	12.5425	-343.385	15.2937		-353.931	12.5003	-343.385	15.2937		-355.544	14.9515	-343.385	15.2937
-361.355	13.058	-346.562	15.5063		-352.792	12.5448	-346.562	15.5063		-353.242	15.135	-346.562	15.5063
-354.79	12.6363	-344.947	15.4207		-365.289	13.2161	-344.947	15.4207		-346.01	14.8569	-344.947	15.4207
-362.005	13.1386	-340.186	15.1438		-353.033	12.6452	-340.186	15.1438		-356.953	15.4321	-340.186	15.1438
-359.778	13.0483	-335.772	14.8686		-359.306	12.9665	-335.772	14.8686		-354.598	15.455	-335.772	14.8686
-348.551	12.477	-332.987	14.7392		-349.619	12.5018	-332.987	14.7392		-349.732	15.1717	-332.987	14.7392
-346.498	12.3207	-327.256	14.4055		-357.897	12.9856	-327.256	14.4055		-349.605	15.299	-327.256	14.4055
-347.019	12.3443	-325.236	14.2665		-365.211	13.4101	-325.236	14.2665		-346.833	15.314	-325.236	14.2665
-350.915	12.601	-324.96	14.242		-357.381	13.0039	-324.96	14.242		-346.309	15.1824	-324.96	14.242
-354.206	12.8152	-325.965	14.3129		-353.936	12.8557	-325.965	14.3129		-347.688	15.4293	-325.965	14.3129
-359.171	13.2303	-325.812	14.2735		-350.508	12.7163	-325.812	14.2735		-348.956	15.5694	-325.812	14.2735
-360.341	13.2257	-326.866	14.3511		-359.686	13.3387	-326.866	14.3511		-344.483	15.7101	-326.866	14.3511
-348.463	12.7568	-330.654	14.5629		-361.355	13.309	-330.654	14.5629		-339.234	15.3792	-330.654	14.5629
-352.868	12.9274	-331.933	14.6725		-351.874	12.8736	-331.933	14.6725		-343.681	15.6177	-331.933	14.6725
-355.162	13.1171	-336.391	14.9043		-356.741	13.2289	-336.391	14.9043		-337.258	15.3285	-336.391	14.9043
-355.209	13.1347	-339.952	15.1326		-360.461	13.4679	-339.952	15.1326		-336.166	15.429	-339.952	15.1326
-353.063	13.1259	-344.189	15.3586		-357.548	13.4485	-344.189	15.3586		-329.007	14.9278	-344.189	15.3586
-356.989	13.2512	-343.009	15.3258		-363.042	13.6541	-343.009	15.3258		-345.02	16.0679	-343.009	15.3258
-350.46	13.0317	-345.612	15.4375		-363.884	13.7009	-345.612	15.4375		-339.794	15.8697	-345.612	15.4375
-352.56	13.0686	-345.471	15.4433		-357.381	13.4098	-345.471	15.4433		-345.436	16.2378	-345.471	15.4433
-349.557	13.0038	-345.207	15.4635		-362.909	13.8249	-345.207	15.4635		-344.31	16.2841	-345.207	15.4635
-352.708	13.2728	-344.186	15.4012		-352.851	13.4872	-344.186	15.4012		-326.942	15.4536	-344.186	15.4012
-348.828	13.1222	-344.434	15.4488		-352.976	13.5068	-344.434	15.4488		-316.366	14.8666	-344.434	15.4488
-355.792	13.4703	-343.139	15.4308		-354.593	13.5249	-343.139	15.4308		-310.971	14.5621	-343.139	15.4308
-346.855	13.0832	-342.94	15.5029		-352.505	13.4735	-342.94	15.5029		-310.798	14.7675	-342.94	15.5029
-344.792	12.9958	-341.288	15.3902		-356.986	13.7577	-341.288	15.3902		-313.078	14.7891	-341.288	15.3902
-356.552	13.6162	-340.601	15.4006		-350.271	13.4602	-340.601	15.4006		-311.688	14.949	-340.601	15.4006
-356.423	13.7053	-341.255	15.4544		-351.004	13.542	-341.255	15.4544		-317.436	15.2899	-341.255	15.4544
-352.388	13.4214	-338.983	15.2729		-348.401	13.4056	-338.983	15.2729		-312.323	14.9938	-338.983	15.2729
-346.71	13.0931	-332.83	14.9707		-348.823	13.5902	-332.83	14.9707		-311.485	15.0268	-332.83	14.9707
-357.611	13.7643	-330.942	14.8775		-352.477	13.8448	-330.942	14.8775		-312.167	14.9605	-330.942	14.8775
-351.928	13.5795	-327.342	14.7221		-359.738	14.2615	-327.342	14.7221		-313.435	15.3751	-327.342	14.7221
-347.746	13.4337	-322.802	14.445		-355.007	14.0815	-322.802	14.445		-309.489	15.2702	-322.802	14.445
-349.178	13.5544	-321.634	14.4745		-355.997	14.1535	-321.634	14.4745		-310.619	15.4192	-321.634	14.4745
-349.728	13.6653	-323.86	14.5558		-356.351	14.2465	-323.86	14.5558		-312.056	15.5237	-323.86	14.5558
-353.312	13.8961	-323.498	14.5371		-354.322	14.1898	-323.498	14.5371		-303.655	15.1581	-323.498	14.5371
-348.568	13.6819	-323.911	14.5316		-358.666	14.4592	-323.911	14.5316		-310.743	15.5315	-323.911	14.5316
-349.733	13.6757	-322.886	14.5124		-351.545	14.0683	-322.886	14.5124		-312.754	15.7792	-322.886	14.5124
-352.894	13.9782	-323.3	14.5257		-356.753	14.3074	-323.3	14.5257		-317.672	16.2271	-323.3	14.5257
-348.873	13.647	-322.087	14.4536		-358.287	14.5055	-322.087	14.4536		-309.041	15.5251	-322.087	14.4536
-350.732	13.7797	-321.45	14.4388		-350.811	13.9957	-321.45	14.4388		-295.941	14.9426	-321.45	14.4388
-350.921	14.0412	-322.089	14.4794		-356.32	14.6691	-322.089	14.4794		-281.235	14.1729	-322.089	14.4794
-353.727	14.2073	-324.09	14.5664		-351.246	14.4885	-324.09	14.5664		-282.136	14.3005	-324.09	14.5664
-355.595	14.4014	-323.711	14.5283		-358.263	14.9651	-323.711	14.5283		-277.882	14.0988	-323.711	14.5283
-355.751	14.4862	-324.198	14.5781		-351.657	14.4619	-324.198	14.5781		-289.189	15.0101	-324.198	14.5781
-357.623	14.5282	-324.888	14.6119		-357.842	14.9114	-324.888	14.6119		-284.036	14.5833	-324.888	14.6119
-357.026	14.5652	-324.152	14.5496		-356.04	14.8972	-324.152	14.5496		-280.558	14.4205	-324.152	14.5496
-353.577	14.3018	-323.286	14.5316		-342.574	14.0547	-323.286	14.5316		-279.704	14.4465	-323.286	14.5316
-356.677	14.7153	-322.372	14.4893		-352.859	14.7934	-322.372	14.4893		-282.043	14.6888	-322.372	14.4893
-353.991	14.5443	-322.855	14.4906		-347.892	14.3037	-322.855	14.4906		-277.828	14.5463	-322.855	14.4906
-353.146	14.5277	-322.858	14.5003		-354.15	14.834	-322.858	14.5003		-278.072	14.5198	-322.858	14.5003
-351.403	14.6219	-322.853	14.5372		-353.812	15.0123	-322.853	14.5372		-271.757	14.3612	-322.853	14.5372
-337.389	14.0249	-323.489	14.5786		-350.467	14.8921	-323.489	14.5786		-276.579	14.4947	-323.489	14.5786
-336.335	13.8599	-324.668	14.6178		-348.781	14.8491	-324.668	14.6178		-284.349	15.1917	-324.668	14.6178
-348.899	14.5695	-324.28	14.6054		-352.24	15.0877	-324.28	14.6054		-283.008	15.0098	-324.28	14.6054
-349.638	14.8535	-324.371	14.5927		-349.941	15.0011	-324.371	14.5927		-274.722	14.7023	-324.371	14.5927
-354.719	15.1029	-324.665	14.5519		-342.995	14.6353	-324.665	14.5519		-275.611	14.6913	-324.665	14.5519
-355.037	15.0063	-324.13	14.494		-351.243	15.2434	-324.13	14.494		-282.934	15.3669	-324.13	14.494
-354.002	15.0367	-323.629	14.5057		-351.672	15.225	-323.629	14.5057		-277.675	14.9502	-323.629	14.5057
-348.216	14.6896	-327.483	14.7266		-351.99	15.3103	-327.483	14.7266		-279.207	15.067	-327.483	14.7266
-358.273	15.3655	-331.785	15.0367		-341.939	14.6492	-331.785	15.0367		-280.131	15.2127	-331.785	15.0367
-353.442	15.3277	-336.126	15.3645		-335.607	14.5162	-336.126	15.3645		-275.722	15.0571	-336.126	15.3645
-355.512	15.517	-336.191	15.4232		-336.34	14.5804	-336.191	15.4232		-276.485	15.1721	-336.191	15.4232
-347.56	15.0993	-335.096	15.3817		-342.346	15.0858	-335.096	15.3817		-282.675	15.675	-335.096	15.3817
-345.873	14.8981	-330.741	15.1883		-344.252	15.327	-330.741	15.1883		-276.878	15.3821	-330.741	15.1883
-345.055	14.8711	-326.987	14.9473		-343.182	15.2741	-326.987	14.9473		-276.829	15.4647	-326.987	14.9473
-353.422	15.5521	-324.115	14.7782		-347.342	15.5566	-324.115	14.7782		-277.629	15.5886	-324.115	14.7782
-354.76	15.6386	-326.992	14.9725		-337.022	14.7858	-326.992	14.9725		-272.065	15.2856	-326.992	14.9725
-348.073	15.1848	-328.003	15.0344		-340.595	15.0231	-328.003	15.0344		-273.28	15.4584	-328.003	15.0344
-345.349	15.0416	-328.575	15.066		-343.407	15.3518	-328.575	15.066		-277.805	15.7702	-328.575	15.066
-342.624	15.0652	-327.64	15.0552		-338.994	15.0718	-327.64	15.0552		-282.861	16.2035	-327.64	15.0552
-343.57	15.2487	-325.878	14.9869		-337.052	15.0977	-325.878	14.9869		-267.598	15.2402	-325.878	14.9869
-343.228	15.3845	-321.392	14.7445		-340.002	15.3726	-321.392	14.7445		-269.591	15.5766	-321.392	14.7445
-336.575	15.009	-321.595	14.8168		-336.055	15.1231	-321.595	14.8168		-275.77	15.9961	-321.595	14.8168
-340.404	15.2407	-321.353	14.8472		-332.215	14.8812	-321.353	14.8472		-275.283	16.0219	-321.353	14.8472
-338.621	15.1356	-321.307	14.8581		-337.981	15.3574	-321.307	14.8581		-275.223	16.1822	-321.307	14.8581
-337.086	15.1831	-320.815	14.8389		-335.741	15.178	-320.815	14.8389		-280.834	16.4619	-320.815	14.8389
-333.045	14.9421	-322.353	14.929		-336.212	15.2007	-322.353	14.929		-270.967	15.9815	-322.353	14.929
-343.447	15.4968	-321.688	14.9025		-337.86	15.4199	-321.688	14.9025		-272.988	16.1454	-321.688	14.9025
-334.937	15.0571	-323.678	14.9901		-338.989	15.6399	-323.678	14.9901		-272.108	16.1747	-323.678	14.9901
-342.906	15.5856	-323.372	14.9579		-344.673	16.0585	-323.372	14.9579		-260.445	15.4118	-323.372	14.9579
-343.69	15.8494	-324.099	15.0053		-335.13	15.3709	-324.099	15.0053		-261.719	15.8197	-324.099	15.0053
-350.251	16.4074	-322.098	14.8522		-335.046	15.5244	-322.098	14.8522		-262.133	15.8554	-322.098	14.8522
-337.217	15.4664	-321.098	14.8216		-336.321	15.6547	-321.098	14.8216		-266.76	16.1998	-321.098	14.8216
-336.42	15.4788	-318.896	14.7114		-335.948	15.6241	-318.896	14.7114		-257.596	15.6901	-318.896	14.7114
-336.543	15.5027	-318.254	14.7449		-338.897	15.9227	-318.254	14.7449		-258.48	15.7995	-318.254	14.7449
-334.026	15.3117	-316.592	14.684		-341.154	16.0414	-316.592	14.684		-261.276	16.0957	-316.592	14.684
-333.973	15.3617	-318.894	14.8863		-342.563	16.2961	-318.894	14.8863		-263.477	16.3542	-318.894	14.8863
-339.652	15.8418	-320.804	14.9998		-337.271	15.9949	-320.804	14.9998		-258.259	16.1159	-320.804	14.9998
-341.793	15.9007	-321.381	15.0578		-338.293	15.9708	-321.381	15.0578		-255.528	16.0371	-321.381	15.0578
-341.087	15.8283	-321.65	15.0667		-335.318	15.9091	-321.65	15.0667		-255.992	16.1004	-321.65	15.0667
-336.588	15.8207	-324.692	15.2413		-330.205	15.7561	-324.692	15.2413		-268.709	17.1001	-324.692	15.2413
-343.041	16.3369	-322.838	15.1316		-314.84	14.6765	-322.838	15.1316		-259.334	16.7071	-322.838	15.1316
-336.584	16.0513	-322.34	15.1044		-312.955	14.6959	-322.34	15.1044		-266.047	16.9067	-322.34	15.1044
-329.921	15.667	-321.219	15.068		-317.215	14.9767	-321.219	15.068		-265.782	17.0623	-321.219	15.068
-338.302	16.2544	-321.218	15.1172		-309.27	14.4631	-321.218	15.1172		-258.307	16.5716	-321.218	15.1172
-323.766	15.2445	-317.993	14.9494		-319.022	15.1224	-317.993	14.9494		-261.575	16.939	-317.993	14.9494
-315.392	14.7058	-317.684	14.9677		-311.129	14.6723	-317.684	14.9677		-262.884	17.1918	-317.684	14.9677
-310.821	14.5169	-316.081	14.8775		-311.24	14.6807	-316.081	14.8775		-243.536	15.9592	-316.081	14.8775
-319.046	15.1209	-315.635	14.881		-316.948	15.0695	-315.635	14.881		-238.216	15.9097	-315.635	14.881
-318.936	15.1282	-315.96	14.8907		-318.221	15.2363	-315.96	14.8907		-235.489	15.6985	-315.96	14.8907
-316.138	14.9248	-317.032	14.95		-315.518	15.0017	-317.032	14.95		-224.442	15.0946	-317.032	14.95
-314.679	14.9288	-317.891	15.03		-315.675	15.0297	-317.891	15.03		-225.455	15.2766	-317.891	15.03
-318.162	15.245	-318.237	15.0581		-316.991	15.2363	-318.237	15.0581		-215.783	14.7833	-318.237	15.0581
-312.423	14.9247	-316.925	15.0411		-314.018	15.1101	-316.925	15.0411		-225.694	15.4321	-316.925	15.0411
-310.876	14.8003	-316.752	15.0567		-315.385	15.1429	-316.752	15.0567		-221.694	15.2904	-316.752	15.0567
-314.309	15.0739	-316.632	15.0791		-319.247	15.4812	-316.632	15.0791		-231.592	16.1066	-316.632	15.0791
-310.101	14.8317	-317.321	15.0706		-314.18	15.2442	-317.321	15.0706		-220.752	15.3516	-317.321	15.0706
-314.238	15.2046	-316.252	15.0475		-323.291	15.8118	-316.252	15.0475		-224.701	15.6078	-316.252	15.0475
-316.018	15.3302	-318.515	15.1408		-313.322	15.2118	-318.515	15.1408		-226.192	15.7472	-318.515	15.1408
-310.996	15.0916	-319.101	15.1606		-318.959	15.617	-319.101	15.1606		-228.454	15.9549	-319.101	15.1606
-314.385	15.088	-319.947	15.2369		-314.462	15.3175	-319.947	15.2369		-221.593	15.5967	-319.947	15.2369
-312.644	15.235	-318.861	15.2753		-316.987	15.5929	-318.861	15.2753		-227.074	15.9418	-318.861	15.2753
-314.072	15.2752	-320.898	15.4544		-309.356	15.0121	-320.898	15.4544		-222.75	15.7616	-320.898	15.4544
-315.668	15.4516	-321.229	15.5122		-292.008	14.2241	-321.229	15.5122		-221.962	15.7787	-321.229	15.5122
-316.581	15.5547	-318.899	15.4095		-299.229	14.548	-318.899	15.4095		-216.422	15.6922	-318.899	15.4095
-314.286	15.5103	-319.314	15.5334		-295.753	14.3124	-319.314	15.5334		-221.451	15.9111	-319.314	15.5334
-318.617	15.8087	-319.163	15.5674		-309.316	15.19	-319.163	15.5674		-224.005	16.2238	-319.163	15.5674
-316.55	15.7267	-316.919	15.4259		-315.736	15.6222	-316.919	15.4259		-220.291	15.9256	-316.919	15.4259
-313.793	15.5944	-315.546	15.2929		-314.019	15.5955	-315.546	15.2929		-227.932	16.447	-315.546	15.2929
-318.669	15.9288	-315.747	15.2992		-317.055	15.9705	-315.747	15.2992		-223.333	16.2243	-315.747	15.2992
-314.661	15.7779	-314.088	15.1576		-315.985	15.815	-314.088	15.1576		-215.816	15.8782	-314.088	15.1576
-312.472	15.5464	-314.996	15.1543		-313.216	15.5815	-314.996	15.1543		-219.687	16.1029	-314.996	15.1543
-310.336	15.5215	-315.501	15.2209		-314.371	15.8191	-315.501	15.2209		-223.871	16.5688	-315.501	15.2209
-315.73	15.7539	-313.93	15.2626		-317.304	15.9672	-313.93	15.2626		-222.086	16.4762	-313.93	15.2626
-315.943	15.8845	-314.879	15.4026		-317.385	16.1195	-314.879	15.4026		-221.371	16.5335	-314.879	15.4026
-312.544	15.7153	-313.046	15.3357		-310.636	15.6448	-313.046	15.3357		-224.394	16.8304	-313.046	15.3357
-311.968	15.7382	-312.058	15.347		-314.799	16.0194	-312.058	15.347		-228.165	17.0201	-312.058	15.347
-318.445	16.1824	-313.039	15.3918		-313.221	15.9171	-313.039	15.3918		-218.283	16.5064	-313.039	15.3918
-312.519	15.7736	-313.345	15.3209		-316.668	16.2029	-313.345	15.3209		-225.081	16.9468	-313.345	15.3209
-310.822	15.684	-307.797	15.0239		-296.615	14.8996	-307.797	15.0239		-223.797	16.9645	-307.797	15.0239
-314.105	16.1148	-308.383	15.0792		-287.652	14.2282	-308.383	15.0792		-224.978	17.2554	-308.383	15.0792
-304.751	15.4641	-309.753	15.1217		-292.469	14.7954	-309.753	15.1217		-224.689	17.3388	-309.753	15.1217
-311.692	16.0441	-308.454	15.0784		-310.261	16.0634	-308.454	15.0784		-224.536	17.4093	-308.454	15.0784
-298.941	15.2491	-311.031	15.31		-308.925	15.9964	-311.031	15.31		-217.159	16.9754	-311.031	15.31
-302.682	15.4325	-317.002	15.6303		-297.831	15.3612	-317.002	15.6303		-215.771	16.822	-317.002	15.6303
-295.987	15.0717	-316.809	15.6992		-280.702	14.1937	-316.809	15.6992		-217.804	17.2071	-316.809	15.6992
-296.818	15.1365	-314.637	15.6236		-280.556	14.2306	-314.637	15.6236		-218.327	17.2262	-314.637	15.6236
-300.353	15.4461	-316.425	15.7285		-278.713	14.2179	-316.425	15.7285		-223.268	17.6478	-316.425	15.7285
-286.57	14.5471	-315.43	15.6342		-297.892	15.4824	-315.43	15.6342		-222.191	17.6852	-315.43	15.6342
-294.742	15.059	-315.968	15.6653		-276.77	14.1004	-315.968	15.6653		-222.956	17.8193	-315.968	15.6653
-289.695	14.8696	-319.619	15.835		-282.295	14.4253	-319.619	15.835		-213.746	17.3579	-319.619	15.835
-280.459	14.414	-320.585	15.9284		-271.337	13.7713	-320.585	15.9284		-221.686	18.0518	-320.585	15.9284
-278.904	14.2472	-319.73	15.9464		-277.452	14.2246	-319.73	15.9464		-201.919	16.6449	-319.73	15.9464
-276.03	14.14	-319.811	16.0703		-276.565	14.1593	-319.811	16.0703		-173.776	14.869	-319.811	16.0703
-285.643	14.6397	-318.502	16.0645		-280.895	14.4623	-318.502	16.0645		-171.252	14.8461	-318.502	16.0645
-282.109	14.4526	-316.259	15.9855		-279.498	14.4066	-316.259	15.9855		-171.975	14.9086	-316.259	15.9855
-279.469	14.3544	-316.759	16.0569		-276.836	14.2163	-316.759	16.0569		-171.181	14.9182	-316.759	16.0569
-281.62	14.5397	-313.707	15.8845		-283.51	14.8168	-313.707	15.8845		-175.705	15.2816	-313.707	15.8845
-276.52	14.2514	-311.12	15.6916		-274.772	14.2027	-311.12	15.6916		-178.452	15.5711	-311.12	15.6916
-277.473	14.4347	-306.974	15.4705		-287.538	15.0774	-306.974	15.4705		-169.041	15.155	-306.974	15.4705
-281.762	14.6443	-301.688	15.1282		-282.871	14.6368	-301.688	15.1282		-172.783	15.3182	-301.688	15.1282
-287.238	14.9916	-295.014	14.7464		-275.24	14.2095	-295.014	14.7464		-158.213	14.8411	-295.014	14.7464
-279.342	14.3813	-290.65	14.5622		-283.088	14.6646	-290.65	14.5622		-149.482	14.5144	-290.65	14.5622
-284.985	14.8529	-288.716	14.4751		-288.235	15.1205	-288.716	14.4751		-158.533	15.072	-288.716	14.4751
-283.463	14.7333	-286.535	14.3755		-284.991	14.8001	-286.535	14.3755		-154.623	14.9638	-286.535	14.3755
-285.601	14.9983	-286.735	14.4085		-281.012	14.9501	-286.735	14.4085		-142.569	14.3248	-286.735	14.4085
-282.39	14.8618	-288.095	14.5055		-279.521	14.5226	-288.095	14.5055		-147.804	14.6832	-288.095	14.5055
-279.956	14.7601	-289.086	14.5244		-279.105	14.5858	-289.086	14.5244		-149.932	14.914	-289.086	14.5244
-277.429	14.5744	-290.452	14.6024		-287.751	15.1671	-290.452	14.6024		-145.955	14.6588	-290.452	14.6024
-281.828	14.8915	-297.882	15.0382		-277.112	14.5581	-297.882	15.0382		-129.047	13.8241	-297.882	15.0382
-283.276	14.8581	-303.831	15.3997		-273.623	14.2887	-303.831	15.3997		-124.183	13.5888	-303.831	15.3997
-276.685	14.6244	-307.812	15.5799		-281.835	14.9419	-307.812	15.5799		-127.355	13.6901	-307.812	15.5799
-279.733	14.574	-312.852	15.8219		-294.427	15.8347	-312.852	15.8219		-132.631	13.9952	-312.852	15.8219
-283.506	14.9108	-309.722	15.6556		-277.505	14.7368	-309.722	15.6556		-131.352	14.0103	-309.722	15.6556
-282.288	14.9584	-306.407	15.4521		-279.651	14.7995	-306.407	15.4521		-130.325	13.8649	-306.407	15.4521
-277.8	14.6617	-299.139	15.0125		-274.96	14.5938	-299.139	15.0125		-134.473	14.275	-299.139	15.0125
-276.392	14.6596	-294.419	14.7561		-280.585	15.0249	-294.419	14.7561		-121.626	13.6798	-294.419	14.7561
-278.931	14.7808	-293.11	14.7107		-279.578	15.0185	-293.11	14.7107		-126.14	13.9359	-293.11	14.7107
-275.369	14.7912	-296.03	14.8594		-278.899	15.0517	-296.03	14.8594		-130.735	14.2608	-296.03	14.8594
-280.96	15.0711	-295.277	14.7872		-276.686	14.905	-295.277	14.7872		-138.414	14.7977	-295.277	14.7872
-283.306	15.244	-297.694	14.9271		-273.258	14.5991	-297.694	14.9271		-129.593	14.1451	-297.694	14.9271
-285.258	15.3921	-297.869	14.9764		-276.819	14.9668	-297.869	14.9764		-124.602	14.0294	-297.869	14.9764
-294.467	16.2243	-293.053	14.7438		-280.863	15.2834	-293.053	14.7438		-131.865	14.3797	-293.053	14.7438
-280.167	15.0841	-290.255	14.5965		-277.637	15.1172	-290.255	14.5965		-124.42	14.0782	-290.255	14.5965
-275.817	14.892	-288.297	14.4768		-273.512	14.8153	-288.297	14.4768		-122.661	14.0612	-288.297	14.4768
-277.641	15.0117	-287.309	14.4427		-276.801	14.9954	-287.309	14.4427		-128.353	14.4253	-287.309	14.4427
-276.534	15.0434	-287.361	14.4095		-273.365	14.8686	-287.361	14.4095		-127.7	14.431	-287.361	14.4095
-270.404	14.7695	-289.158	14.4813		-277.239	15.1126	-289.158	14.4813		-122.93	14.2027	-289.158	14.4813
-280.284	15.3555	-290.285	14.547		-277.208	15.2875	-290.285	14.547		-125.274	14.3893	-290.285	14.547
-270.993	14.844	-289.845	14.5533		-273.785	15.0879	-289.845	14.5533		-118.907	14.1245	-289.845	14.5533
-275.185	15.2052	-290.019	14.5484		-273.907	15.0338	-290.019	14.5484		-124.106	14.3589	-290.019	14.5484
-274.876	15.1093	-293.817	14.7839		-273.796	15.2239	-293.817	14.7839		-126.03	14.3622	-293.817	14.7839
-276.364	15.1824	-297.868	15.0639		-278.689	15.5685	-297.868	15.0639		-126.883	14.5996	-297.868	15.0639
-271.56	14.9731	-299.533	15.1671		-269.949	14.9307	-299.533	15.1671		-125.099	14.5683	-299.533	15.1671
-277.89	15.4024	-299.57	15.175		-275.841	15.3518	-299.57	15.175		-118.706	14.2423	-299.57	15.175
-273.706	15.0851	-304.986	15.4756		-272.105	15.2029	-304.986	15.4756		-125.03	14.5754	-304.986	15.4756
-279.559	15.5754	-308.731	15.6944		-282.391	15.8864	-308.731	15.6944		-127.749	14.827	-308.731	15.6944
-272.771	15.2071	-309.919	15.7106		-279.349	15.7777	-309.919	15.7106		-122.434	14.6495	-309.919	15.7106
-283.277	15.7326	-310.89	15.7934		-275.252	15.434	-310.89	15.7934		-125.558	14.8167	-310.89	15.7934
-277.259	15.413	-311.479	15.8284		-277.977	15.7174	-311.479	15.8284		-123.78	14.7376	-311.479	15.8284
-280.204	15.8088	-304.57	15.4874		-269.935	15.361	-304.57	15.4874		-115.549	14.2877	-304.57	15.4874
-282.624	16.0233	-296.645	15.0782		-277.885	15.8458	-296.645	15.0782		-123.949	14.7542	-296.645	15.0782
-277.504	15.6621	-290.67	14.7844		-277.726	15.8428	-290.67	14.7844		-118.342	14.6043	-290.67	14.7844
-271.353	15.3326	-290.343	14.7736		-279.19	15.8627	-290.343	14.7736		-119.175	14.6926	-290.343	14.7736
-280.957	16.1517	-290.078	14.7854		-278.038	15.9835	-290.078	14.7854		-129.326	15.2323	-290.078	14.7854
-274.496	15.7026	-291.83	14.8959		-269.087	15.3533	-291.83	14.8959		-122.807	15.0225	-291.83	14.8959
-268.858	15.2755	-290.012	14.8286		-262.345	14.9671	-290.012	14.8286		-121.147	14.9474	-290.012	14.8286
-275.041	15.8041	-293.055	15.0387		-261.8	14.9018	-293.055	15.0387		-123.368	15.1495	-293.055	15.0387
-278.457	16.0674	-293.768	15.1199		-256.981	14.6562	-293.768	15.1199		-121.922	15.0498	-293.768	15.1199
-276.654	15.8498	-294.145	15.1437		-256.459	14.6887	-294.145	15.1437		-131.767	15.623	-294.145	15.1437
-278.43	16.1365	-292.647	15.0659		-274.038	15.8387	-292.647	15.0659		-116.881	14.9173	-292.647	15.0659
-275.637	16.0412	-293.417	15.0954		-273.027	15.8844	-293.417	15.0954		-110.56	14.6717	-293.417	15.0954
-266.214	15.4872	-291.032	14.9683		-256.63	15.0918	-291.032	14.9683		-99.7612	14.0823	-291.032	14.9683
-261.323	15.2316	-288.934	14.8541		-259.964	15.1618	-288.934	14.8541		-103.96	14.5253	-288.934	14.8541
-262.206	15.2797	-287.744	14.806		-263.183	15.2309	-287.744	14.806		-104.546	14.4261	-287.744	14.806
-262.037	15.402	-288.119	14.83		-255.862	15.0237	-288.119	14.83		-103.261	14.4483	-288.119	14.83
-264.36	15.5019	-288.999	14.8907		-260.677	15.3425	-288.999	14.8907		-118.473	15.5268	-288.999	14.8907
-260.6	15.2784	-288.94	14.8643		-260.77	15.3774	-288.94	14.8643		-111.56	14.9842	-288.94	14.8643
-262.352	15.3299	-288.102	14.7932		-256.365	15.1508	-288.102	14.7932		-100.879	14.583	-288.102	14.7932
-259.935	15.4099	-287.368	14.7727		-264.419	15.5604	-287.368	14.7727		-108.016	14.9223	-287.368	14.7727
-256.865	15.3267	-287.786	14.7933		-261.726	15.5118	-287.786	14.7933		-110.812	15.2106	-287.786	14.7933
-260.3	15.4275	-287.588	14.7643		-262.423	15.6013	-287.588	14.7643		-100.053	14.6146	-287.588	14.7643
-262.708	15.6262	-289.246	14.8403		-252.407	15.0611	-289.246	14.8403		-99.5408	14.7164	-289.246	14.8403
-260.061	15.5017	-289.822	14.9143		-266.195	15.8318	-289.822	14.9143		-101.409	14.7842	-289.822	14.9143
-260.705	15.4837	-289.868	14.947		-266.433	16.0339	-289.868	14.947		-112.519	15.4273	-289.868	14.947
-258.933	15.4237	-288.639	14.9322		-259.511	15.5317	-288.639	14.9322		-97.3533	14.6612	-288.639	14.9322
-264.756	15.8977	-288.718	14.969		-257.604	15.5223	-288.718	14.969		-105.547	15.2828	-288.718	14.969
-261.094	15.6812	-287.151	14.9584		-258.371	15.6158	-287.151	14.9584		-100.185	15.0181	-287.151	14.9584
-263.433	15.8588	-285.347	14.8349		-254.273	15.3592	-285.347	14.8349		-106.215	15.3679	-285.347	14.8349
-260.367	15.8554	-285.858	14.8422		-260.393	15.8808	-285.858	14.8422		-99.1962	15.0877	-285.858	14.8422
-261.233	15.869	-285.207	14.8699		-270.181	16.5404	-285.207	14.8699		-119.783	16.2767	-285.207	14.8699
-258.48	15.724	-289.01	15.087		-254.248	15.5668	-289.01	15.087		-104.505	15.3982	-289.01	15.087
-254.089	15.427	-287.854	14.9935		-258.697	15.8355	-287.854	14.9935		-102.323	15.313	-287.854	14.9935
-259.736	15.8726	-286.952	14.9573		-266.112	16.3591	-286.952	14.9573		-101.479	15.4638	-286.952	14.9573
-256.562	15.6418	-287.511	15.0189		-253.592	15.5962	-287.511	15.0189		-101.327	15.4176	-287.511	15.0189
-263.539	16.181	-288.009	15.0145		-257.802	15.9399	-288.009	15.0145		-96.3772	15.208	-288.009	15.0145
-256.347	15.7882	-284.723	14.8519		-264.191	16.3309	-284.723	14.8519		-100.41	15.4495	-284.723	14.8519
-260.901	16.1243	-284.106	14.8599		-261.099	16.066	-284.106	14.8599		-103.667	15.7052	-284.106	14.8599
-260.465	16.0651	-285.803	14.9701		-256.996	15.9356	-285.803	14.9701		-97.5489	15.3997	-285.803	14.9701
-261.758	16.2625	-285.653	14.9582		-263.134	16.3874	-285.653	14.9582		-105.335	15.922	-285.653	14.9582
-260.028	16.1526	-286.757	15.0169		-261.903	16.5042	-286.757	15.0169		-91.5563	15.3317	-286.757	15.0169
-265.313	16.6872	-286.31	15.0058		-262.961	16.6327	-286.31	15.0058		-99.8526	15.8555	-286.31	15.0058
-256.755	16.0902	-288.442	15.1419		-260.172	16.4961	-288.442	15.1419		-96.2193	15.7088	-288.442	15.1419
-261.217	16.4735	-287.718	15.1918		-261.817	16.5967	-287.718	15.1918		-91.6864	15.5413	-287.718	15.1918
-257.404	16.1688	-287.794	15.2617		-260.784	16.4867	-287.794	15.2617		-98.5369	15.9331	-287.794	15.2617
-260.427	16.4135	-287.767	15.2762		-256.845	16.2526	-287.767	15.2762		-88.5089	15.5642	-287.767	15.2762
-258.759	16.367	-286.474	15.1991		-256.271	16.2213	-286.474	15.1991		-86.8268	15.4302	-286.474	15.1991
-261.998	16.5234	-285.489	15.1083		-255.941	16.2552	-285.489	15.1083		-90.0788	15.605	-285.489	15.1083
-256.854	16.3076	-284.863	15.0338		-259.743	16.561	-284.863	15.0338		-81.6236	15.1973	-284.863	15.0338
-260.148	16.4675	-282.781	14.8964		-259.465	16.6006	-282.781	14.8964		-89.2546	15.822	-282.781	14.8964
-264.248	16.9676	-281.182	14.7985		-263.601	17.0203	-281.182	14.7985		-90.0559	15.9702	-281.182	14.7985
-260.388	16.8719	-282.724	14.9042		-240.178	15.5782	-282.724	14.9042		-95.4706	16.2577	-282.724	14.9042
-261.57	16.7658	-282.122	14.9222		-243.113	15.6705	-282.122	14.9222		-98.9778	16.5912	-282.122	14.9222
-250.231	16.1233	-281.948	14.9455		-229.367	14.8886	-281.948	14.9455		-87.6956	16.0414	-281.948	14.9455
-249.619	16.1683	-282.778	15.0286		-226.374	14.7684	-282.778	15.0286		-81.5879	15.7361	-282.778	15.0286
-260.423	16.9328	-283.764	15.1276		-225.617	14.68	-283.764	15.1276		-91.0588	16.3205	-283.764	15.1276
-253.283	16.5104	-282.25	15.0631		-228.618	14.899	-282.25	15.0631		-100.362	16.9063	-282.25	15.0631
-258.297	16.854	-282.516	15.1164		-222.747	14.5054	-282.516	15.1164		-87.357	16.1372	-282.516	15.1164
-262.914	17.0068	-282.293	15.121		-229.373	15.0698	-282.293	15.121		-93.9096	16.7235	-282.293	15.121
-255.477	16.7515	-283.182	15.1555		-226.935	14.8281	-283.182	15.1555		-100.376	17.2164	-283.182	15.1555
-261.058	17.292	-281.487	15.0813		-218.585	14.4984	-281.487	15.0813		-80.8252	16.1624	-281.487	15.0813
-256.613	17.025	-280.8	15.1102		-223.933	14.7395	-280.8	15.1102		-82.0575	16.4251	-280.8	15.1102
-256.711	16.971	-279.309	15.0382		-222.648	14.6884	-279.309	15.0382		-74.8952	15.9366	-279.309	15.0382
-257.144	16.961	-280.842	15.0927		-226.124	14.9175	-280.842	15.0927		-44.3127	14.346	-280.842	15.0927
-254.416	16.8409	-280.784	15.1004		-223.545	14.8176	-280.784	15.1004		-53.312	14.9621	-280.784	15.1004
-260.465	17.3842	-281.626	15.1962		-219.076	14.5504	-281.626	15.1962		-55.8689	15.0507	-281.626	15.1962
-261.669	17.5123	-282.755	15.2146		-220.511	14.7192	-282.755	15.2146		-39.0678	14.11	-282.755	15.2146
-256.044	17.1939	-283.594	15.2678		-224.831	15.0723	-283.594	15.2678		-47.2648	14.776	-283.594	15.2678
-263.414	17.724	-283.864	15.3345		-226.647	15.1968	-283.864	15.3345		-32.8985	14.0936	-283.864	15.3345
-251.964	16.8909	-284.529	15.4336		-226.143	15.1416	-284.529	15.4336		-30.9473	14.057	-284.529	15.4336
-236.322	15.9638	-283.721	15.3816		-225.666	15.0767	-283.721	15.3816		-30.0258	13.9863	-283.721	15.3816
-223.316	15.1561	-283.229	15.3714		-224.358	14.9999	-283.229	15.3714		-24.908	13.8632	-283.229	15.3714
-226.173	15.5118	-283.257	15.388		-230.594	15.2689	-283.257	15.388		-30.4766	14.1321	-283.257	15.388
-228.663	15.6584	-279.878	15.2006		-224.209	15.1162	-279.878	15.2006		-28.7389	14.0973	-279.878	15.2006
-217.596	14.9978	-276.701	15.0188		-228.214	15.2819	-276.701	15.0188		-33.9014	14.3903	-276.701	15.0188
-222.815	15.4644	-278.336	15.1041		-224.02	14.9849	-278.336	15.1041		-28.2802	14.1375	-278.336	15.1041
-221.974	15.5365	-277.231	15.1064		-220.695	15.0487	-277.231	15.1064		-34.6848	14.532	-277.231	15.1064
-226.673	16.1698	-276.943	15.0853		-231.138	15.5177	-276.943	15.0853		-36.2398	14.6704	-276.943	15.0853
-230.484	16.372	-278.685	15.2164		-218.612	14.8792	-278.685	15.2164		-23.1693	14.1089	-278.685	15.2164
-223.594	16.0682	-280.991	15.3671		-220.59	15.1262	-280.991	15.3671		-29.2165	14.4715	-280.991	15.3671
-225.832	15.9721	-279.713	15.335		-221.963	15.1463	-279.713	15.335		-19.7168	13.9478	-279.713	15.335
-222.568	16.0345	-279.827	15.3439		-219.228	14.9083	-279.827	15.3439		-21.0742	14.0246	-279.827	15.3439
-222.556	15.9941	-279.915	15.39		-219.35	14.936	-279.915	15.39		-23.635	14.2566	-279.915	15.39
-223.91	16.1412	-277.852	15.3209		-223.96	15.1183	-277.852	15.3209		-22.7106	14.172	-277.852	15.3209
-219.693	15.9178	-277.644	15.3464		-222.727	15.2027	-277.644	15.3464		-36.1653	14.9153	-277.644	15.3464
-221.598	15.9192	-276.501	15.2808		-227.416	15.5194	-276.501	15.2808		-43.2472	15.3754	-276.501	15.2808
-216.317	15.6111	-276.487	15.2978		-223.531	15.3517	-276.487	15.2978		-25.0997	14.4633	-276.487	15.2978
-220.044	15.9095	-274.294	15.1402		-221.501	15.1128	-274.294	15.1402		-20.0623	14.2221	-274.294	15.1402
-215.682	15.7263	-276.402	15.2503		-224.809	15.576	-276.402	15.2503		-21.6511	14.3829	-276.402	15.2503
-224.896	16.4398	-276.027	15.2261		-220.609	15.3003	-276.027	15.2261		-26.8255	14.7544	-276.027	15.2261
-222.263	16.2224	-274.257	15.1644		-220.209	15.2532	-274.257	15.1644		-23.4702	14.5761	-274.257	15.1644
-220.055	16.0931	-273.776	15.1661		-219.125	15.1981	-273.776	15.1661		-29.5184	14.9979	-273.776	15.1661
-226.095	16.6894	-276.667	15.4169		-224.842	15.632	-276.667	15.4169		-22.5626	14.5996	-276.667	15.4169
-219.348	16.0595	-276.598	15.4682		-223.846	15.6437	-276.598	15.4682		-28.8392	14.9779	-276.598	15.4682
-222.276	16.3334	-276.776	15.5093		-221.948	15.5029	-276.776	15.5093		-22.2727	14.5812	-276.776	15.5093
-224.155	16.4715	-279.042	15.6545		-221.423	15.373	-279.042	15.6545		-24.2477	14.8247	-279.042	15.6545
-219.246	16.2421	-279.537	15.6967		-220.155	15.4406	-279.537	15.6967		-28.4321	15.1664	-279.537	15.6967
-220.016	16.2621	-278.398	15.6597		-227.882	15.9195	-278.398	15.6597		-23.4811	14.9261	-278.398	15.6597
-226.195	16.7268	-276.772	15.5829		-217.359	15.3086	-276.772	15.5829		-20.9083	14.7676	-276.772	15.5829
-219.321	16.3683	-276.265	15.5556		-217.761	15.3625	-276.265	15.5556		-24.6876	15.0891	-276.265	15.5556
-220.497	16.411	-278.155	15.6522		-218.446	15.5306	-278.155	15.6522		-27.3547	15.194	-278.155	15.6522
-225.597	16.8457	-279.47	15.7235		-220.209	15.6938	-279.47	15.7235		-26.5633	15.2526	-279.47	15.7235
-219.843	16.4378	-279.008	15.6803		-221.361	15.7974	-279.008	15.6803		-27.7013	15.4273	-279.008	15.6803
-223.645	16.8301	-280.309	15.7274		-222.677	15.8252	-280.309	15.7274		-24.1216	15.2068	-280.309	15.7274
-221.255	16.5155	-280.534	15.788		-224.599	16.0667	-280.534	15.788		-26.3359	15.4537	-280.534	15.788
-221.582	16.7885	-276.871	15.6414		-214.396	15.4215	-276.871	15.6414		-26.2992	15.475	-276.871	15.6414
-219.987	16.5546	-272.779	15.4913		-223.507	16.1232	-272.779	15.4913		-25.9546	15.528	-272.779	15.4913
-217.317	16.4362	-272.019	15.4452		-222.739	16.1832	-272.019	15.4452		-28.4658	15.7316	-272.019	15.4452
-226.215	17.1128	-268.267	15.2416		-223.419	16.1837	-268.267	15.2416		-27.7946	15.8344	-268.267	15.2416
-219.703	16.7199	-267.988	15.2055		-219.539	15.8114	-267.988	15.2055		-23.6211	15.5587	-267.988	15.2055
-213.765	16.4747	-270.886	15.3766		-216.645	15.9115	-270.886	15.3766		-21.521	15.5759	-270.886	15.3766
-223.02	16.9588	-274.026	15.5765		-210.865	15.4199	-274.026	15.5765		-24.0719	15.843	-274.026	15.5765
-217.268	16.7775	-274.95	15.7259		-224.837	16.41	-274.95	15.7259		-21.9887	15.6445	-274.95	15.7259
-217.412	16.7922	-278.422	15.972		-217.082	15.8572	-278.422	15.972		-8.05233	15.0248	-278.422	15.972
-215.922	16.7192	-277.442	15.9092		-223.141	16.4021	-277.442	15.9092		-9.13467	15.0758	-277.442	15.9092
-221.14	17.0855	-274.474	15.7331		-221.034	16.3454	-274.474	15.7331		-0.93769	14.7083	-274.474	15.7331
-217.329	16.827	-272.526	15.5737		-221.825	16.3729	-272.526	15.5737		-6.84388	15.2123	-272.526	15.5737
-218.64	17.0651	-270.628	15.417		-223.363	16.5657	-270.628	15.417		-1.9247	14.9826	-270.628	15.417
-216.974	16.9347	-268.549	15.2802		-218.029	16.2521	-268.549	15.2802		-3.66737	15.0875	-268.549	15.2802
-202.351	15.8422	-268.779	15.3657		-220.706	16.4308	-268.779	15.3657		-1.32395	15.1551	-268.779	15.3657
-182.674	14.7444	-268.294	15.3639		-223.493	16.7653	-268.294	15.3639		-1.1899	15.1221	-268.294	15.3639
-182.774	14.881	-268.466	15.4279		-220.387	16.5215	-268.466	15.4279		-4.53026	15.3112	-268.466	15.4279
-178.025	14.6294	-269.018	15.5148		-220.896	16.7157	-269.018	15.5148		1.49013	15.0724	-269.018	15.5148
-173.135	14.4025	-268.568	15.5451		-221.996	16.705	-268.568	15.5451		6.07667	14.9396	-268.568	15.5451
-182.978	14.9437	-267.831	15.5252		-223.839	16.8863	-267.831	15.5252		3.45621	15.145	-267.831	15.5252
-189.822	15.3326	-269.515	15.6777		-217.494	16.6171	-269.515	15.6777		-8.19035	15.6871	-269.515	15.6777
-189.566	15.3411	-268.082	15.6152		-221.528	16.953	-268.082	15.6152		-0.29027	15.4101	-268.082	15.6152
-177.758	14.6573	-266.955	15.5397		-221.782	16.8544	-266.955	15.5397		-8.24099	15.8992	-266.955	15.5397
-183.261	15.1189	-265.503	15.4717		-218.082	16.6552	-265.503	15.4717		-6.28782	15.8054	-265.503	15.4717
-188.109	15.3792	-265.404	15.4649		-216.093	16.5874	-265.404	15.4649		-0.46801	15.4712	-265.404	15.4649
-189.585	15.3801	-268.075	15.5909		-211.684	16.4541	-268.075	15.5909		9.86287	15.23	-268.075	15.5909
-181.572	14.899	-269.534	15.6502		-176.198	14.2852	-269.534	15.6502		7.14113	15.2889	-269.534	15.6502
-186.24	15.1276	-269.411	15.6739		-179.785	14.4463	-269.411	15.6739		-5.67913	16.0264	-269.411	15.6739
-181.411	14.9481	-270.74	15.7961		-175.311	14.2745	-270.74	15.7961		-5.88864	15.9982	-270.74	15.7961
-183.385	15.1225	-271.628	15.8636		-170.804	14.0876	-271.628	15.8636		-1.90186	15.9685	-271.628	15.8636
-184.019	15.127	-268.171	15.6864		-167.782	13.9123	-268.171	15.6864		-1.16806	15.9889	-268.171	15.6864
-187.909	15.4491	-266.829	15.6438		-177.431	14.5261	-266.829	15.6438		-1.08465	16.012	-266.829	15.6438
-185.542	15.2791	-267.277	15.6842		-177.082	14.4286	-267.277	15.6842		3.07491	15.8472	-267.277	15.6842
-184.142	15.231	-268.069	15.7253		-176.378	14.5093	-268.069	15.7253		4.99532	15.82	-268.069	15.7253
-178.615	14.8447	-268.243	15.7703		-172.588	14.3636	-268.243	15.7703		18.5762	15.1213	-268.243	15.7703
-184.89	15.186	-268.03	15.7607		-172.627	14.2857	-268.03	15.7607		23.3663	14.9721	-268.03	15.7607
-180.023	14.9303	-268.095	15.7873		-174.884	14.3262	-268.095	15.7873		42.3906	14.1681	-268.095	15.7873
-179.22	14.9411	-269.338	15.8762		-182.018	14.7752	-269.338	15.8762		20.4052	15.1388	-269.338	15.8762
-177.443	14.9845	-268.827	15.8601		-173.668	14.503	-268.827	15.8601		31.0102	14.6619	-268.827	15.8601
-180.425	15.1946	-266.7	15.7269		-175.923	14.4904	-266.7	15.7269		21.8878	15.2137	-266.7	15.7269
-182.577	15.3234	-268.026	15.874		-176.499	14.5874	-268.026	15.874		22.4796	15.3077	-268.026	15.874
-179.512	15.2235	-268.014	15.9264		-174.234	14.5095	-268.014	15.9264		35.3207	14.7029	-268.014	15.9264
-178.149	15.0945	-267.198	15.8814		-162.005	13.8812	-267.198	15.8814		40.3253	14.5624	-267.198	15.8814
-176.85	14.9981	-265.795	15.8329		-163.593	14.0206	-265.795	15.8329		39.2469	14.6267	-265.795	15.8329
-182.474	15.4646	-265.905	15.8311		-172.275	14.594	-265.905	15.8311		34.9096	14.8745	-265.905	15.8311
-185.104	15.547	-263.682	15.6884		-170.758	14.2658	-263.682	15.6884		44.3389	14.4717	-263.682	15.6884
-175.618	15.0955	-264.267	15.7161		-176.103	14.7563	-264.267	15.7161		33.3834	15.0581	-264.267	15.7161
-181.298	15.3596	-262.281	15.652		-172.829	14.5875	-262.281	15.652		44.6149	14.5322	-262.281	15.652
-186.408	15.5966	-263.063	15.736		-174.335	14.664	-263.063	15.736		35.0645	14.9335	-263.063	15.736
-178.322	15.1443	-262.538	15.7745		-174.495	14.623	-262.538	15.7745		36.4795	14.9795	-262.538	15.7745
-174.583	14.9929	-262.977	15.8286		-180.065	15.0132	-262.977	15.8286		31.18	15.2751	-262.977	15.8286
-186.262	15.7002	-262.72	15.8401		-168.282	14.2668	-262.72	15.8401		43.465	14.7799	-262.72	15.8401
-178.759	15.2766	-263.888	15.9199		-173.93	14.8032	-263.888	15.9199		51.0553	14.4945	-263.888	15.9199
-185.299	15.6806	-264.182	15.8851		-167.373	14.4013	-264.182	15.8851		40.6956	15.0088	-264.182	15.8851
-184.002	15.7168	-264.197	15.851		-173.391	14.8172	-264.197	15.851		44.7589	14.9453	-264.197	15.851
-179.512	15.4296	-262.615	15.7336		-177.927	14.9423	-262.615	15.7336		43.3379	15.0281	-262.615	15.7336
-180.241	15.5395	-263.202	15.78		-170.973	14.5498	-263.202	15.78		52.2727	14.5326	-263.202	15.78
-187.407	15.9002	-264.913	15.9011		-178.353	15.2051	-264.913	15.9011		42.9983	15.1066	-264.913	15.9011
-171.385	15.0853	-264.703	15.9311		-179.261	15.1323	-264.703	15.9311		35.4716	15.4699	-264.703	15.9311
-174.031	15.1847	-265.083	16.0184		-176.632	15.0874	-265.083	16.0184		53.1495	14.6014	-265.083	16.0184
-180.958	15.6849	-266.147	16.1394		-167.964	14.63	-266.147	16.1394		54.8544	14.5893	-266.147	16.1394
-180.931	15.6811	-264.949	16.0832		-164.888	14.434	-264.949	16.0832		40.9151	15.3873	-264.949	16.0832
-178.317	15.5791	-263.186	15.9835		-174.138	14.9141	-263.186	15.9835		41.7899	15.3944	-263.186	15.9835
-177.625	15.5835	-262.851	15.9829		-171.513	14.8722	-262.851	15.9829		47.989	15.0996	-262.851	15.9829
-183.905	15.9213	-263.231	16.0136		-168.811	14.6704	-263.231	16.0136		45.0776	15.2554	-263.231	16.0136
-176.51	15.5233	-264.148	16.0771		-166.438	14.6651	-264.148	16.0771		46.0299	15.2881	-264.148	16.0771
-178.615	15.8409	-265.041	16.1626		-172.5	14.9522	-265.041	16.1626		50.1577	15.2368	-265.041	16.1626
-181.26	15.9823	-266.372	16.2553		-171.622	14.8105	-266.372	16.2553		49.2312	15.2538	-266.372	16.2553
-184.088	16.1331	-266.411	16.3007		-172.048	15.0153	-266.411	16.3007		50.8716	15.2372	-266.411	16.3007
-181.814	16.1276	-265.526	16.3048		-169.327	14.9641	-265.526	16.3048		52.7324	15.2191	-265.526	16.3048
-179.356	15.9287	-263.052	16.1801		-169.212	15.0243	-263.052	16.1801		58.4827	15.0848	-263.052	16.1801
-182.41	16.1734	-262.157	16.0844		-170.907	14.9803	-262.157	16.0844		56.473	15.1456	-262.157	16.0844
-181.633	16.1009	-260.03	15.9888		-173.142	15.2209	-260.03	15.9888		50.1825	15.5249	-260.03	15.9888
-180.272	16.0934	-259.571	15.9701		-165.905	14.8604	-259.571	15.9701		49.2372	15.5839	-259.571	15.9701
-181.864	16.1924	-259.881	15.9486		-173.027	15.1857	-259.881	15.9486		45.9693	15.7899	-259.881	15.9486
-181.945	16.3154	-262.999	16.1655		-173.778	15.4438	-262.999	16.1655		46.5611	15.8223	-262.999	16.1655
-183.617	16.3968	-262.295	16.2296		-171.617	15.3363	-262.295	16.2296		61.6066	15.2359	-262.295	16.2296
-177.451	16.0001	-263.172	16.3022		-172.161	15.2492	-263.172	16.3022		49.7178	15.7924	-263.172	16.3022
-179.241	16.302	-263.147	16.2914		-171.524	15.2491	-263.147	16.2914		55.901	15.5707	-263.147	16.2914
-183.194	16.459	-262.657	16.3048		-171.039	15.228	-262.657	16.3048		53.2667	15.803	-262.657	16.3048
-174.379	16.0374	-260.527	16.2438		-171.146	15.2166	-260.527	16.2438		50.3523	15.9528	-260.527	16.2438
-179.321	16.3599	-261.796	16.2899		-163.075	14.8713	-261.796	16.2899		52.9122	15.8869	-261.796	16.2899
-182.345	16.6299	-262.512	16.3784		-149.991	14.0173	-262.512	16.3784		69.2763	15.1227	-262.512	16.3784
-178.455	16.4476	-262.653	16.3918		-160.987	14.8386	-262.653	16.3918		66.5139	15.375	-262.653	16.3918
-183.314	16.6109	-263.695	16.4269		-170.146	15.3294	-263.695	16.4269		75.4487	15.0183	-263.695	16.4269
-180.543	16.7001	-266.46	16.5367		-173.929	15.7533	-266.46	16.5367		63.0742	15.5357	-266.46	16.5367
-177.919	16.4581	-267.413	16.6112		-162.183	14.9469	-267.413	16.6112		67.4821	15.4532	-267.413	16.6112
-179.057	16.5623	-267.302	16.5916		-160.491	14.9785	-267.302	16.5916		78.0393	15.0337	-267.302	16.5916
-180.105	16.6998	-268.211	16.7417		-168.902	15.4742	-268.211	16.7417		77.3681	15.1394	-268.211	16.7417
-178.945	16.7317	-266.954	16.7656		-161.994	15.1492	-266.954	16.7656		62.264	15.9525	-266.954	16.7656
-177.811	16.787	-264.981	16.7194		-166.832	15.3889	-264.981	16.7194		53.7363	16.5147	-264.981	16.7194
-178.772	16.6773	-262.688	16.6216		-169.947	15.6297	-262.688	16.6216		54.8097	16.5045	-262.688	16.6216
-179.512	16.9037	-261.592	16.5737		-163.635	15.2582	-261.592	16.5737		48.5491	16.7818	-261.592	16.5737
-178.317	16.7668	-260.789	16.4995		-170.438	15.6669	-260.789	16.4995		52.2707	16.7185	-260.789	16.4995
-173.778	16.533	-260.604	16.4565		-168.733	15.6112	-260.604	16.4565		47.1212	17.0512	-260.604	16.4565
-171.671	16.6288	-261.85	16.536		-172.477	15.9231	-261.85	16.536		57.2902	16.6023	-261.85	16.536
-177.921	16.9368	-263.306	16.6314		-167.222	15.662	-263.306	16.6314		52.0056	17.0429	-263.306	16.6314
-174.836	16.748	-263.954	16.7097		-163.886	15.4409	-263.954	16.7097		61.1985	16.5546	-263.954	16.7097
-173.538	16.828	-263.865	16.7645		-165.514	15.5118	-263.865	16.7645		55.06	16.9987	-263.865	16.7645
-179.974	17.2522	-263.345	16.8159		-164.537	15.4467	-263.345	16.8159		56.7689	16.8607	-263.345	16.8159
-177.899	17.1144	-260.249	16.6467		-170.589	15.989	-260.249	16.6467		73.0695	16.0517	-260.249	16.6467
-175.35	17.0248	-258.936	16.5705		-167.354	15.8182	-258.936	16.5705		79.4086	15.7721	-258.936	16.5705
-172.537	16.8624	-256.999	16.4367		-172.065	16.1788	-256.999	16.4367		86.1827	15.4049	-256.999	16.4367
-178.271	17.1933	-255.812	16.3358		-169.4	16.001	-255.812	16.3358		78.0542	15.9599	-255.812	16.3358
-175.304	17.0591	-257.302	16.3941		-149.435	14.8319	-257.302	16.3941		77.2181	15.9809	-257.302	16.3941
-172.159	17.1703	-257.587	16.477		-129.824	13.8178	-257.587	16.477		86.3594	15.6958	-257.587	16.477
-175.916	17.3527	-256.015	16.4382		-133.093	14.1034	-256.015	16.4382		87.3772	15.7645	-256.015	16.4382
-178.472	17.5095	-256.599	16.4851		-124.573	13.6188	-256.599	16.4851		84.2474	15.9867	-256.599	16.4851
-175.943	17.444	-256.792	16.4853		-133.403	14.1624	-256.792	16.4853		84.0955	16.0303	-256.792	16.4853
-177.424	17.6028	-256.285	16.4757		-125.429	13.7484	-256.285	16.4757		68.9904	16.929	-256.285	16.4757
-176.546	17.6068	-256.53	16.4327		-133.128	14.184	-256.53	16.4327		74.2511	16.7346	-256.53	16.4327
-176.59	17.5313	-257.509	16.4539		-133.434	14.264	-257.509	16.4539		86.4498	16.1036	-257.509	16.4539
-175.215	17.4421	-256.016	16.4425		-129.785	14.0972	-256.016	16.4425		83.0638	16.3676	-256.016	16.4425
-171.134	17.2789	-255.749	16.5143		-128.332	14.0942	-255.749	16.5143		90.4425	16.0447	-255.749	16.5143
-179.03	17.8732	-255.199	16.4801		-129.611	14.0536	-255.199	16.4801		88.5182	16.1795	-255.199	16.4801
-179.135	18.0967	-255.147	16.4542		-130.631	14.1153	-255.147	16.4542		87.128	16.4233	-255.147	16.4542
-179.157	18.1447	-253.659	16.3939		-137.072	14.4833	-253.659	16.3939		82.471	16.6922	-253.659	16.3939
-172.163	17.6249	-247.438	16		-149.13	15.1483	-247.438	16		90.5428	16.2098	-247.438	16
-180.552	18.1866	-241.475	15.6223		-143.701	14.8914	-241.475	15.6223		82.602	16.7939	-241.475	15.6223
-177.746	18.0671	-234.532	15.2753		-156.021	15.5813	-234.532	15.2753		85.9066	16.6383	-234.532	15.2753
-178.776	18.2381	-229.338	15.0215		-149.289	15.1712	-229.338	15.0215		88.3354	16.5399	-229.338	15.0215
-176.344	18.1393	-223.51	14.6981		-146.343	15.1039	-223.51	14.6981		87.9512	16.6192	-223.51	14.6981
-178.239	18.3314	-224.749	14.7881		-135.853	14.5566	-224.749	14.7881		87.3643	16.7223	-224.749	14.7881
-174.522	17.9633	-224.596	14.7861		-123.439	13.9342	-224.596	14.7861		89.105	16.6937	-224.596	14.7861
-177.747	18.3355	-225.209	14.7624		-127.049	14.1072	-225.209	14.7624		83.1402	17.0278	-225.209	14.7624
-182.487	18.8324	-225.364	14.7323		-124.994	14.0261	-225.364	14.7323		89.385	16.8793	-225.364	14.7323
-175.086	18.3578	-226.525	14.7303		-122.379	13.9745	-226.525	14.7303		89.4764	16.8225	-226.525	14.7303
-176.769	18.4467	-226.152	14.6512		-127.601	14.1256	-226.152	14.6512		85.8014	17.1426	-226.152	14.6512
-175.088	18.4481	-227.037	14.6839		-121.106	13.8718	-227.037	14.6839		86.2969	17.2491	-227.037	14.6839
-178.916	18.8057	-228.345	14.7527		-126.523	14.1221	-228.345	14.7527		85.5462	17.2646	-228.345	14.7527
-177.768	18.7373	-227.034	14.6845		-137.532	14.8453	-227.034	14.6845		89.1974	17.138	-227.034	14.6845
-173.371	18.4266	-227.742	14.7715		-128.308	14.3156	-227.742	14.7715		89.675	17.2871	-227.742	14.7715
-179.549	18.7598	-227.463	14.8062		-126.165	14.1925	-227.463	14.8062		89.6511	17.3384	-227.463	14.8062
-177.664	18.8451	-227.493	14.7884		-121.974	14.1045	-227.493	14.7884		87.9611	17.4343	-227.493	14.7884
-179.109	18.9486	-225.018	14.6478		-125.066	14.268	-225.018	14.6478		84.3377	17.6383	-225.018	14.6478
-178.106	19.1275	-227.294	14.7521		-134.276	14.7275	-227.294	14.7521		86.9046	17.7348	-227.294	14.7521
-177.112	19.089	-229.549	14.8534		-134.95	14.7007	-229.549	14.8534		89.81	17.5698	-229.549	14.8534
-175.67	19.0374	-230.798	14.8588		-132.466	14.7324	-230.798	14.8588		92.213	17.4811	-230.798	14.8588
-174.497	19.0689	-229.815	14.7793		-127.562	14.3977	-229.815	14.7793		93.5426	17.4844	-229.815	14.7793
-174.753	19.0788	-229.475	14.7348		-119.375	14.0631	-229.475	14.7348		91.7731	17.7129	-229.475	14.7348
-175.871	19.1555	-227.334	14.6133		-124.812	14.3893	-227.334	14.6133		91.4226	17.8011	-227.334	14.6133
-171.738	18.9043	-224.756	14.4504		-131.38	14.7134	-224.756	14.4504		90.8556	17.9135	-224.756	14.4504
-179.217	19.6051	-225.936	14.5171		-121.46	14.1732	-225.936	14.5171		89.6541	18.0838	-225.936	14.5171
-176.07	19.3347	-227.293	14.5869		-122.329	14.2614	-227.293	14.5869		84.8829	18.2899	-227.293	14.5869
-179.559	19.6667	-226.806	14.6064		-122.127	14.3361	-226.806	14.6064		86.2492	18.2896	-226.806	14.6064
-173.54	19.3933	-226.549	14.5627		-115.949	13.9503	-226.549	14.5627		87.0386	18.5455	-226.549	14.5627
-170.588	19.3004	-228.991	14.6955		-127.694	14.6042	-228.991	14.6955		96.7549	18.0057	-228.991	14.6955
-175.536	19.8236	-233.667	14.987		-130.142	14.7276	-233.667	14.987		98.1311	18.0032	-233.667	14.987
-173.531	19.6202	-239.093	15.3128		-124.917	14.6328	-239.093	15.3128		89.0494	18.6669	-239.093	15.3128
-174.524	19.7152	-247.034	15.7143		-115.358	14.1102	-247.034	15.7143		89.2778	18.6753	-247.034	15.7143
-172.28	19.5842	-253.594	16.1728		-110.929	13.839	-253.594	16.1728		85.4727	18.9228	-253.594	16.1728
-173.934	19.7395	-257.481	16.4098		-128.209	14.7467	-257.481	16.4098		91.1565	18.6122	-257.481	16.4098
-176.238	20.0449	-256.357	16.3533		-128.987	15.0058	-256.357	16.3533		88.3275	18.9061	-256.357	16.3533
-173.45	19.8304	-255.974	16.33		-109.951	13.8246	-255.974	16.33		88.1885	19.0594	-255.974	16.33
-176.376	20.0204	-255.192	16.2937		-116.203	14.2357	-255.192	16.2937		90.232	18.8744	-255.192	16.2937
-174.773	20.1665	-254.552	16.246		-128.264	14.886	-254.552	16.246		88.0554	19.4096	-254.552	16.246
-177.678	20.6983	-254.005	16.2859		-123.986	14.7377	-254.005	16.2859		86.142	19.5847	-254.005	16.2859
-173.082	20.1599	-254.425	16.3799		-125.39	14.7752	-254.425	16.3799		85.7577	19.6889	-254.425	16.3799
-173.568	20.2864	-253.966	16.423		-129.896	15.0978	-253.966	16.423		87.1022	19.788	-253.966	16.423
-174.933	20.44	-254.141	16.5202		-121.848	14.6353	-254.141	16.5202		91.4544	19.5192	-254.141	16.5202
-174.785	20.4649	-254.617	16.5897		-126.011	14.8358	-254.617	16.5897		92.1246	19.4563	-254.617	16.5897
-172.829	20.3506	-250.953	16.3863		-121.609	14.8404	-250.953	16.3863		93.5178	19.4789	-250.953	16.3863
-176.977	20.7191	-243.931	15.9702		-125.391	14.9222	-243.931	15.9702		92.8882	19.6141	-243.931	15.9702
-175.566	20.5516	-237.429	15.5774		-122.306	14.8557	-237.429	15.5774		89.8934	19.7811	-237.429	15.5774
-170.16	20.1658	-230.296	15.1424		-122.007	14.83	-230.296	15.1424		97.015	19.5163	-230.296	15.1424
-172.919	20.7748	-225.029	14.8125		-120.288	14.786	-225.029	14.8125		96.3616	19.9195	-225.029	14.8125
-179.131	21.2596	-221.046	14.6553		-118.329	14.7584	-221.046	14.6553		87.553	20.5835	-221.046	14.6553
-175.192	20.9868	-220.968	14.7106		-127.372	15.2665	-220.968	14.7106		87.9432	20.6384	-220.968	14.7106
-173.962	20.929	-221.523	14.7872		-123.92	15.0736	-221.523	14.7872		96.0796	20.0565	-221.523	14.7872
-175.333	21.1664	-221.711	14.8802		-131.335	15.5808	-221.711	14.8802		92.9816	20.4238	-221.711	14.8802
-174.278	21.0075	-220.382	14.8623		-108.765	14.2951	-220.382	14.8623		89.9768	20.7386	-220.382	14.8623
-169.119	20.6467	-220.476	14.8498		-97.5845	13.793	-220.476	14.8498		88.7088	20.8397	-220.476	14.8498
-172.858	21.1106	-221.898	14.8746		-110.187	14.4453	-221.898	14.8746		91.9806	20.685	-221.898	14.8746
-176.644	21.3342	-221.505	14.897		-118.003	14.8951	-221.505	14.897		90.0185	20.7881	-221.505	14.897
-179.483	21.6006	-219.773	14.8313		-118.801	14.8961	-219.773	14.8313		89.5866	21.0221	-219.773	14.8313
-170.947	21.2684	-221.069	14.8425		-111.868	14.7397	-221.069	14.8425		90.2896	21.3077	-221.069	14.8425
-168.707	21.0479	-222.251	14.868		-104.478	14.3194	-222.251	14.868		93.6131	21.2238	-222.251	14.868
-169.769	21.243	-222.298	14.9056		-105.4	14.3772	-222.298	14.9056		91.1237	21.5435	-222.298	14.9056
-172.384	21.451	-224.002	14.9796		-112.344	14.8043	-224.002	14.9796		89.5657	21.794	-224.002	14.9796
-169.729	21.4359	-226.242	15.0612		-104.996	14.3547	-226.242	15.0612		91.5457	21.5816	-226.242	15.0612
-174.435	21.8024	-225.762	15.0919		-104.516	14.5264	-225.762	15.0919		90.6471	21.7309	-225.762	15.0919
-173.011	21.8168	-225.212	15.1013		-106.55	14.5712	-225.212	15.1013		90.514	21.87	-225.212	15.1013
-168.057	21.1978	-223.974	15.0271		-110.362	14.7596	-223.974	15.0271		91.6023	21.8628	-223.974	15.0271
-172.728	21.8019	-221.933	14.9094		-103.956	14.4615	-221.933	14.9094		87.2362	22.2607	-221.933	14.9094
-172.037	21.7468	-222.197	14.8766		-104.9	14.5282	-222.197	14.8766		91.6738	22.0931	-222.197	14.8766
-166.715	21.6322	-220.217	14.7655		-100.858	14.352	-220.217	14.7655		91.7533	22.6465	-220.217	14.7655
-171.817	22.1183	-221.861	14.8297		-106.741	14.6659	-221.861	14.8297		94.4641	22.2862	-221.861	14.8297
-170.639	22.3047	-222.069	14.8275		-104.55	14.5735	-222.069	14.8275		92.1941	22.5963	-222.069	14.8275
-170.721	22.0173	-223.383	14.9039		-102.489	14.6097	-223.383	14.9039		95.6725	22.5646	-223.383	14.9039
-172.435	22.3821	-222.678	14.9076		-100.945	14.5546	-222.678	14.9076		97.5006	22.296	-222.678	14.9076
-170.11	22.2456	-225.1	15.0357		-111.824	15.0958	-225.1	15.0357		96.4371	22.5104	-225.1	15.0357
-167.02	21.9755	-223.707	14.9749		-106.298	14.8339	-223.707	14.9749		95.4243	22.7635	-223.707	14.9749
-172.498	22.4928	-225.781	15.1049		-111.661	15.162	-225.781	15.1049		91.4018	23.2284	-225.781	15.1049
-167.865	22.062	-225.94	15.1065		-105.511	14.772	-225.94	15.1065		89.5965	23.6057	-225.94	15.1065
-167.495	22.0901	-226.024	15.1103		-106.123	14.9279	-226.024	15.1103		91.8436	23.3793	-226.024	15.1103
-172.384	22.854	-225.862	15.1158		-102.023	14.8005	-225.862	15.1158		92.0452	23.8385	-225.862	15.1158
-169.45	22.6818	-224.74	15.0774		-116.312	15.4293	-224.74	15.0774		97.3288	23.4523	-224.74	15.0774
-173.55	23.0551	-224.018	15.045		-117.676	15.5597	-224.018	15.045		94.7481	23.7248	-224.018	15.045
-169.34	22.8673	-223.474	15.034		-122.204	15.9946	-223.474	15.034		88.5579	24.2719	-223.474	15.034
-174.55	23.3353	-224.039	15.0826		-113.431	15.375	-224.039	15.0826		93.8891	23.9784	-224.039	15.0826
-173.119	23.2706	-223.212	15.0635		-115.722	15.6017	-223.212	15.0635		99.4706	23.5868	-223.212	15.0635
-176.241	23.6528	-224.914	15.1771		-113.673	15.5676	-224.914	15.1771		99.695	23.7259	-224.914	15.1771
-172.502	23.2454	-223.498	15.1764		-103.044	14.9722	-223.498	15.1764		99.136	23.8684	-223.498	15.1764
-176.501	23.6161	-222.777	15.1506		-97.4472	14.7672	-222.777	15.1506		96.7529	24.0691	-222.777	15.1506
-171.439	23.4103	-223.532	15.1806		-103.761	15.0946	-223.532	15.1806		91.7989	24.6388	-223.532	15.1806
-167.794	23.3531	-222.13	15.1385		-98.7045	14.834	-222.13	15.1385		95.0857	24.7689	-222.13	15.1385
-170.583	23.6068	-222.167	15.1316		-108.578	15.3705	-222.167	15.1316		94.4601	24.9195	-222.167	15.1316
-168.475	23.6565	-222.014	15.0872		-102.219	15.1023	-222.014	15.0872		92.632	25.2589	-222.014	15.0872
-169.626	23.638	-222.249	15.1543		-102.652	15.1112	-222.249	15.1543		91.2061	25.4291	-222.249	15.1543
-168.393	23.6707	-220.734	15.0634		-98.6749	15.0092	-220.734	15.0634		94.0063	25.2867	-220.734	15.0634
-173.093	24.1101	-220.701	15.0719		-96.113	14.8395	-220.701	15.0719		97.3923	25.15	-220.701	15.0719
-173.517	24.074	-220.926	15.1083		-104.132	15.336	-220.926	15.1083		99.696	25.1403	-220.926	15.1083
-166.796	23.7115	-221.425	15.1512		-99.3622	15.1289	-221.425	15.1512		95.3101	25.5483	-221.425	15.1512
-166.024	23.6617	-222.53	15.1804		-98.5257	15.1712	-222.53	15.1804		96.7092	25.3369	-222.53	15.1804
-167.547	23.767	-223.036	15.2901		-104.648	15.4724	-223.036	15.2901		99.0337	25.129	-223.036	15.2901
-169.244	24.2799	-223.775	15.3038		-102.175	15.4824	-223.775	15.3038		95.5941	25.8578	-223.775	15.3038
-173.5	24.9361	-223.346	15.2601		-97.3297	15.2823	-223.346	15.2601		98.9225	25.7971	-223.346	15.2601
-169.553	24.5928	-223.646	15.2782		-107.075	15.7694	-223.646	15.2782		97.3834	26.1955	-223.646	15.2782
-170.131	24.6402	-222.886	15.2798		-102.168	15.5314	-222.886	15.2798		105.042	25.8025	-222.886	15.2798
-170.982	24.7761	-223.208	15.2944		-88.4066	14.8048	-223.208	15.2944		97.0329	26.4291	-223.208	15.2944
-172.784	25.0622	-223.95	15.3827		-92.364	15.0211	-223.95	15.3827		95.6666	26.6199	-223.95	15.3827
-170.846	24.8589	-222.397	15.3916		-95.8394	15.3045	-222.397	15.3916		96.9247	26.5913	-222.397	15.3916
-172.124	25.1588	-220.762	15.3228		-99.4501	15.6911	-220.762	15.3228		101.483	26.1175	-220.762	15.3228
-171.684	24.9845	-220.441	15.2682		-101.298	15.5993	-220.441	15.2682		99.1231	26.4253	-220.441	15.2682
-171.564	25.1511	-220.826	15.3264		-100.766	15.672	-220.826	15.3264		98.4429	26.783	-220.826	15.3264
-170.363	25.3344	-219.533	15.2587		-100.002	15.6098	-219.533	15.2587		99.839	27.1442	-219.533	15.2587
-170.738	25.7114	-222.005	15.3417		-96.4892	15.5022	-222.005	15.3417		102.766	26.9063	-222.005	15.3417
-171.92	25.5783	-222.854	15.4277		-95.2942	15.406	-222.854	15.4277		96.735	27.6937	-222.854	15.4277
-171.971	25.8599	-222.432	15.4744		-97.9519	15.7131	-222.432	15.4744		99.3495	27.6829	-222.432	15.4744
-170.62	25.6274	-222.972	15.5161		-98.5761	15.71	-222.972	15.5161		97.1719	27.9603	-222.972	15.5161
-171.213	25.8776	-223.008	15.535		-95.6429	15.6033	-223.008	15.535		99.5292	27.8187	-223.008	15.535
-170.868	25.8255	-221.913	15.5096		-92.76	15.4515	-221.913	15.5096		100.438	27.9019	-221.913	15.5096
-171.863	25.9599	-221.858	15.508		-96.1248	15.6524	-221.858	15.508		97.1421	28.5363	-221.858	15.508
-170.764	25.9972	-222.307	15.5354		-93.7772	15.522	-222.307	15.5354		100.405	28.0854	-222.307	15.5354
-175.818	26.5389	-218.769	15.3565		-87.896	15.2016	-218.769	15.3565		97.9206	29.0097	-218.769	15.3565
-169.595	26.3092	-219.406	15.3899		-97.2774	15.8602	-219.406	15.3899		99.0605	29.6914	-219.406	15.3899
-172.43	26.8164	-219.263	15.3871		-104.04	16.2175	-219.263	15.3871		103.182	29.4559	-219.263	15.3871
-171.275	26.6644	-218.905	15.3642		-96.5643	15.912	-218.905	15.3642		102.93	29.5146	-218.905	15.3642
-170.575	26.5672	-218.325	15.3627		-97.1717	15.947	-218.325	15.3627		100.982	29.8348	-218.325	15.3627
-168.528	26.4039	-221.203	15.5556		-93.2182	15.7432	-221.203	15.5556		106.775	29.4452	-221.203	15.5556
-173.416	26.7784	-221.112	15.5917		-97.625	15.9485	-221.112	15.5917		103.809	29.8197	-221.112	15.5917
-169.892	26.545	-221.251	15.6211		-96.6127	16.1295	-221.251	15.6211		102.186	30.016	-221.251	15.6211
-173.295	27.3019	-222.215	15.6879		-85.1711	15.4261	-222.215	15.6879		101.626	30.2822	-222.215	15.6879
-167.993	26.5327	-223.009	15.7374		-87.8663	15.5326	-223.009	15.7374		102.787	30.1175	-223.009	15.7374
-166.508	26.6084	-222.762	15.7208		-95.6429	16.0342	-222.762	15.7208		101.133	30.4544	-222.762	15.7208
-166.685	26.9159	-222.136	15.7094		-98.5149	16.3899	-222.136	15.7094		101.632	31.1026	-222.136	15.7094
-167.316	27.2409	-222.228	15.7678		-80.6626	15.3549	-222.228	15.7678		99.9602	31.5814	-222.228	15.7678
-168.465	27.2785	-223.274	15.8885		-86.3128	15.6188	-223.274	15.8885		101.816	31.3392	-223.274	15.8885
-170.224	27.6254	-221.806	15.8861		-98.7647	16.5204	-221.806	15.8861		104.296	31.3624	-221.806	15.8861
-164.452	27.0913	-220.069	15.8166		-81.7698	15.4609	-220.069	15.8166		100.621	31.7737	-220.069	15.8166
-168.92	27.547	-221.962	15.949		-93.3121	16.1724	-221.962	15.949		102.367	31.7955	-221.962	15.949
-165.021	27.3092	-220.652	15.8838		-98.5949	16.5195	-220.652	15.8838		101.02	32.0191	-220.652	15.8838
-169.669	27.7975	-220.704	15.8878		-87.7508	15.9073	-220.704	15.8878		101.282	31.9604	-220.704	15.8878
-167.894	27.8188	-220.946	15.8604		-87.3123	15.848	-220.946	15.8604		104.142	31.9862	-220.946	15.8604
-169.018	27.971	-222.809	15.9714		-82.3307	15.8186	-222.809	15.9714		104.382	32.0242	-222.809	15.9714
-163.668	27.6755	-220.159	15.8671		-94.5654	16.4999	-220.159	15.8671		106.242	32.3798	-220.159	15.8671
-167.74	28.2398	-220.16	15.9074		-94.0982	16.5237	-220.16	15.9074		103.033	33.1158	-220.16	15.9074
-164.525	28.1129	-217.571	15.8146		-94.2523	16.5141	-217.571	15.8146		102.069	33.4289	-217.571	15.8146
-166.49	28.131	-218.828	15.9228		-85.1701	16.0039	-218.828	15.9228		104.046	33.201	-218.828	15.9228
-167.101	28.5978	-217.06	15.8415		-86.5143	16.1686	-217.06	15.8415		101.5	33.6676	-217.06	15.8415
-165.753	28.4207	-217.73	15.9092		-78.5442	15.6322	-217.73	15.9092		102.725	33.553	-217.73	15.9092
-167.072	28.4248	-217.47	15.8808		-92.042	16.5149	-217.47	15.8808		103.571	33.5319	-217.47	15.8808
-168.62	28.4521	-219.134	15.9916		-80.8137	15.8466	-219.134	15.9916		103.623	33.588	-219.134	15.9916
-168.899	28.9414	-218.387	15.9544		-78.1975	15.7928	-218.387	15.9544		101.578	33.9855	-218.387	15.9544
-166.782	28.491	-218.928	16.0058		-83.4813	16.0705	-218.928	16.0058		102.307	33.9397	-218.928	16.0058
-168.444	29.1321	-219.836	16.0498		-88.5379	16.4698	-219.836	16.0498		103.541	34.4691	-219.836	16.0498
-167.629	29.1433	-220.182	16.1487		-83.1011	16.1725	-220.182	16.1487		101.405	35.1651	-220.182	16.1487
-164.527	28.9386	-219.331	16.1469		-81.1821	16.0975	-219.331	16.1469		100.511	35.3971	-219.331	16.1469
-165.88	28.9925	-219.484	16.1992		-80.9945	16.1769	-219.484	16.1992		101.776	35.2097	-219.484	16.1992
-169.133	29.654	-219.138	16.2341		-84.7771	16.4012	-219.138	16.2341		100.778	35.6589	-219.138	16.2341
-166.394	29.3446	-219.209	16.2932		-81.3234	16.1534	-219.209	16.2932		103.345	35.4795	-219.209	16.2932
-164.437	29.1747	-219.466	16.2927		-82.0522	16.3011	-219.466	16.2927		103.676	35.5787	-219.466	16.2927
-167.136	29.7039	-219.673	16.3207		-81.7786	16.3088	-219.673	16.3207		101.247	35.7767	-219.673	16.3207
-166.432	29.6376	-218.965	16.2934		-86.8323	16.7194	-218.965	16.2934		103.662	35.7195	-218.965	16.2934
-165.043	29.4812	-219.204	16.2696		-77.2939	16.1206	-219.204	16.2696		102.104	35.8967	-219.204	16.2696
-163.764	29.8832	-220.065	16.3291		-70.2956	15.7872	-220.065	16.3291		101.081	36.7527	-220.065	16.3291
-165.781	30.4929	-221.173	16.4346		-72.417	16	-221.173	16.4346		102.997	36.691	-221.173	16.4346
-165.04	30.1286	-220.849	16.4327		-78.8474	16.3526	-220.849	16.4327		99.2591	37.2793	-220.849	16.4327
-164.971	30.156	-220.536	16.4739		-89.7497	17.0222	-220.536	16.4739		103.773	37.0667	-220.536	16.4739
-167.477	30.4802	-221.878	16.6136		-82.9579	16.7756	-221.878	16.6136		105.481	37.1606	-221.878	16.6136
-166.997	30.5527	-221.18	16.5844		-81.4823	16.6966	-221.18	16.5844		103.75	37.403	-221.18	16.5844
-167.775	30.7511	-219.865	16.5558		-87.2955	17.0253	-219.865	16.5558		98.3684	38.1566	-219.865	16.5558
-168.799	30.9796	-220.126	16.5694		-79.4182	16.6185	-220.126	16.5694		101.587	37.7563	-220.126	16.5694
-167.856	30.7822	-220.343	16.563		-72.9236	16.1517	-220.343	16.563		104.575	37.564	-220.343	16.563
-166.424	30.797	-219.701	16.5401		-78.2894	16.6136	-219.701	16.5401		99.985	38.485	-219.701	16.5401
-168.517	31.6854	-219.134	16.5482		-69.6586	16.1295	-219.134	16.5482		101.613	38.8143	-219.134	16.5482
-163.423	30.9111	-219.529	16.5867		-82.8996	16.9823	-219.529	16.5867		101.698	39.0045	-219.529	16.5867
-165.409	31.2513	-218.979	16.6467		-79.6503	16.8194	-218.979	16.6467		99.7368	39.5093	-218.979	16.6467
-164.978	31.3991	-219.752	16.7647		-69.2013	16.2652	-219.752	16.7647		101.904	39.459	-219.752	16.7647
-168.394	31.7272	-221.166	16.8601		-67.1431	16.0606	-221.166	16.8601		102.179	39.5226	-221.166	16.8601
-167.02	31.6727	-220.319	16.8003		-72.1276	16.516	-220.319	16.8003		100.621	39.7536	-220.319	16.8003
-166.893	31.8652	-218.832	16.7324		-82.4315	17.1988	-218.832	16.7324		100.877	40.0999	-218.832	16.7324
-165.486	31.7637	-218.629	16.6995		-78.398	17.0211	-218.629	16.6995		100.193	40.084	-218.629	16.6995
-168.885	32.0384	-218.638	16.6973		-80.1965	17.0488	-218.638	16.6973		103.191	39.7687	-218.638	16.6973
-166.066	31.7433	-217.765	16.7188		-78.9787	17.0048	-217.765	16.7188		99.8629	40.2301	-217.765	16.7188
-168.324	32.6342	-219.778	16.8921		-66.4774	16.3167	-219.778	16.8921		102.311	40.8188	-219.778	16.8921
-166.905	32.5506	-221.415	16.9958		-72.0032	16.6777	-221.415	16.9958		101.276	41.2636	-221.415	16.9958
-165.759	32.4935	-222.512	17.0878		-74.2638	16.9469	-222.512	17.0878		102.136	41.2913	-222.512	17.0878
-167.11	32.7809	-221.245	17.0396		-70.3074	16.6983	-221.245	17.0396		102.135	41.4642	-221.245	17.0396
-164.406	32.4883	-219.208	16.9449		-74.2599	16.9209	-219.208	16.9449		102.255	41.4009	-219.208	16.9449
-166.551	32.8104	-219.038	16.9653		-75.3384	17.046	-219.038	16.9653		102.122	41.8131	-219.038	16.9653
-168.279	33.1372	-218.293	16.9527		-69.228	16.6963	-218.293	16.9527		102.312	41.7681	-218.293	16.9527
-169.211	33.3393	-217.785	16.9276		-62.8094	16.3542	-217.785	16.9276		100.178	42.2731	-217.785	16.9276
-167.534	33.1718	-218.972	17.0162		-68.7164	16.6971	-218.972	17.0162		98.5412	42.7213	-218.972	17.0162
-167.462	33.0523	-219.07	17.0493		-69.5894	16.7052	-219.07	17.0493		104.483	41.7481	-219.07	17.0493
-170	33.8904	-217.513	16.9854		-67.8216	16.7612	-217.513	16.9854		106.847	42.2496	-217.513	16.9854
-168.635	33.8988	-218.169	17.0474		-71.8619	17.1437	-218.169	17.0474		105.348	42.702	-218.169	17.0474
-167.158	33.5823	-218.714	17.1368		-71.4847	16.9832	-218.714	17.1368		105.002	43.082	-218.714	17.1368
-169.117	34.3429	-217.673	17.1267		-71.5923	17.1324	-217.673	17.1267		107.319	42.6618	-217.673	17.1267
-165.533	33.8678	-217.788	17.1443		-70.9168	17.1085	-217.788	17.1443		104.815	43.0673	-217.788	17.1443
-167.455	34.2326	-213.903	16.8773		-70.8319	17.1188	-213.903	16.8773		104.869	43.4804	-213.903	16.8773
-169.145	34.5449	-206.53	16.4176		-70.1494	17.0387	-206.53	16.4176		106.623	43.3155	-206.53	16.4176
-166.626	34.185	-197.071	15.8379		-72.5069	17.1809	-197.071	15.8379		105.512	43.5318	-197.071	15.8379
-165.958	34.1586	-188.403	15.3277		-71.8708	17.2429	-188.403	15.3277		105.931	43.6643	-188.403	15.3277
-167.669	34.3921	-179.358	14.7861		-67.2952	17.0111	-179.358	14.7861		110.1	43.1977	-179.358	14.7861
-167.193	35.0359	-174.98	14.5401		-73.6446	17.5165	-174.98	14.5401		107.346	44.5664	-174.98	14.5401
-166.151	35.0671	-173.096	14.4576		-69.8995	17.2384	-173.096	14.4576		105.245	44.8637	-173.096	14.4576
-168.881	35.3634	-173.919	14.4672		-71.4955	17.4047	-173.919	14.4672		105.45	45.1647	-173.919	14.4672
-166.066	35.127	-173.307	14.3713		-66.5002	17.1643	-173.307	14.3713		108.197	45.2264	-173.307	14.3713
-167.488	35.1464	-174.677	14.4319		-68.7904	17.3929	-174.677	14.4319		105.027	45.4116	-174.677	14.4319
-166.529	35.3124	-175.945	14.5184		-70.8131	17.4689	-175.945	14.5184		102.549	46.025	-175.945	14.5184
-166.302	35.398	-177.857	14.5922		-71.6871	17.6042	-177.857	14.5922		103.451	45.919	-177.857	14.5922
-163.996	35.1977	-177.105	14.6118		-62.4973	17.0793	-177.105	14.6118		107.745	45.782	-177.105	14.6118
-166.942	35.5622	-178.752	14.7702		-68.3539	17.4909	-178.752	14.7702		104.924	46.2121	-178.752	14.7702
-168.45	35.8281	-179.666	14.8043		-70.8368	17.6503	-179.666	14.8043		105.259	46.2921	-179.666	14.8043
-167.034	36.2421	-178.394	14.7083		-67.3772	17.405	-178.394	14.7083		104.462	47.3846	-178.394	14.7083
-166.752	36.2159	-176.299	14.5912		-70.5958	17.7223	-176.299	14.5912		107.012	47.0885	-176.299	14.5912
-167.664	36.7451	-176.264	14.5604		-62.9971	17.3586	-176.264	14.5604		101.985	47.9566	-176.264	14.5604
-166.296	36.3532	-176.385	14.4786		-64.3037	17.4534	-176.385	14.4786		104.366	47.9341	-176.385	14.4786
-167.448	36.6499	-174.585	14.4076		-69.2586	17.8261	-174.585	14.4076		105.409	47.8226	-174.585	14.4076
-165.927	36.4473	-174.671	14.4073		-66.2641	17.7468	-174.671	14.4073		102.754	48.3904	-174.671	14.4073
-165.546	36.6888	-174.291	14.4065		-65.7338	17.7342	-174.291	14.4065		103.67	48.512	-174.291	14.4065
-163.984	36.5435	-173.813	14.3681		-71.4945	18.0401	-173.813	14.3681		105.568	48.3888	-173.813	14.3681
-164.945	36.8404	-172.018	14.3152		-68.4981	17.8165	-172.018	14.3152		102.223	48.7606	-172.018	14.3152
-168.312	36.7405	-171.823	14.276		-69.0038	18.095	-171.823	14.276		108.928	48.1541	-171.823	14.276
-168.611	37.9523	-170.959	14.2002		-66.2029	17.9496	-170.959	14.2002		104.628	49.2491	-170.959	14.2002
-166.753	38.131	-172.746	14.2446		-73.133	18.416	-172.746	14.2446		104.164	49.2323	-172.746	14.2446
-165.983	37.6412	-173.832	14.2536		-64.2434	17.9212	-173.832	14.2536		103.026	49.606	-173.832	14.2536
-166.061	37.8285	-176.493	14.3639		-61.9512	17.8931	-176.493	14.3639		105.786	49.5991	-176.493	14.3639
-167.725	38.0837	-177.396	14.3837		-70.5761	18.383	-177.396	14.3837		105.035	49.8011	-177.396	14.3837
-167.303	38.0172	-177.362	14.4196		-73.2802	18.7039	-177.362	14.4196		106.508	49.8176	-177.362	14.4196
-164.615	37.8807	-176.228	14.354		-69.5786	18.3382	-176.228	14.354		105.688	49.7644	-176.228	14.354
-164.108	37.735	-176.952	14.3683		-66.0537	18.2639	-176.952	14.3683		103.429	50.39	-176.952	14.3683
-168.383	38.6749	-174.589	14.2562		-70.9217	18.5637	-174.589	14.2562		104.33	50.3769	-174.589	14.2562
-167.447	38.5254	-174.826	14.2814		-62.844	18.0944	-174.826	14.2814		101.936	50.8683	-174.826	14.2814
-170.277	39.6025	-174.34	14.2169		-67.3722	18.4969	-174.34	14.2169		106.341	50.6837	-174.34	14.2169
-163.806	38.96	-175.556	14.2645		-68.2996	18.6527	-175.556	14.2645		103.839	50.9458	-175.556	14.2645
-166.463	39.7014	-174.323	14.2243		-67.5263	18.7902	-174.323	14.2243		104.417	51.003	-174.323	14.2243
-167.36	40.2185	-175.032	14.2305		-67.0275	18.7239	-175.032	14.2305		104.558	51.3597	-175.032	14.2305
-163.49	39.9167	-175.358	14.2191		-68.7815	18.7602	-175.358	14.2191		104.413	51.4596	-175.358	14.2191
-167.027	40.6306	-177.304	14.3147		-63.1215	18.4085	-177.304	14.3147		106.353	51.2992	-177.304	14.3147
-166.841	40.4135	-176.508	14.314		-59.009	18.2331	-176.508	14.314		102.176	52.1283	-176.508	14.314
-165.59	40.4943	-176.953	14.349		-67.1599	18.8389	-176.953	14.349		102.207	52.3064	-176.953	14.349
-167.035	40.9676	-176.678	14.344		-66.6216	18.7653	-176.678	14.344		103.339	52.52	-176.678	14.344
-166.472	40.6574	-176.669	14.3662		-62.8124	18.619	-176.669	14.3662		105.927	52.1168	-176.669	14.3662
-165.362	41.4235	-174.474	14.25		-70.9425	19.5191	-174.474	14.25		102.775	52.8378	-174.474	14.25
-166.598	41.6529	-174.521	14.2268		-66.3401	19.098	-174.521	14.2268		104.617	52.6313	-174.521	14.2268
-164.232	41.2483	-173.571	14.1797		-67.7218	19.1596	-173.571	14.1797		102.183	53.0026	-173.571	14.1797
-166.529	41.9284	-173.321	14.1623		-69.0739	19.2765	-173.321	14.1623		105.299	52.8128	-173.321	14.1623
-167.507	42.1519	-172.473	14.1325		-67.4729	19.3024	-172.473	14.1325		102.713	53.1843	-172.473	14.1325
-167.072	42.2178	-173.457	14.1921		-67.6873	19.2729	-173.457	14.1921		106.177	52.9352	-173.457	14.1921
-167.365	42.0479	-175.816	14.2857		-66.3481	19.3574	-175.816	14.2857		104.874	53.377	-175.816	14.2857
-167.816	42.2543	-175.663	14.2775		-64.5358	19.2991	-175.663	14.2775		102.459	53.7538	-175.663	14.2775
-166.688	42.2874	-175.88	14.2902		-61.5788	19.0032	-175.88	14.2902		104.263	53.5321	-175.88	14.2902
-168.615	42.4622	-175.239	14.2369		-68.5662	19.4806	-175.239	14.2369		104.779	53.8616	-175.239	14.2369
-167.609	42.7293	-175.534	14.2862		-70.4398	19.9396	-175.534	14.2862		103.88	54.2177	-175.534	14.2862
-163.472	42.8026	-172.394	14.1697		-61.4672	19.3948	-172.394	14.1697		103.142	54.4372	-172.394	14.1697
-166.045	42.8601	-173.349	14.2135		-64.3165	19.4947	-173.349	14.2135		105.573	54.0546	-173.349	14.2135
-163.945	42.7962	-173.769	14.2519		-64.2879	19.6827	-173.769	14.2519		104.874	54.327	-173.769	14.2519
-92.1367	30.6472	-173.469	14.2742		-70.6748	20.2188	-173.469	14.2742		103.556	54.6615	-173.469	14.2742
-12.698	20.8336	-173.582	14.2746		-65.0513	19.7624	-173.582	14.2746		105.514	54.684	-173.582	14.2746
-8.86855	20.3947	-173.698	14.2893		-67.7465	20.062	-173.698	14.2893		101.667	55.4874	-173.698	14.2893
-11.9139	20.8634	-173.41	14.298		-67.1599	20.0162	-173.41	14.298		101.526	55.5376	-173.41	14.298
-12.8638	20.9322	-174.173	14.3097		-63.8612	19.8636	-174.173	14.3097		101.983	55.6834	-174.173	14.3097
-14.2525	21.1639	-174.752	14.3253		-67.5776	20.119	-174.752	14.3253		104.911	55.4263	-174.752	14.3253
-12.9919	20.994	-174.994	14.3557		-66.272	20.245	-174.994	14.3557		105.771	55.3077	-174.994	14.3557
-8.6472	20.6616	-174.637	14.3407		-62.763	20.0106	-174.637	14.3407		103.881	56.0301	-174.637	14.3407
-16.329	21.2198	-172.99	14.2984		-66.5357	20.3183	-172.99	14.2984		103.046	56.1265	-172.99	14.2984
-15.8	21.454	-171.138	14.2394		-62.2781	20.1027	-171.138	14.2394		101.379	56.6064	-171.138	14.2394
-14.4172	21.2159	-171.369	14.2757		-66.7895	20.4834	-171.369	14.2757		102.256	56.5539	-171.369	14.2757
-11.2955	21.0111	-171.26	14.2883		-68.6561	20.5716	-171.26	14.2883		103.067	56.635	-171.26	14.2883
-10.5431	21.0985	-172.571	14.3845		-61.2806	20.0337	-172.571	14.3845		102.556	56.9394	-172.571	14.3845
-7.66749	20.9233	-174.352	14.4428		-61.1038	20.1613	-174.352	14.4428		101.713	57.4111	-174.352	14.4428
-11.6151	21.3476	-175.227	14.5213		-61.7773	20.3463	-175.227	14.5213		102.854	57.598	-175.227	14.5213
-12.3744	21.3787	-176.129	14.5748		-64.9871	20.5076	-176.129	14.5748		103.757	57.6585	-176.129	14.5748
-13.8832	21.2532	-175.59	14.5234		-66.1703	20.8716	-175.59	14.5234		103.998	57.754	-175.59	14.5234
-10.0239	20.8075	-172.064	14.3719		-64.52	20.8946	-172.064	14.3719		100.71	58.1447	-172.064	14.3719
-6.54385	20.6882	-171.955	14.4275		-69.2576	21.148	-171.955	14.4275		103.23	58.186	-171.955	14.4275
-9.95447	20.9202	-171.162	14.4415		-64.1526	20.7889	-171.162	14.4415		105.137	58.1143	-171.162	14.4415
-9.20207	21.0246	-170.117	14.3854		-63.4346	20.742	-170.117	14.3854		102.085	58.5743	-170.117	14.3854
-11.5754	21.3274	-171.218	14.467		-64.0726	20.9092	-171.218	14.467		104.568	58.2597	-171.218	14.467
-9.45816	21.1939	-174.839	14.6476		-64.993	21.0814	-174.839	14.6476		103.163	58.7307	-174.839	14.6476
-8.54496	21.0676	-173.902	14.6232		-68.7015	21.3464	-173.902	14.6232		104.39	58.9118	-173.902	14.6232
-10.8508	21.2511	-175.14	14.649		-68.984	21.4521	-175.14	14.649		101.769	59.3653	-175.14	14.649
-10.9381	21.4385	-176.101	14.7306		-63.3694	21.0992	-176.101	14.7306		104.625	59.3655	-176.101	14.7306
-7.73797	20.9138	-174.243	14.6765		-62.443	21.2987	-174.243	14.6765		107.475	58.6097	-174.243	14.6765
-10.7039	21.1927	-173.952	14.7007		-67.309	21.6531	-173.952	14.7007		105.008	58.8253	-173.952	14.7007
-10.3078	21.0799	-174.031	14.7333		-62.4331	21.4947	-174.031	14.7333		103.082	59.8519	-174.031	14.7333
-12.9948	21.4211	-173.276	14.721		-66.6127	21.8379	-173.276	14.721		107.039	59.044	-173.276	14.721
-10.016	21.1952	-172.324	14.6966		-65.1185	21.7666	-172.324	14.6966		105.598	59.6252	-172.324	14.6966
-5.85994	20.8813	-173.46	14.779		-62.3857	21.517	-173.46	14.779		104.898	60.003	-173.46	14.779
-8.35041	21.3535	-172.857	14.7512		-60.6287	21.5793	-172.857	14.7512		106.669	59.9974	-172.857	14.7512
-9.30431	21.2506	-173.56	14.7504		-69.3583	21.9037	-173.56	14.7504		106.179	60.0621	-173.56	14.7504
-10.7833	21.449	-174.077	14.7915		-63.8247	21.8165	-174.077	14.7915		106.219	60.368	-174.077	14.7915
-8.57871	21.3899	-174.928	14.8593		-64.516	21.8342	-174.928	14.8593		108.475	60.0856	-174.928	14.8593
-6.74138	21.004	-174.605	14.8517		-64.2405	22.0638	-174.605	14.8517		109.725	59.9585	-174.605	14.8517
-10.1361	21.1931	-175.016	14.9196		-64.7768	22.3835	-175.016	14.9196		106.296	60.929	-175.016	14.9196
-5.92943	21.0464	-174.507	14.933		-63.6568	22.1139	-174.507	14.933		106.419	60.9681	-174.507	14.933
-9.92171	21.2318	-174.916	14.9916		-64.5387	22.3651	-174.916	14.9916		105.255	61.1959	-174.916	14.9916
-10.4071	21.4017	-175.134	15.0108		-69.225	22.7319	-175.134	15.0108		106.498	61.1308	-175.134	15.0108
-6.62128	21.2193	-174.26	14.9948		-65.5017	22.5528	-174.26	14.9948		105.769	61.6304	-174.26	14.9948
-9.71326	21.4311	-171.999	14.908		-65.7031	22.6746	-171.999	14.908		108.064	61.5734	-171.999	14.908
-7.68436	21.2276	-170.924	14.8707		-61.6164	22.2483	-170.924	14.8707		105.34	61.8832	-170.924	14.8707
-7.0749	21.5039	-168.882	14.7825		-62.1013	22.3639	-168.882	14.7825		106.874	61.7593	-168.882	14.7825
-12.5353	21.9225	-167.941	14.7601		-60.7166	22.3238	-167.941	14.7601		109.306	61.734	-167.941	14.7601
-4.71249	20.8832	-167.975	14.7467		-62.7018	22.7705	-167.975	14.7467		108.77	61.9435	-167.975	14.7467
-5.9463	20.9314	-168.155	14.7835		-63.5412	22.9393	-168.155	14.7835		110.701	61.7986	-168.155	14.7835
-7.06398	21.1966	-168.294	14.8292		-68.5129	23.4617	-168.294	14.8292		111.188	61.8769	-168.294	14.8292
-9.32118	21.4712	-169.953	14.9595		-65.1362	23.1972	-169.953	14.9595		111.001	62.1246	-169.953	14.9595
-11.7868	21.5853	-169.482	14.9456		-65.9984	23.2052	-169.482	14.9456		108.577	62.7395	-169.482	14.9456
-5.91156	21.2325	-167.287	14.9321		-65.5827	23.3087	-167.287	14.9321		109.12	62.39	-167.287	14.9321
-6.09122	21.3197	-168.245	14.9329		-65.8799	23.4246	-168.245	14.9329		110.301	62.5609	-168.245	14.9329
-10.9282	21.8119	-169.09	14.9717		-57.4091	22.738	-169.09	14.9717		110.243	62.6592	-169.09	14.9717
-11.1456	21.8007	-167.711	14.9056		-72.174	23.5768	-167.711	14.9056		107.874	63.3331	-167.711	14.9056
-5.43411	21.3213	-167.975	14.9438		-67.546	23.6304	-167.975	14.9438		110.478	63.0187	-167.975	14.9438
-10.1967	21.5516	-170.851	15.0778		-63.2736	23.7505	-170.851	15.0778		110.995	63.0318	-170.851	15.0778
-7.24563	21.2963	-169.98	15.0989		-69.783	24.0147	-169.98	15.0989		108.679	63.5056	-169.98	15.0989
-8.32758	21.4268	-168.536	15.055		-64.7353	23.7462	-168.536	15.055		112.581	63.0581	-168.536	15.055
-9.88895	21.632	-169.04	15.1364		-60.3542	23.5038	-169.04	15.1364		112.997	63.0743	-169.04	15.1364
-5.55918	21.3855	-169.767	15.2021		-61.885	23.6513	-169.767	15.2021		115.337	63.2634	-169.767	15.2021
-8.17471	21.4593	-167.967	15.1316		-61.9768	23.7245	-167.967	15.1316		110.629	64.0795	-167.967	15.1316
-7.8005	21.524	-168.812	15.2057		-65.4305	24.2111	-168.812	15.2057		112.609	63.9685	-168.812	15.2057
-5.75473	21.3291	-169.977	15.2658		-64.753	24.2971	-169.977	15.2658		110.996	63.9802	-169.977	15.2658
-9.37478	21.7894	-169.934	15.2472		-64.1802	24.1977	-169.934	15.2472		116.131	63.719	-169.934	15.2472
-5.50955	21.5052	-168.854	15.213		-63.8602	24.0678	-168.854	15.213		116.576	63.4584	-168.854	15.213
-3.53029	21.218	-170.114	15.2798		-60.3611	24.222	-170.114	15.2798		115.74	63.5838	-170.114	15.2798
-6.91311	21.4888	-169.328	15.2358		-61.7754	24.3211	-169.328	15.2358		191.98	48.9462	-169.328	15.2358
-7.96031	21.4634	-169.313	15.2746		-62.844	24.5073	-169.313	15.2746				-169.313	15.2746
-2.62006	21.3441	-168.749	15.2637		-63.6025	24.7334	-168.749	15.2637				-168.749	15.2637
-4.99538	21.488	-169.54	15.3444		-62.8558	24.8027	-169.54	15.3444				-169.54	15.3444
-6.41581	21.6452	-169.96	15.3965		-60.9547	24.4987	-169.96	15.3965				-169.96	15.3965
-1.82002	21.3519	-170.989	15.4822		-61.6746	24.7605	-170.989	15.4822				-170.989	15.4822
-7.67146	21.6933	-170.894	15.5086		-62.4292	24.7624	-170.894	15.5086				-170.894	15.5086
-3.96902	21.5129	-171.053	15.5288		-62.6237	24.8458	-171.053	15.5288				-171.053	15.5288
-6.76521	21.8931	-169.993	15.4696		-62.207	24.9444	-169.993	15.4696				-169.993	15.4696
-4.31842	21.5229	-169.709	15.478		-62.1437	25.0729	-169.709	15.478				-169.709	15.478
-4.5626	21.6187	-170.008	15.4862		-66.6088	25.6606	-170.008	15.4862				-170.008	15.4862
-8.73653	21.9848	-170.333	15.5026		-63.4079	25.448	-170.333	15.5026				-170.333	15.5026
-6.40687	21.74	-167.903	15.399		-64.9298	25.6878	-167.903	15.399				-167.903	15.399
-3.83502	21.6587	-166.015	15.3605		-63.5511	25.6289	-166.015	15.3605				-166.015	15.3605
-3.67918	21.7112	-165.705	15.3483		-59.1118	25.0001	-165.705	15.3483				-165.705	15.3483
-6.11902	21.9522	-164.502	15.3039		-61.9324	25.4066	-164.502	15.3039				-164.502	15.3039
-2.23394	21.5633	-165.086	15.3673		-56.4254	25.043	-165.086	15.3673				-165.086	15.3673
-5.10655	21.791	-167.249	15.5059		-61.9156	25.4697	-167.249	15.5059				-167.249	15.5059
-5.78451	21.9741	-168.379	15.5606		-60.9201	25.3891	-168.379	15.5606				-168.379	15.5606
-4.15762	21.5375	-167.14	15.5272		-60.4539	25.7591	-167.14	15.5272				-167.14	15.5272
-1.55995	21.5421	-167.118	15.5991		-60.6426	25.8941	-167.118	15.5991				-167.118	15.5991
-4.26383	21.7594	-166.156	15.5586		-63.7131	26.2912	-166.156	15.5586				-166.156	15.5586
-4.48518	21.7277	-166.126	15.5873		-61.4969	26.2345	-166.126	15.5873				-166.126	15.5873
-9.61102	22.2698	-165.311	15.5793		-65.6281	26.5815	-165.311	15.5793				-165.311	15.5793
-6.17659	21.7536	-167.202	15.7216		-60.5389	26.1793	-167.202	15.7216				-167.202	15.7216
-3.09552	21.8088	-168.216	15.762		-61.9492	26.3145	-168.216	15.762				-168.216	15.762
-7.48683	22.1789	-166.942	15.7257		-61.3942	26.363	-166.942	15.7257				-166.942	15.7257
-7.062	22.2794	-165.616	15.6757		-62.2919	26.5679	-165.616	15.6757				-165.616	15.6757
-3.65238	22.0921	-166.078	15.6539		-59.5127	26.3084	-166.078	15.6539				-166.078	15.6539
-5.32493	21.9326	-165.983	15.6417		-59.3004	26.7031	-165.983	15.6417				-165.983	15.6417
-3.42606	21.8736	-165.844	15.6511		-61.0475	26.9168	-165.844	15.6511				-165.844	15.6511
-6.28578	22.2059	-163.872	15.5517		-57.7844	26.7213	-163.872	15.5517				-163.872	15.5517
-4.37599	22.0076	-164.417	15.5869		-61.0277	26.9528	-164.417	15.5869				-164.417	15.5869
-3.24739	21.9216	-162.185	15.5506		-61.2598	27.0829	-162.185	15.5506				-162.185	15.5506
-7.72407	22.3976	-159.873	15.4391		-59.8781	26.8679	-159.873	15.4391				-159.873	15.4391
-5.8659	22.2447	-152.925	15.0879		-59.0574	27.041	-152.925	15.0879				-152.925	15.0879
-4.11692	22.3149	-148.432	14.8748		-62.1408	27.1743	-148.432	14.8748				-148.432	14.8748
-7.74194	22.5547	-143.258	14.5915		-60.4766	27.098	-143.258	14.5915				-143.258	14.5915
-8.21442	22.722	-140.594	14.4285		-58.5972	27.0412	-140.594	14.4285				-140.594	14.4285
-3.78737	22.1996	-136.342	14.2017		-63.5185	28.1143	-136.342	14.2017				-136.342	14.2017
-7.30717	22.6411	-136.66	14.2235		-56.7731	27.5083	-136.66	14.2235				-136.66	14.2235
-3.74072	22.2439	-138.43	14.2978		-60.2732	27.4754	-138.43	14.2978				-138.43	14.2978
-4.48915	22.2502	-138.307	14.2926		-60.8233	27.8463	-138.307	14.2926				-138.307	14.2926
-6.07733	22.613	-136.435	14.2166		-62.7887	28.0988	-136.435	14.2166				-136.435	14.2166
0.27042	22.2843	-132.685	14.0607		-58.2022	27.5941	-132.685	14.0607				-132.685	14.0607
-2.64785	22.4077	-129.532	13.9301		-60.6534	28.3762	-129.532	13.9301				-129.532	13.9301
-0.87803	22.2456	-126.73	13.8021		-64.1328	28.498	-126.73	13.8021				-126.73	13.8021
-5.53933	22.71	-126.301	13.8115		-60.7749	28.1014	-126.301	13.8115				-126.301	13.8115
-3.46974	22.563	-125.947	13.8331		-62.5753	28.4003	-125.947	13.8331				-125.947	13.8331
-8.49632	22.9181	-126.843	13.8418		-63.0573	28.7777	-126.843	13.8418				-126.843	13.8418
-7.5047	22.8111	-129.093	13.892		-59.0446	28.4221	-129.093	13.892				-129.093	13.892
-6.9806	22.8704	-129.824	13.8947		-60.5191	28.7592	-129.824	13.8947				-129.824	13.8947
-5.34577	22.7567	-128.728	13.8286		-61.3774	28.9796	-128.728	13.8286				-128.728	13.8286
-2.50988	22.5557	-130.561	13.8648		-63.2993	28.9077	-130.561	13.8648				-130.561	13.8648
-7.64764	23.0891	-131.508	13.9176		-62.8479	29.035	-131.508	13.9176				-131.508	13.9176
-3.92535	22.7362	-131.847	13.9506		-65.313	29.369	-131.847	13.9506				-131.847	13.9506
-2.9645	22.89	-131.904	13.9999		-60.9734	28.9779	-131.904	13.9999				-131.904	13.9999
-4.53679	23.0006	-131.54	13.9579		-61.8919	29.1062	-131.54	13.9579				-131.54	13.9579
-2.3997	22.9999	-130.068	13.8807		-62.7887	29.4112	-130.068	13.8807				-130.068	13.8807
0.12649	22.6362	-131.432	13.9271		-60.2011	29.466	-131.432	13.9271				-131.432	13.9271
-4.85145	23.1571	-134.589	14.0584		-61.4771	29.7657	-134.589	14.0584				-134.589	14.0584
-2.2528	22.9468	-142.034	14.3891		-58.9261	29.5978	-142.034	14.3891				-142.034	14.3891
-3.58488	23.0563	-151.32	14.844		-57.7291	29.6472	-151.32	14.844				-151.32	14.844
-5.33783	23.2593	-158.979	15.2225		-63.4662	30.0153	-158.979	15.2225				-158.979	15.2225
0.57813	22.9485	-164.787	15.5453		-57.4091	29.5261	-164.787	15.5453				-164.787	15.5453
-2.89899	23.2666	-168.41	15.7886		-60.6001	30.0446	-168.41	15.7886				-168.41	15.7886
-7.50669	23.5991	-167.444	15.762		-61.8159	30.0409	-167.444	15.762				-167.444	15.762
-4.64797	23.5957	-158.945	15.3927		-61.406	30.2022	-158.945	15.3927				-158.945	15.3927
1.64817	22.9806	-149.233	14.9145		-59.5206	30.0322	-149.233	14.9145				-149.233	14.9145
-1.67708	23.2968	-142.498	14.5618		-57.4565	30.2562	-142.498	14.5618				-142.498	14.5618
-4.00475	23.3459	-133.005	14.1019		-62.1013	30.7171	-133.005	14.1019				-133.005	14.1019
-3.22059	23.5601	-127.035	13.8311		-58.7769	30.6709	-127.035	13.8311				-127.035	13.8311
-5.72197	23.8182	-126.349	13.8182		-61.1255	30.8906	-126.349	13.8182				-126.349	13.8182
-2.63892	23.5022	-127.668	13.9348		-57.3706	30.5916	-127.668	13.9348				-127.668	13.9348
-0.15541	23.4224	-127.844	13.997		-59.3942	30.9054	-127.844	13.997				-127.844	13.997
-1.80314	23.6143	-130.145	14.113		-61.6964	31.3428	-130.145	14.113				-130.145	14.113
-3.8638	23.7175	-129.789	14.1198		-62.2247	31.082	-129.789	14.1198				-129.789	14.1198
-3.17791	23.7559	-130.554	14.1399		-61.9709	31.2487	-130.554	14.1399				-130.554	14.1399
-1.34456	23.6902	-131.432	14.1867		-60.1912	31.2214	-131.432	14.1867				-131.432	14.1867
-0.81748	23.7214	-131.493	14.1889		-61.4139	31.869	-131.493	14.1889				-131.493	14.1889
-1.00806	23.7961	-131.551	14.1902		-59.9038	31.5096	-131.551	14.1902				-131.551	14.1902
-4.03652	24.0658	-131.641	14.2302		-59.6461	31.9934	-131.641	14.2302				-131.641	14.2302
-2.52676	24.0252	-130.155	14.1817		-62.6168	32.2061	-130.155	14.1817				-130.155	14.1817
1.08635	23.8053	-130.162	14.1665		-58.3473	31.9584	-130.162	14.1665				-130.162	14.1665
-5.5304	24.4222	-129.309	14.1105		-60.7463	32.3425	-129.309	14.1105				-129.309	14.1105
0.02624	23.9414	-129.681	14.1193		-58.6189	32.0442	-129.681	14.1193				-129.681	14.1193
-1.69892	24.0518	-129.993	14.0784		-59.2569	32.0302	-129.993	14.0784				-129.993	14.0784
-5.47481	24.5826	-131.886	14.1757		-60.3532	32.307	-131.886	14.1757				-131.886	14.1757
-3.39628	24.4914	-135.033	14.3669		-63.8701	32.8028	-135.033	14.3669				-135.033	14.3669
0.47887	24.2134	-142.658	14.7431		-60.844	32.9895	-142.658	14.7431				-142.658	14.7431
-4.16357	24.5914	-150.208	15.1526		-60.3186	32.9152	-150.208	15.1526				-150.208	15.1526
-2.13368	24.6355	-157.869	15.6104		-62.8094	33.21	-157.869	15.6104				-157.869	15.6104
-1.10931	24.4031	-165.362	15.9956		-59.807	33.074	-165.362	15.9956				-165.362	15.9956
-1.29393	24.7147	-170.088	16.2594		-58.7375	32.8188	-170.088	16.2594				-170.088	16.2594
-1.88454	24.4905	-165.926	16.0934		-60.8658	33.3077	-165.926	16.0934				-165.926	16.0934
-4.02064	24.9322	-158.282	15.764		-63.6439	33.7856	-158.282	15.764				-158.282	15.764
-4.96858	24.9521	-147.989	15.2173		-60.7156	33.3514	-147.989	15.2173				-147.989	15.2173
-4.42066	25.0309	-140.09	14.8354		-59.8515	33.3206	-140.09	14.8354				-140.09	14.8354
1.62137	24.6439	-133.555	14.4637		-59.7567	33.4023	-133.555	14.4637				-133.555	14.4637
-3.36948	25.1046	-130.352	14.3497		-60.8233	34.0909	-130.352	14.3497				-130.352	14.3497
-4.73631	25.2291	-127.549	14.249		-59.2717	33.868	-127.549	14.249				-127.549	14.249
-3.97895	25.3123	-129.584	14.4382		-59.7824	34.1994	-129.584	14.4382				-129.584	14.4382
-2.51385	25.3171	-128.444	14.4727		-60.7216	34.4776	-128.444	14.4727				-128.444	14.4727
-1.85575	25.4194	-127.924	14.5541		-59.089	34.2332	-127.924	14.5541				-127.924	14.5541
-2.43643	25.3001	-127.888	14.5797		-58.9932	34.3112	-127.888	14.5797				-127.888	14.5797
-1.50734	25.3063	-129.63	14.6584		-61.1384	34.7069	-129.63	14.6584				-129.63	14.6584
-5.96516	25.6382	-131.945	14.7631		-58.1212	34.0897	-131.945	14.7631				-131.945	14.7631
-0.67157	25.381	-132.809	14.7967		-59.4406	34.5324	-132.809	14.7967				-132.809	14.7967
-2.96251	25.7384	-131.698	14.7304		-59.6648	34.5549	-131.698	14.7304				-131.698	14.7304
-3.93626	25.8035	-131.213	14.7133		-58.6298	34.9613	-131.213	14.7133				-131.213	14.7133
-0.35294	25.6361	-130.107	14.676		-58.2703	35.0248	-130.107	14.676				-130.107	14.676
-2.38779	26.0085	-127.209	14.5426		-58.775	35.1444	-127.209	14.5426				-127.209	14.5426
-1.13512	25.739	-126.715	14.5139		-61.0465	35.8425	-126.715	14.5139				-126.715	14.5139
-3.8241	26.0115	-127.9	14.6045		-60.8707	35.4715	-127.9	14.6045				-127.9	14.6045
-7.04612	26.531	-126.592	14.586		-58.3375	35.1395	-126.592	14.586				-126.592	14.586
0.11061	25.9166	-125.674	14.5648		-59.7903	35.4919	-125.674	14.5648				-125.674	14.5648
-3.06872	26.2118	-126.322	14.6041		-58.5004	35.369	-126.322	14.6041				-126.322	14.6041
2.00848	25.8863	-125.874	14.5842		-58.2604	35.5814	-125.874	14.5842				-125.874	14.5842
-5.57606	26.4603	-124.221	14.4665		-55.3558	35.3454	-124.221	14.4665				-124.221	14.4665
-3.81219	26.7836	-125.14	14.4707		-58.3602	35.8117	-125.14	14.4707				-125.14	14.4707
-5.0738	26.856	-126.454	14.5309		-58.3967	35.9457	-126.454	14.5309				-126.454	14.5309
-2.65877	26.7015	-127.109	14.5697		-57.818	36.0649	-127.109	14.5697				-127.109	14.5697
-2.03442	26.5877	-125.392	14.5303		-58.9024	36.3942	-125.392	14.5303				-125.392	14.5303
-3.3	26.7944	-123.791	14.4996		-61.6312	36.6101	-123.791	14.4996				-123.791	14.4996
-2.30838	26.6771	-122.327	14.458		-57.9641	36.3953	-122.327	14.458				-122.327	14.458
-3.07369	26.7977	-122.28	14.4572		-59.7873	36.8005	-122.28	14.4572				-122.28	14.4572
-2.60418	26.9989	-120.215	14.395		-57.9286	36.3617	-120.215	14.395				-120.215	14.395
-3.99483	26.9962	-120.792	14.4029		-59.016	36.7798	-120.792	14.4029				-120.792	14.4029
-3.70002	27.0788	-121.087	14.4071		-61.5936	37.1691	-121.087	14.4071				-121.087	14.4071
-4.09508	27.5167	-121.19	14.3975		-58.3503	37.2965	-121.19	14.3975				-121.19	14.3975
-4.76807	27.6094	-121.732	14.4198		-56.8234	37.2647	-121.732	14.4198				-121.732	14.4198
-1.28698	27.3079	-122.091	14.3934		-59.4861	37.5886	-122.091	14.3934				-122.091	14.3934
-1.61752	27.2534	-122.548	14.4124		-60.5981	37.7426	-122.548	14.4124				-122.548	14.4124
-2.82156	27.5125	-122.633	14.4301		-59.8781	37.5887	-122.633	14.4301				-122.633	14.4301
0.2873	27.3771	-125.825	14.6224		-58.5547	37.9042	-125.825	14.6224				-125.825	14.6224
-4.68668	27.7404	-122.789	14.5093		-59.727	37.9253	-122.789	14.5093				-122.789	14.5093
-2.55753	27.6118	-121.157	14.5033		-57.9296	37.7598	-121.157	14.5033				-121.157	14.5033
-2.81958	27.5504	-121.262	14.5263		-60.0016	38.1684	-121.262	14.5263				-121.262	14.5263
-4.54771	27.9916	-122.054	14.5606		-58.2545	37.9177	-122.054	14.5606				-122.054	14.5606
-2.78086	27.9892	-121.433	14.5109		-62.2455	39.1694	-121.433	14.5109				-121.433	14.5109
-2.4811	28.104	-122.237	14.5696		-58.9616	38.8061	-122.237	14.5696				-122.237	14.5696
-3.04391	28.2014	-119.511	14.4502		-61.0761	39.1004	-119.511	14.4502				-119.511	14.4502
-3.14813	28.1595	-119.453	14.469		-59.7488	38.9232	-119.453	14.469				-119.453	14.469
-2.35007	28.2474	-116.31	14.3729		-58.3888	38.7116	-116.31	14.3729				-116.31	14.3729
1.64817	27.9323	-113.955	14.3312		-57.261	38.7625	-113.955	14.3312				-113.955	14.3312
-0.72219	28.2616	-116.27	14.4511		-59.4772	39.0699	-116.27	14.4511				-116.27	14.4511
-1.66517	28.5515	-118.737	14.5469		-59.7695	39.1936	-118.737	14.5469				-118.737	14.5469
-1.71679	28.5541	-119.695	14.575		-60.2712	39.5696	-119.695	14.575				-119.695	14.575
-1.06662	28.4526	-123.182	14.7468		-61.7694	39.6932	-123.182	14.7468				-123.182	14.7468
-1.21452	28.8957	-125.25	14.8428		-59.9779	40.194	-125.25	14.8428				-125.25	14.8428
-1.18375	28.731	-124.827	14.8545		-57.5326	39.9919	-124.827	14.8545				-124.827	14.8545
2.88298	28.557	-125.749	14.9288		-59.1641	40.2178	-125.749	14.9288				-125.749	14.9288
-5.09861	29.3758	-123.724	14.8766		-55.7519	39.8722	-123.724	14.8766				-123.724	14.8766
0.09771	29.0661	-123.846	14.899		-60.0599	40.3992	-123.846	14.899				-123.846	14.899
-2.92182	29.2467	-121.585	14.8155		-62.7887	40.736	-121.585	14.8155				-121.585	14.8155
-5.09663	29.3965	-121.827	14.836		-61.1176	40.6468	-121.827	14.836				-121.827	14.836
-1.9967	29.3582	-121.578	14.8465		-60.4549	40.6534	-121.578	14.8465				-121.578	14.8465
-1.24827	29.3563	-124.148	14.9638		-62.7798	41.084	-124.148	14.9638				-124.148	14.9638
0.39351	29.0864	-122.304	14.8511		-58.5607	40.4986	-122.304	14.8511				-122.304	14.8511
-2.08703	29.802	-122.223	14.8623		-58.5567	40.93	-122.223	14.8623				-122.223	14.8623
-3.6365	29.9364	-119.307	14.7315		-60.688	41.6284	-119.307	14.7315				-119.307	14.7315
0.76673	29.5448	-119.172	14.6901		-58.7542	41.3292	-119.172	14.6901				-119.172	14.6901
-0.21794	29.7123	-114.29	14.5092		-59.4959	41.5429	-114.29	14.5092				-114.29	14.5092
0.14932	29.6455	-111.529	14.4738		-60.0302	41.8257	-111.529	14.4738				-111.529	14.4738
0.68732	29.6002	-113.101	14.5644		-60.2347	41.8055	-113.101	14.5644				-113.101	14.5644
-1.55697	29.8129	-114.275	14.6509		-58.7463	41.6592	-114.275	14.6509				-114.275	14.6509
-3.1392	30.2251	-116.134	14.7832		-61.2174	42.2453	-116.134	14.7832				-116.134	14.7832
-2.34511	30.1574	-119.617	14.9478		-58.5261	41.8768	-119.617	14.9478				-119.617	14.9478
-4.22015	30.4467	-122.024	15.036		-60.132	42.0849	-122.024	15.036				-122.024	15.036
-3.1392	30.6268	-119.704	14.965		-59.7962	42.8606	-119.704	14.965				-119.704	14.965
-2.38283	30.7922	-120.865	15.0615		-58.218	42.3776	-120.865	15.0615				-120.865	15.0615
-3.00519	30.8214	-118.665	14.9786		-58.1577	42.6123	-118.665	14.9786				-118.665	14.9786
-2.36397	30.7783	-115.999	14.8478		-60.7868	42.9227	-115.999	14.8478				-115.999	14.8478
-3.78042	31.1278	-114.414	14.8024		-58.457	42.8628	-114.414	14.8024				-114.414	14.8024
-2.04732	30.8252	-114.461	14.7967		-57.8822	42.8772	-114.461	14.7967				-114.461	14.7967
-1.48948	30.9107	-113.823	14.7638		-60.1221	43.2599	-113.823	14.7638				-113.823	14.7638
-2.34809	31.0756	-115.739	14.8763		-60.9606	43.5425	-115.739	14.8763				-115.739	14.8763
-1.73267	31.0585	-117.235	14.9809		-59.4811	43.2884	-117.235	14.9809				-117.235	14.9809
-1.50933	31.3113	-116.32	14.9368		-59.7735	43.6469	-116.32	14.9368				-116.32	14.9368
-3.33077	31.7277	-114.52	14.8507		-61.0455	44.3674	-114.52	14.8507				-114.52	14.8507
-1.62944	31.7065	-111.782	14.7229		-60.0638	44.2623	-111.782	14.7229				-111.782	14.7229
-3.57694	31.809	-107.581	14.5455		-61.3527	44.5501	-107.581	14.5455				-107.581	14.5455
-1.06464	31.4155	-108.747	14.6639		-60.7265	44.2833	-108.747	14.6639				-108.747	14.6639
2.54152	31.119	-112.472	14.8644		-60.1349	44.529	-112.472	14.8644				-112.472	14.8644
-2.83347	31.902	-115.98	15.0976		-60.1339	44.3913	-115.98	15.0976				-115.98	15.0976
-0.28345	31.905	-117.49	15.1949		-61.4327	44.9846	-117.49	15.1949				-117.49	15.1949
-0.63682	31.9341	-119.962	15.3011		-61.7418	45.0386	-119.962	15.3011				-119.962	15.3011
0.37068	32.0933	-120.764	15.3145		-60.3453	44.8657	-120.764	15.3145				-120.764	15.3145
-6.62723	32.742	-118.523	15.1974		-59.9423	44.7858	-118.523	15.1974				-118.523	15.1974
0.17612	32.4804	-118.287	15.1881		-60.1705	45.2055	-118.287	15.1881				-118.287	15.1881
-3.61267	32.7429	-119.58	15.3002		-58.2634	44.9951	-119.58	15.3002				-119.58	15.3002
-2.88509	32.8972	-118.547	15.3497		-58.771	45.3314	-118.547	15.3497				-118.547	15.3497
-0.55344	32.5941	-113.639	15.1628		-59.9098	45.6412	-113.639	15.1628				-113.639	15.1628
-0.00155	32.4218	-113.033	15.1665		-59.886	45.3789	-113.033	15.1665				-113.033	15.1665
-3.91244	33.1913	-109.482	14.999		-60.7799	45.8149	-109.482	14.999				-109.482	14.999
-1.33165	32.8352	-107.784	14.9234		-57.7518	45.4316	-107.784	14.9234				-107.784	14.9234
0.47093	32.79	-107.8	14.9281		-57.7488	45.2798	-107.8	14.9281				-107.8	14.9281
-2.9774	33.0666	-108.46	14.954		-56.8501	45.6495	-108.46	14.954				-108.46	14.954
-1.63341	32.8767	-106.272	14.8832		-57.971	45.6867	-106.272	14.8832				-106.272	14.8832
-4.28169	33.7516	-106.883	14.8871		-61.7922	46.3094	-106.883	14.8871				-106.883	14.8871
-4.11096	33.9504	-109.214	15.0043		-59.1769	45.962	-109.214	15.0043				-109.214	15.0043
-1.61852	33.4778	-109.958	14.997		-59.5098	46.1804	-109.958	14.997				-109.958	14.997
-4.93285	34.1118	-111.648	15.092		-60.9092	46.5337	-111.648	15.092				-111.648	15.092
-6.19148	34.3243	-116.271	15.3803		-61.0346	46.4159	-116.271	15.3803				-116.271	15.3803
-1.66517	33.9657	-114.757	15.3772		-59.1414	46.2785	-114.757	15.3772				-114.757	15.3772
-4.55466	34.1415	-109.192	15.1173		-62.2573	46.8457	-109.192	15.1173				-109.192	15.1173
-3.70102	34.1917	-107.024	15.0151		-58.5528	46.3844	-107.024	15.0151				-107.024	15.0151
-3.56006	34.2759	-107.449	15.0307		-59.6925	46.9942	-107.449	15.0307				-107.449	15.0307
-3.14714	34.1413	-104.685	14.8696		-60.4984	46.9477	-104.685	14.8696				-104.685	14.8696
-2.37786	34.6998	-103.589	14.8182		-60.3246	46.9565	-103.589	14.8182				-103.589	14.8182
-1.92424	34.5622	-105.091	14.9175		-59.0189	46.8704	-105.091	14.9175				-105.091	14.9175
-1.56889	34.8705	-104.579	14.9575		-60.0046	47.1697	-104.579	14.9575				-104.579	14.9575
-1.92126	34.6989	-103.136	14.9555		-58.6772	47.138	-103.136	14.9555				-103.136	14.9555
-0.39165	34.6246	-101.77	14.9093		-61.0979	47.5579	-101.77	14.9093				-101.77	14.9093
0.28432	34.6121	-104.266	15.0523		-58.1814	47.2383	-104.266	15.0523				-104.266	15.0523
0.08183	34.7833	-104.613	15.0495		-60.4915	47.4617	-104.613	15.0495				-104.613	15.0495
-2.59425	35.2975	-105.625	15.1016		-58.9409	47.5225	-105.625	15.1016				-105.625	15.1016
-1.36639	35.2117	-103.939	15.0347		-60.6495	47.7217	-103.939	15.0347				-103.939	15.0347
0.61188	35.0356	-104.914	15.1073		-58.7523	47.3803	-104.914	15.1073				-104.914	15.1073
-2.17736	35.9088	-103.664	15.0662		-61.4455	47.9559	-103.664	15.0662				-103.664	15.0662
-4.9924	36.2827	-104.192	15.1095		-60.845	47.7752	-104.192	15.1095				-104.192	15.1095
-2.54661	36.0503	-104.309	15.1391		-59.0663	47.4991	-104.309	15.1391				-104.309	15.1391
-0.69737	35.8745	-105.211	15.1824		-61.3418	48.1098	-105.211	15.1824				-105.211	15.1824
-1.2582	35.9978	-104.11	15.153		-56.937	47.7346	-104.11	15.153				-104.11	15.153
-3.98887	36.3894	-103.017	15.0966		-58.8639	48.0242	-103.017	15.0966				-103.017	15.0966
1.47247	36.012	-100.933	15.0195		-59.1118	47.8894	-100.933	15.0195				-100.933	15.0195
-3.79631	36.4273	-100.754	15.0025		-60.8579	48.6201	-100.754	15.0025				-100.754	15.0025
-1.87163	36.3592	-100.1	14.972		-59.2214	48.3798	-100.1	14.972				-100.1	14.972
-4.44944	36.8133	-100.391	14.9636		-58.2782	48.3181	-100.391	14.9636				-100.391	14.9636
-3.66528	37.0991	-100.746	14.996		-60.0589	48.6253	-100.746	14.996				-100.746	14.996
-3.67322	37.2646	-101.729	15.0455		-59.5651	48.871	-101.729	15.0455				-101.729	15.0455
-3.59679	37.5502	-100.793	15.0559		-56.3296	48.4662	-100.793	15.0559				-100.793	15.0559
-6.24309	37.582	-100.472	15.0681		-58.0234	48.5411	-100.472	15.0681				-100.472	15.0681
-2.92777	37.389	-102.465	15.1898		-62.6998	49.5822	-102.465	15.1898				-102.465	15.1898
-2.87218	37.2993	-103.965	15.2945		-56.8936	48.6253	-103.965	15.2945				-103.965	15.2945
-4.60727	37.9266	-102.341	15.2581		-56.2496	48.6239	-102.341	15.2581				-102.341	15.2581
-2.43544	37.5142	-102.975	15.2573		-59.4011	49.2168	-102.975	15.2573				-102.975	15.2573
-2.7084	37.7307	-102.383	15.2149		-58.0165	49.0494	-102.383	15.2149				-102.383	15.2149
-4.40775	38.1787	-100.857	15.1527		-60.6001	49.7519	-100.857	15.1527				-100.857	15.1527
-3.95909	38.5702	-99.2804	15.0936		-57.1632	49.3325	-99.2804	15.0936				-99.2804	15.0936
-4.23603	38.6306	-100.977	15.1993		-57.3054	49.3417	-100.977	15.1993				-100.977	15.1993
-4.52389	38.7574	-101.462	15.2554		-60.2169	49.9936	-101.462	15.2554				-101.462	15.2554
-4.12486	38.8207	-103.769	15.4215		-58.8174	49.9954	-103.769	15.4215				-103.769	15.4215
-3.18684	38.557	-104.127	15.4323		-57.2886	49.4664	-104.127	15.4323				-104.127	15.4323
-3.69407	38.8829	-104.629	15.4818		-55.979	49.3746	-104.629	15.4818				-104.629	15.4818
-4.51396	39.0527	-103.545	15.4561		-58.7335	49.9555	-103.545	15.4561				-103.545	15.4561
-3.99781	38.9643	-102.604	15.4222		-58.5142	49.9676	-102.604	15.4222				-102.604	15.4222
-3.3804	38.9775	-101.357	15.3776		-58.0264	49.8367	-101.357	15.3776				-101.357	15.3776
-4.08416	39.2289	-101.48	15.3982		-58.2703	50.1476	-101.48	15.3982				-101.48	15.3982
-2.03343	39.2787	-102.683	15.4577		-57.4723	50.1558	-102.683	15.4577				-102.683	15.4577
-1.67609	39.4878	-102.041	15.4254		-55.5346	50.1624	-102.041	15.4254				-102.041	15.4254
-5.37158	40.0252	-103.918	15.5784		-59.3804	50.527	-103.918	15.5784				-103.918	15.5784
-1.70289	39.7353	-103.686	15.5593		-57.575	50.436	-103.686	15.5593				-103.686	15.5593
-0.91376	39.708	-101.738	15.5184		-59.6164	50.7394	-101.738	15.5184				-101.738	15.5184
-4.67874	39.9738	-101.34	15.5382		-58.2189	50.5676	-101.34	15.5382				-101.34	15.5382
-3.52632	40.3125	-102.294	15.5889		-57.8032	50.5818	-102.294	15.5889				-102.294	15.5889
-3.05681	40.2349	-98.3934	15.3833		-54.9924	50.1247	-98.3934	15.3833				-98.3934	15.3833
-5.47084	40.4328	-97.5687	15.4		-58.451	50.9575	-97.5687	15.4				-97.5687	15.4
-2.75704	40.2871	-97.9829	15.4143		-58.2861	50.9768	-97.9829	15.4143				-97.9829	15.4143
-0.84726	40.8007	-97.7141	15.3893		-57.335	51.1885	-97.7141	15.3893				-97.7141	15.3893
-2.69649	40.9319	-97.7475	15.4096		-58.1113	51.1107	-97.7475	15.4096				-97.7475	15.4096
-2.46621	41.0801	-99.5443	15.5265		-57.7883	51.2291	-99.5443	15.5265				-99.5443	15.5265
-3.06277	41.0962	-101.525	15.6474		-58.3078	51.7226	-101.525	15.6474				-101.525	15.6474
0.13245	40.8184	-102.735	15.7744		-58.4935	51.5485	-102.735	15.7744				-102.735	15.7744
-3.58687	41.1847	-102.203	15.8186		-59.9799	51.8102	-102.203	15.8186				-102.203	15.8186
0.14138	41.2289	-99.6013	15.7648		-58.5923	51.4687	-99.6013	15.7648				-99.6013	15.7648
-2.9377	41.3407	-98.7388	15.7119		-55.7884	51.2343	-98.7388	15.7119				-98.7388	15.7119
-2.65778	41.4742	-97.0323	15.5751		-54.1391	51.3879	-97.0323	15.5751				-97.0323	15.5751
-0.9227	41.2913	-96.7585	15.5394		-56.7276	51.7974	-96.7585	15.5394				-96.7585	15.5394
-4.79785	42.4755	-97.3118	15.5481		-56.2911	51.7664	-97.3118	15.5481				-97.3118	15.5481
-4.99836	42.4931	-96.0412	15.4704		-56.6822	51.8286	-96.0412	15.4704				-96.0412	15.4704
-2.44139	42.0057	-96.0907	15.5163		-57.1355	52.219	-96.0907	15.5163				-96.0907	15.5163
-4.34125	42.4293	-96.4701	15.6204		-56.9054	51.9508	-96.4701	15.6204				-96.4701	15.6204
-4.91994	42.273	-96.3941	15.676		-56.1025	52.0421	-96.3941	15.676				-96.3941	15.676
-0.77579	42.3465	-96.3363	15.6802		-57.5108	52.1404	-96.3363	15.6802				-96.3363	15.6802
-2.79972	43.042	-100.235	15.8841		-60.1409	52.7909	-100.235	15.8841				-100.235	15.8841
-4.05637	43.5902	-100.378	15.9437		-57.1997	52.3745	-100.378	15.9437				-100.378	15.9437
-1.77237	43.6758	-99.9602	15.9057		-55.8734	52.2926	-99.9602	15.9057				-99.9602	15.9057
-4.63407	44.1488	-98.7414	15.8269		-56.3059	52.5928	-98.7414	15.8269				-98.7414	15.8269
-0.83932	44.3119	-96.6249	15.7656		-54.6339	52.4139	-96.6249	15.7656				-96.6249	15.7656
-0.31522	44.1707	-96.4009	15.7783		-57.3508	52.8734	-96.4009	15.7783				-96.4009	15.7783
-3.10148	44.706	-97.4852	15.8239		-56.221	53.0177	-97.4852	15.8239				-97.4852	15.8239
-2.27364	44.6026	-96.7738	15.8177		-54.2537	52.7838	-96.7738	15.8177				-96.7738	15.8177
-1.53216	44.6672	-97.7342	15.9083		-59.4712	53.3871	-97.7342	15.9083				-97.7342	15.9083
-0.60407	44.4479	-99.6609	16.0176		-57.9503	53.1861	-99.6609	16.0176				-99.6609	16.0176
-1.92821	44.8106	-99.2181	15.9959		-55.1158	53.1065	-99.2181	15.9959				-99.2181	15.9959
-2.36695	44.9706	-97.0076	15.8974		-58.8214	53.6224	-97.0076	15.8974				-97.0076	15.8974
-1.21651	44.7966	-98.2232	15.9811		-58.4036	53.5749	-98.2232	15.9811				-98.2232	15.9811
0.14337	44.7829	-98.0442	15.9626		-55.6818	53.2233	-98.0442	15.9626				-98.0442	15.9626
-3.13126	45.4783	-96.9785	15.9454		-58.9942	54.0891	-96.9785	15.9454				-96.9785	15.9454
-2.81362	45.5087	-96.9569	15.9804		-57.0536	53.6518	-96.9569	15.9804				-96.9569	15.9804
-0.96042	45.3413	-97.717	16.0668		-55.7677	53.3812	-97.717	16.0668				-97.717	16.0668
-3.41018	45.826	-96.4452	16.0238		-57.6214	54.0275	-96.4452	16.0238				-96.4452	16.0238
-2.68458	45.6604	-96.9025	16.0808		-56.461	53.8053	-96.9025	16.0808				-96.9025	16.0808
-1.70742	40.6594	-98.6353	16.1569		-58.1696	54.3535	-98.6353	16.1569				-98.6353	16.1569
1.53122	40.1674	-98.7547	16.2031		-55.1307	53.8459	-98.7547	16.2031				-98.7547	16.2031
4.26559	40.0353	-96.7726	16.1223		-58.294	54.6369	-96.7726	16.1223				-96.7726	16.1223
1.72984	40.6372	-97.6325	16.1789		-57.3182	54.4136	-97.6325	16.1789				-97.6325	16.1789
1.85745	40.7191	-96.1243	16.1144		-57.2224	54.3519	-96.1243	16.1144				-96.1243	16.1144
2.23719	41.016	-93.005	15.9875		-57.7577	54.5281	-93.005	15.9875				-93.005	15.9875
1.25233	41.0157	-91.7283	15.944		-56.5548	54.7271	-91.7283	15.944				-91.7283	15.944
1.26571	41.3102	-91.9618	15.9567		-56.8313	54.6918	-91.9618	15.9567				-91.9618	15.9567
2.86187	40.8641	-89.5019	15.8772		-55.4398	54.6613	-89.5019	15.8772				-89.5019	15.8772
3.10474	41.033	-89.9517	15.9717		-55.103	54.8032	-89.9517	15.9717				-89.9517	15.9717
-0.01349	41.4131	-90.707	16.0387		-54.3662	54.681	-90.707	16.0387				-90.707	16.0387
0.27878	41.7381	-91.1827	16.053		-57.9414	55.6262	-91.1827	16.053				-91.1827	16.053
1.21837	41.4295	-93.4326	16.1709		-56.2417	55.3344	-93.4326	16.1709				-93.4326	16.1709
-2.22918	42.534	-94.0276	16.2049		-55.819	55.0646	-94.0276	16.2049				-94.0276	16.2049
-0.03819	42.4448	-92.604	16.1181		-59.1937	55.7822	-92.604	16.1181				-92.604	16.1181
0.0215	42.3514	-91.2853	16.0498		-59.6569	55.7303	-91.2853	16.0498				-91.2853	16.0498
-0.36545	42.7068	-88.816	16.0005		-55.6215	55.4166	-88.816	16.0005				-88.816	16.0005
-1.77843	42.5912	-86.8047	15.9442		-58.1143	55.8018	-86.8047	15.9442				-86.8047	15.9442
-0.58465	42.4214	-86.4363	15.9178		-56.856	56.0138	-86.4363	15.9178				-86.4363	15.9178
-1.7702	43.1161	-87.3908	15.9883		-55.9	55.7558	-87.3908	15.9883				-87.3908	15.9883
-1.75167	43.221	-88.1644	16.0453		-54.7919	55.7455	-88.1644	16.0453				-88.1644	16.0453
2.73014	42.6382	-89.4101	16.0613		-55.8092	55.9026	-89.4101	16.0613				-89.4101	16.0613
-0.49615	43.3403	-89.3305	16.0515		-56.8353	56.1083	-89.3305	16.0515				-89.3305	16.0515
3.77367	43.3374	-91.0806	16.1752		-55.5761	55.8883	-91.0806	16.1752				-91.0806	16.1752
-0.82444	43.5325	-89.7535	16.093		-55.9741	55.9424	-89.7535	16.093				-89.7535	16.093
-2.55027	44.1544	-91.4355	16.2019		-56.138	56.4501	-91.4355	16.2019				-91.4355	16.2019
2.01799	43.7102	-92.9253	16.3061		-56.3711	56.4181	-92.9253	16.3061				-92.9253	16.3061
3.87041	43.4803	-92.9751	16.3194		-54.8126	56.1702	-92.9751	16.3194				-92.9751	16.3194
-2.8837	44.3445	-88.2353	16.069		-56.5992	56.5279	-88.2353	16.069				-88.2353	16.069
-0.49718	44.0095	-81.8067	15.7697		-57.0022	56.6893	-81.8067	15.7697				-81.8067	15.7697
-1.45837	44.3816	-73.5065	15.3569		-58.5824	56.9051	-73.5065	15.3569				-73.5065	15.3569
-0.83061	44.5027	-69.8885	15.1138		-56.5094	56.7242	-69.8885	15.1138				-69.8885	15.1138
-2.20963	44.7691	-64.6306	14.8192		-54.622	56.4908	-64.6306	14.8192				-64.6306	14.8192
1.78438	44.4866	-59.8866	14.6062		-54.6043	56.6721	-59.8866	14.6062				-59.8866	14.6062
-1.58701	44.8904	-60.6067	14.6413		-56.5301	57.1697	-60.6067	14.6413				-60.6067	14.6413
0.62354	44.8407	-58.9641	14.5547		-55.6274	57.1623	-58.9641	14.5547				-58.9641	14.5547
2.76102	44.5109	-53.8721	14.3449		-53.7697	56.7334	-53.8721	14.3449				-53.8721	14.3449
0.80981	44.7532	-55.7207	14.4385		-55.0526	57.0954	-55.7207	14.4385				-55.7207	14.4385
0.68631	45.0938	-55.7983	14.4282		-55.1455	57.2411	-55.7983	14.4282				-55.7983	14.4282
1.34083	44.6675	-54.2551	14.3542		-55.2926	57.3838	-54.2551	14.3542				-54.2551	14.3542
-2.13656	45.3182	-54.963	14.3867		-56.5657	57.6673	-54.963	14.3867				-54.963	14.3867
-2.01924	45.5873	-56.9017	14.4851		-56.9044	57.7001	-56.9017	14.4851				-56.9017	14.4851
-0.07524	45.4567	-54.9103	14.4133		-57.3024	57.9389	-54.9103	14.4133				-54.9103	14.4133
0.83656	45.367	-56.657	14.4936		-53.5386	57.3458	-56.657	14.4936				-56.657	14.4936
0.75115	45.7727	-56.1245	14.4759		-56.3701	57.8934	-56.1245	14.4759				-56.1245	14.4759
0.75835	45.5836	-56.9678	14.4908		-54.222	57.684	-56.9678	14.4908				-56.9678	14.4908
-0.47248	45.7087	-56.1388	14.4318		-56.0264	57.9947	-56.1388	14.4318				-56.1388	14.4318
-1.26799	45.9263	-54.2272	14.3158		-52.5737	57.9424	-54.2272	14.3158				-54.2272	14.3158
1.68662	45.777	-52.7743	14.2528		-53.4823	57.811	-52.7743	14.2528				-52.7743	14.2528
0.40022	45.7541	-53.0724	14.2474		-53.3747	57.6756	-53.0724	14.2474				-53.0724	14.2474
0.61839	46.1115	-52.2913	14.2188		-55.9603	58.3188	-52.2913	14.2188				-52.2913	14.2188
-3.75125	46.5096	-50.118	14.1083		-53.3974	58.0012	-50.118	14.1083				-50.118	14.1083
2.23822	45.9618	-50.3779	14.1239		-55.6314	58.4389	-50.3779	14.1239				-50.3779	14.1239
-4.39239	47.022	-50.0936	14.1021		-53.9011	58.251	-50.0936	14.1021				-50.0936	14.1021
-0.11126	46.3537	-51.3124	14.1493		-53.6887	58.4586	-51.3124	14.1493				-51.3124	14.1493
-1.98837	46.9271	-53.1369	14.2103		-52.7317	58.2505	-53.1369	14.2103				-53.1369	14.2103
-1.99146	46.9073	-54.4746	14.2495		-51.2058	58.0736	-54.4746	14.2495				-54.4746	14.2495
-2.12936	46.9768	-54.9681	14.2667		-51.9871	58.0969	-54.9681	14.2667				-54.9681	14.2667
0.30039	46.7934	-53.7822	14.2063		-39.2635	55.5608	-53.7822	14.2063				-53.7822	14.2063
-0.92838	47.0792	-51.8122	14.1075		-2.88749	48.1625	-51.8122	14.1075				-51.8122	14.1075
2.01593	46.8493	-51.336	14.1035		-1.31223	48.2785	-51.336	14.1035				-51.336	14.1035
1.61663	46.6676	-52.3485	14.1701		-5.49975	48.7869	-52.3485	14.1701				-52.3485	14.1701
-1.24226	47.6314	-52.7731	14.2061		-2.55071	48.5161	-52.7731	14.2061				-52.7731	14.2061
-0.14625	47.3409	-54.7142	14.2989		-0.87472	48.0883	-54.7142	14.2989				-54.7142	14.2989
-1.4913	47.7366	-60.1194	14.5305		-5.1442	48.9678	-60.1194	14.5305				-60.1194	14.5305
-0.44366	47.7463	-60.9151	14.5482		-5.3437	49.1269	-60.9151	14.5482				-60.9151	14.5482
1.18441	47.7118	-62.5234	14.6224		-3.4613	48.8311	-62.5234	14.6224				-62.5234	14.6224
0.72953	47.6153	-62.951	14.6365		-3.10674	48.9298	-62.951	14.6365				-62.951	14.6365
-1.11156	48.3416	-60.7833	14.5817		-3.62524	49.1502	-60.7833	14.5817				-60.7833	14.5817
1.06297	47.7813	-58.8242	14.5236		-3.04452	49.029	-58.8242	14.5236				-58.8242	14.5236
1.52916	47.883	-57.718	14.5056		-4.01041	49.3247	-57.718	14.5056				-57.718	14.5056
0.39507	47.9836	-54.0524	14.3745		-4.44497	49.302	-54.0524	14.3745				-54.0524	14.3745
-2.29916	48.4766	-52.6349	14.3446		-3.30328	49.0329	-52.6349	14.3446				-52.6349	14.3446
0.9899	48.2353	-55.4579	14.4225		-2.47466	49.1622	-55.4579	14.4225				-55.4579	14.4225
-0.38603	48.2514	-53.5136	14.3225		-4.28794	49.6892	-53.5136	14.3225				-53.5136	14.3225
-0.8337	48.5168	-50.9086	14.209		-3.51265	49.6793	-50.9086	14.209				-50.9086	14.209
0.32097	48.2392	-51.6414	14.2177		-1.18286	49.3667	-51.6414	14.2177				-51.6414	14.2177
-1.13935	48.4895	-52.5939	14.2639		-5.16	50.0085	-52.5939	14.2639				-52.5939	14.2639
-1.81856	48.8482	-52.2897	14.2643		-5.78714	50.3986	-52.2897	14.2643				-52.2897	14.2643
2.82585	48.374	-52.8635	14.3122		-4.25238	50.1709	-52.8635	14.3122				-52.8635	14.3122
3.03682	48.282	-55.5641	14.4516		-3.40797	50.0616	-55.5641	14.4516				-55.5641	14.4516
3.17472	48.4629	-56.3237	14.5574		-3.2934	49.9754	-56.3237	14.5574				-56.3237	14.5574
2.25366	48.5851	-55.9828	14.5323		-3.63512	50.5849	-55.9828	14.5323				-55.9828	14.5323
-0.00217	48.9112	-55.9098	14.5475		-4.39657	50.6006	-55.9098	14.5475				-55.9098	14.5475
1.30893	48.924	-55.3033	14.5935		-0.3977	50.3286	-55.3033	14.5935				-55.3033	14.5935
-0.13081	48.9755	-55.0665	14.5686		-1.82185	50.4518	-55.0665	14.5686				-55.0665	14.5686
-1.56952	49.3538	-52.3538	14.4261		-4.78965	50.6777	-52.3538	14.4261				-52.3538	14.4261
2.7888	49.1551	-50.2625	14.3399		-4.18522	50.7419	-50.2625	14.3399				-50.2625	14.3399
-1.29783	49.7499	-50.4472	14.3798		-5.39308	51.1503	-50.4472	14.3798				-50.4472	14.3798
-0.31811	49.5311	-50.0344	14.3307		-1.79913	50.4385	-50.0344	14.3307				-50.0344	14.3307
-0.44984	49.6867	-48.2765	14.293		-1.92258	50.8895	-48.2765	14.293				-48.2765	14.293
0.83348	49.6612	-50.0891	14.39		-3.25686	50.9186	-50.0891	14.39				-50.0891	14.39
2.61694	49.4911	-51.1297	14.4459		-2.27615	50.9486	-51.1297	14.4459				-51.1297	14.4459
1.0712	49.4356	-49.4697	14.4116		-2.92601	51.1905	-49.4697	14.4116				-49.4697	14.4116
-1.97499	50.2239	-48.4881	14.3409		-3.61043	51.5509	-48.4881	14.3409				-48.4881	14.3409
1.92743	49.895	-48.6431	14.3784		-3.6766	51.2747	-48.6431	14.3784				-48.6431	14.3784
0.72645	50.1215	-46.7932	14.3361		-1.75271	51.2427	-46.7932	14.3361				-46.7932	14.3361
-0.32223	50.3446	-44.5206	14.2885		-2.84601	51.4046	-44.5206	14.2885				-44.5206	14.2885
0.82936	50.2878	-45.6424	14.3168		-6.13577	52.2997	-45.6424	14.3168				-45.6424	14.3168
0.58752	50.2198	-46.7364	14.3849		-2.71367	51.614	-46.7364	14.3849				-46.7364	14.3849
-3.24286	51.1864	-47.719	14.4516		-3.73981	51.7369	-47.719	14.4516				-47.719	14.4516
-3.13892	50.9332	-49.1993	14.4689		-5.34666	52.0212	-49.1993	14.4689				-49.1993	14.4689
3.60181	50.4389	-52.3346	14.5907		-2.80157	51.9915	-52.3346	14.5907				-52.3346	14.5907
-0.16992	50.9429	-50.2591	14.5237		-1.66679	51.9745	-50.2591	14.5237				-50.2591	14.5237
-0.70609	51.0429	-49.8632	14.5416		-2.89934	52.3122	-49.8632	14.5416				-49.8632	14.5416
-0.54657	51.1506	-48.0078	14.4282		-1.86826	51.6663	-48.0078	14.4282				-48.0078	14.4282
5.47171	50.5193	-47.8784	14.4561		-1.26779	52.0438	-47.8784	14.4561				-47.8784	14.4561
-5.32477	51.8264	-47.316	14.4725		-3.79314	52.4096	-47.316	14.4725				-47.316	14.4725
1.19161	51.196	-47.8285	14.512		-1.48803	52.3885	-47.8285	14.512				-47.8285	14.512
-0.85531	51.67	-48.9206	14.5917		-1.5779	52.202	-48.9206	14.5917				-48.9206	14.5917
0.27363	51.3684	-49.0459	14.6342		-1.66383	52.4748	-49.0459	14.6342				-49.0459	14.6342
0.8448	51.5552	-44.6585	14.4807		-2.28899	52.5867	-44.6585	14.4807				-44.6585	14.4807
0.85509	51.5425	-39.3295	14.2289		-2.58725	52.8139	-39.3295	14.2289				-39.3295	14.2289
-4.53235	52.2168	-35.7029	14.0724		-4.00646	53.0556	-35.7029	14.0724				-35.7029	14.0724
1.13398	51.3521	-31.1192	13.8567		-0.71275	52.8757	-31.1192	13.8567				-31.1192	13.8567
-0.6464	52.0764	-33.4742	13.9933		-3.43759	53.1812	-33.4742	13.9933				-33.4742	13.9933
-1.20212	52.2274	-38.4257	14.1801		-3.01687	53.3105	-38.4257	14.1801				-38.4257	14.1801
-1.35855	52.2576	-44.3713	14.4626		-1.91172	53.0837	-44.3713	14.4626				-44.3713	14.4626
-0.26974	52.1238	-47.5801	14.6303		-4.56842	53.6172	-47.5801	14.6303				-47.5801	14.6303
-3.26653	52.7579	-49.1916	14.7279		-2.92798	53.5427	-49.1916	14.7279				-49.1916	14.7279
1.57341	52.2536	-43.5659	14.4822		-0.10042	53.0647	-43.5659	14.4822				-43.5659	14.4822
-1.15993	52.8034	-42.9019	14.4957		-1.66185	53.3923	-42.9019	14.4957				-42.9019	14.4957
-1.33179	52.7339	-45.6568	14.6567		-2.51318	53.5783	-45.6568	14.6567				-45.6568	14.6567
2.407	52.3923	-49.0653	14.7914		-4.2672	54.1937	-49.0653	14.7914				-49.0653	14.7914
-1.5335	52.9205	-47.5448	14.7283		-1.40112	53.8759	-47.5448	14.7283				-47.5448	14.7283
-1.74035	53.0491	-49.2913	14.7938		-2.28109	54.1898	-49.2913	14.7938				-49.2913	14.7938
-0.67521	52.9548	-44.1593	14.5741		-3.84943	54.6068	-44.1593	14.5741				-44.1593	14.5741
-2.2827	53.4053	-37.6116	14.2815		-1.62037	54.0411	-37.6116	14.2815				-37.6116	14.2815
-1.1342	53.2363	-31.0725	14.0415		-1.61741	54.3164	-31.0725	14.0415				-31.0725	14.0415
0.47225	52.8013	-29.3729	14.019		-0.53794	54.2682	-29.3729	14.019				-29.3729	14.019
2.35245	52.7476	-28.5279	14.0294		-3.94227	54.5779	-28.5279	14.0294				-28.5279	14.0294
-0.45601	53.5314	-28.6268	14.0754		5.28112	53.3349	-28.6268	14.0754				-28.6268	14.0754
1.02489	53.1797	-29.6328	14.1416		26.516	48.8361	-29.6328	14.1416				-29.6328	14.1416
1.18441	53.4824	-31.1376	14.2055		35.8905	47.1684	-31.1376	14.2055				-31.1376	14.2055
1.44168	53.7483	-31.5464	14.2436		63.7009	42.0784	-31.5464	14.2436				-31.5464	14.2436
-1.31532	53.8281	-32.2849	14.2373		249.859	19.0537	-32.2849	14.2373				-32.2849	14.2373
1.52607	53.5867	-37.3136	14.4399				-37.3136	14.4399				-37.3136	14.4399
-3.19861	54.1384	-36.8675	14.4049				-36.8675	14.4049				-36.8675	14.4049
-3.7636	54.4567	-38.7834	14.5004				-38.7834	14.5004				-38.7834	14.5004
-2.39384	54.6817	-36.8653	14.4108				-36.8653	14.4108				-36.8653	14.4108
-2.00278	54.2909	-37.3061	14.4908				-37.3061	14.4908				-37.3061	14.4908
-3.48985	54.5347	-33.2662	14.3601				-33.2662	14.3601				-33.2662	14.3601
0.93227	54.2887	-34.1562	14.3934				-34.1562	14.3934				-34.1562	14.3934
-0.63199	54.8032	-31.2823	14.2448				-31.2823	14.2448				-31.2823	14.2448
-0.22755	54.8039	-30.9442	14.2361				-30.9442	14.2361				-30.9442	14.2361
1.87803	54.2138	-29.7975	14.1817				-29.7975	14.1817				-29.7975	14.1817
-0.21108	54.9367	-29.2817	14.1795				-29.2817	14.1795				-29.2817	14.1795
0.51548	54.8704	-27.8942	14.1521				-27.8942	14.1521				-27.8942	14.1521
-1.20521	55.1865	-26.0717	14.1216				-26.0717	14.1216				-26.0717	14.1216
1.04136	54.7419	-27.4698	14.1791				-27.4698	14.1791				-27.4698	14.1791
0.2088	54.7298	-25.5665	14.0794				-25.5665	14.0794				-25.5665	14.0794
-0.99218	55.326	-26.1212	14.0568				-26.1212	14.0568				-26.1212	14.0568
-0.04333	55.4195	-25.949	14.0491				-25.949	14.0491				-25.949	14.0491
-1.86282	55.5435	-29.2779	14.1985				-29.2779	14.1985				-29.2779	14.1985
-1.36061	55.3455	-30.9221	14.2868				-30.9221	14.2868				-30.9221	14.2868
0.64618	55.4673	-32.238	14.3605				-32.238	14.3605				-32.238	14.3605
2.94111	54.8628	-31.9469	14.3835				-31.9469	14.3835				-31.9469	14.3835
-2.13142	55.9925	-30.8098	14.3699				-30.8098	14.3699				-30.8098	14.3699
1.49623	55.5848	-28.8705	14.3161				-28.8705	14.3161				-28.8705	14.3161
-0.4416	55.8162	-29.2456	14.361				-29.2456	14.361				-29.2456	14.361
0.48255	55.8344	-28.634	14.3765				-28.634	14.3765				-28.634	14.3765
-0.46013	56.2504	-27.5807	14.3501				-27.5807	14.3501				-27.5807	14.3501
0.30142	56.1767	-27.5102	14.3694				-27.5102	14.3694				-27.5102	14.3694
0.60398	55.8803	-28.1286	14.4057				-28.1286	14.4057				-28.1286	14.4057
-2.69126	56.585	-28.0281	14.3897				-28.0281	14.3897				-28.0281	14.3897
-0.35927	56.2635	-28.3576	14.398				-28.3576	14.398				-28.3576	14.398
0.26334	56.2159	-30.8837	14.5256				-30.8837	14.5256				-30.8837	14.5256
1.49314	56.2103	-31.7572	14.5758				-31.7572	14.5758				-31.7572	14.5758
1.72366	56.4658	-32.0268	14.6254				-32.0268	14.6254				-32.0268	14.6254
1.43448	56.6511	-31.4215	14.6599				-31.4215	14.6599				-31.4215	14.6599
0.21292	56.7806	-31.7153	14.6995				-31.7153	14.6995				-31.7153	14.6995
0.99813	56.8219	-29.1092	14.6582				-29.1092	14.6582				-29.1092	14.6582
2.53255	57.0087	-30.1924	14.6729				-30.1924	14.6729				-30.1924	14.6729
2.73632	56.7461	-29.8985	14.6146				-29.8985	14.6146				-29.8985	14.6146
4.45083	56.6949	-29.368	14.5859				-29.368	14.5859				-29.368	14.5859
4.34895	56.7915	-27.6288	14.5277				-27.6288	14.5277				-27.6288	14.5277
2.40185	57.4779	-27.7984	14.5759				-27.7984	14.5759				-27.7984	14.5759
5.58286	56.7205	-26.8896	14.571				-26.8896	14.571				-26.8896	14.571
4.11636	57.018	-26.4427	14.5814				-26.4427	14.5814				-26.4427	14.5814
-0.26459	58.1314	-28.2462	14.6902				-28.2462	14.6902				-28.2462	14.6902
		-30.7196	14.7809				-30.7196	14.7809				-30.7196	14.7809
		-32.6189	14.8482				-32.6189	14.8482				-32.6189	14.8482
		-31.2313	14.8636				-31.2313	14.8636				-31.2313	14.8636
		-31.1879	14.8893				-31.1879	14.8893				-31.1879	14.8893
		-29.4875	14.812				-29.4875	14.812				-29.4875	14.812
		-28.9843	14.8554				-28.9843	14.8554				-28.9843	14.8554
		-27.531	14.8382				-27.531	14.8382				-27.531	14.8382
		-27.7834	14.8268				-27.7834	14.8268				-27.7834	14.8268
		-25.7706	14.7476				-25.7706	14.7476				-25.7706	14.7476
		-24.3791	14.7623				-24.3791	14.7623				-24.3791	14.7623
		-25.2748	14.7957				-25.2748	14.7957				-25.2748	14.7957
		-26.1802	14.8209				-26.1802	14.8209				-26.1802	14.8209
		-29.2737	14.9355				-29.2737	14.9355				-29.2737	14.9355
		-33.0439	15.1099				-33.0439	15.1099				-33.0439	15.1099
		-34.3978	15.1198				-34.3978	15.1198				-34.3978	15.1198
		-31.9156	15.0232				-31.9156	15.0232				-31.9156	15.0232
		-31.2239	15.0309				-31.2239	15.0309				-31.2239	15.0309
		-29.2969	14.9967				-29.2969	14.9967				-29.2969	14.9967
		-25.6214	14.8723				-25.6214	14.8723				-25.6214	14.8723
		-25.8661	14.9431				-25.8661	14.9431				-25.8661	14.9431
		-27.0482	15.0498				-27.0482	15.0498				-27.0482	15.0498
		-25.7958	15.0291				-25.7958	15.0291				-25.7958	15.0291
		-24.941	14.9985				-24.941	14.9985				-24.941	14.9985
		-26.238	15.0558				-26.238	15.0558				-26.238	15.0558
		-25.817	15.0422				-25.817	15.0422				-25.817	15.0422
		-28.1282	15.158				-28.1282	15.158				-28.1282	15.158
		-28.8212	15.2237				-28.8212	15.2237				-28.8212	15.2237
		-28.3473	15.274				-28.3473	15.274				-28.3473	15.274
		-28.5025	15.3459				-28.5025	15.3459				-28.5025	15.3459
		-28.5358	15.3759				-28.5358	15.3759				-28.5358	15.3759
		-25.636	15.233				-25.636	15.233				-25.636	15.233
		-27.9408	15.3427				-27.9408	15.3427				-27.9408	15.3427
		-28.4004	15.3439				-28.4004	15.3439				-28.4004	15.3439
		-29.5786	15.3744				-29.5786	15.3744				-29.5786	15.3744
		-30.2706	15.4414				-30.2706	15.4414				-30.2706	15.4414
		-31.4914	15.5866				-31.4914	15.5866				-31.4914	15.5866
		-27.9194	15.454				-27.9194	15.454				-27.9194	15.454
		-26.7527	15.425				-26.7527	15.425				-26.7527	15.425
		-26.6699	15.4519				-26.6699	15.4519				-26.6699	15.4519
		-24.3769	15.3623				-24.3769	15.3623				-24.3769	15.3623
		-23.6073	15.2776				-23.6073	15.2776				-23.6073	15.2776
		-21.5385	15.1706				-21.5385	15.1706				-21.5385	15.1706
		-18.3236	15.0799				-18.3236	15.0799				-18.3236	15.0799
		-14.4586	14.9384				-14.4586	14.9384				-14.4586	14.9384
		-13.0726	14.8634				-13.0726	14.8634				-13.0726	14.8634
		-9.43825	14.6859				-9.43825	14.6859				-9.43825	14.6859
		-8.74484	14.6573				-8.74484	14.6573				-8.74484	14.6573
		-7.77667	14.6015				-7.77667	14.6015				-7.77667	14.6015
		-8.24046	14.6168				-8.24046	14.6168				-8.24046	14.6168
		-11.1339	14.7636				-11.1339	14.7636				-11.1339	14.7636
		-12.9893	14.8928				-12.9893	14.8928				-12.9893	14.8928
		-14.6192	15.0142				-14.6192	15.0142				-14.6192	15.0142
		-20.0309	15.2717				-20.0309	15.2717				-20.0309	15.2717
		-22.2436	15.388				-22.2436	15.388				-22.2436	15.388
		-23.2822	15.4751				-23.2822	15.4751				-23.2822	15.4751
		-24.8678	15.564				-24.8678	15.564				-24.8678	15.564
		-27.2901	15.704				-27.2901	15.704				-27.2901	15.704
		-26.8687	15.7384				-26.8687	15.7384				-26.8687	15.7384
		-27.6159	15.7898				-27.6159	15.7898				-27.6159	15.7898
		-25.9143	15.7354				-25.9143	15.7354				-25.9143	15.7354
		-27.7513	15.8209				-27.7513	15.8209				-27.7513	15.8209
		-27.0666	15.7979				-27.0666	15.7979				-27.0666	15.7979
		-22.0136	15.5085				-22.0136	15.5085				-22.0136	15.5085
		-18.8339	15.3583				-18.8339	15.3583				-18.8339	15.3583
		-16.5126	15.2522				-16.5126	15.2522				-16.5126	15.2522
		-16.4154	15.3134				-16.4154	15.3134				-16.4154	15.3134
		-16.8509	15.3786				-16.8509	15.3786				-16.8509	15.3786
		-21.1547	15.6451				-21.1547	15.6451				-21.1547	15.6451
		-23.5944	15.8624				-23.5944	15.8624				-23.5944	15.8624
		-24.7603	15.9218				-24.7603	15.9218				-24.7603	15.9218
		-22.958	15.8282				-22.958	15.8282				-22.958	15.8282
		-20.7815	15.7203				-20.7815	15.7203				-20.7815	15.7203
		-21.5419	15.7699				-21.5419	15.7699				-21.5419	15.7699
		-20.5313	15.6958				-20.5313	15.6958				-20.5313	15.6958
		-19.0726	15.6509				-19.0726	15.6509				-19.0726	15.6509
		-14.863	15.5304				-14.863	15.5304				-14.863	15.5304
		-14.4163	15.5437				-14.4163	15.5437				-14.4163	15.5437
		-8.44831	15.2833				-8.44831	15.2833				-8.44831	15.2833
		-7.19509	15.2135				-7.19509	15.2135				-7.19509	15.2135
		-5.44364	15.1311				-5.44364	15.1311				-5.44364	15.1311
		-4.74745	15.0465				-4.74745	15.0465				-4.74745	15.0465
		0.11754	14.7901				0.11754	14.7901				0.11754	14.7901
		-1.92252	14.8914				-1.92252	14.8914				-1.92252	14.8914
		1.02712	14.786				1.02712	14.786				1.02712	14.786
		-1.6161	14.9279				-1.6161	14.9279				-1.6161	14.9279
		-2.70185	14.9736				-2.70185	14.9736				-2.70185	14.9736
		-6.49574	15.1465				-6.49574	15.1465				-6.49574	15.1465
		-7.243	15.1887				-7.243	15.1887				-7.243	15.1887
		-7.51755	15.2079				-7.51755	15.2079				-7.51755	15.2079
		-9.5396	15.3141				-9.5396	15.3141				-9.5396	15.3141
		-8.93823	15.3482				-8.93823	15.3482				-8.93823	15.3482
		-6.95162	15.2681				-6.95162	15.2681				-6.95162	15.2681
		-6.64856	15.2487				-6.64856	15.2487				-6.64856	15.2487
		-7.03812	15.2539				-7.03812	15.2539				-7.03812	15.2539
		-3.79591	15.1023				-3.79591	15.1023				-3.79591	15.1023
		-4.63304	15.1607				-4.63304	15.1607				-4.63304	15.1607
		-6.83008	15.2518				-6.83008	15.2518				-6.83008	15.2518
		-5.89516	15.232				-5.89516	15.232				-5.89516	15.232
		-5.62199	15.2809				-5.62199	15.2809				-5.62199	15.2809
		-5.01983	15.29				-5.01983	15.29				-5.01983	15.29
		-5.10158	15.2846				-5.10158	15.2846				-5.10158	15.2846
		-7.70739	15.4749				-7.70739	15.4749				-7.70739	15.4749
		-8.30499	15.5053				-8.30499	15.5053				-8.30499	15.5053
		-10.3328	15.567				-10.3328	15.567				-10.3328	15.567
		-12.9645	15.652				-12.9645	15.652				-12.9645	15.652
		-12.2875	15.6053				-12.2875	15.6053				-12.2875	15.6053
		-8.81095	15.428				-8.81095	15.428				-8.81095	15.428
		-7.53161	15.4167				-7.53161	15.4167				-7.53161	15.4167
		-7.01912	15.4173				-7.01912	15.4173				-7.01912	15.4173
		-6.19585	15.4354				-6.19585	15.4354				-6.19585	15.4354
		-5.949	15.4461				-5.949	15.4461				-5.949	15.4461
		-6.00542	15.4742				-6.00542	15.4742				-6.00542	15.4742
		-4.0479	15.3714				-4.0479	15.3714				-4.0479	15.3714
		-5.81123	15.4788				-5.81123	15.4788				-5.81123	15.4788
		-5.49808	15.498				-5.49808	15.498				-5.49808	15.498
		-6.18357	15.5777				-6.18357	15.5777				-6.18357	15.5777
		-6.16299	15.5869				-6.16299	15.5869				-6.16299	15.5869
		-10.3748	15.7948				-10.3748	15.7948				-10.3748	15.7948
		-6.99042	15.6489				-6.99042	15.6489				-6.99042	15.6489
		-6.33798	15.6309				-6.33798	15.6309				-6.33798	15.6309
		-10.0699	15.8152				-10.0699	15.8152				-10.0699	15.8152
		-10.7596	15.8944				-10.7596	15.8944				-10.7596	15.8944
		-10.6572	15.9327				-10.6572	15.9327				-10.6572	15.9327
		-12.0169	16.0088				-12.0169	16.0088				-12.0169	16.0088
		-11.6388	16.0188				-11.6388	16.0188				-11.6388	16.0188
		-6.91143	15.806				-6.91143	15.806				-6.91143	15.806
		-5.44938	15.7531				-5.44938	15.7531				-5.44938	15.7531
		1.44004	15.4942				1.44004	15.4942				1.44004	15.4942
		6.90819	15.3071				6.90819	15.3071				6.90819	15.3071
		7.51826	15.2836				7.51826	15.2836				7.51826	15.2836
		5.89271	15.3273				5.89271	15.3273				5.89271	15.3273
		5.98812	15.3119				5.98812	15.3119				5.98812	15.3119
		1.37274	15.4848				1.37274	15.4848				1.37274	15.4848
		-2.1078	15.6134				-2.1078	15.6134				-2.1078	15.6134
		-1.00028	15.5754				-1.00028	15.5754				-1.00028	15.5754
		1.84841	15.5243				1.84841	15.5243				1.84841	15.5243
		7.29716	15.2722				7.29716	15.2722				7.29716	15.2722
		12.3057	15.044				12.3057	15.044				12.3057	15.044
		15.4382	14.9069				15.4382	14.9069				15.4382	14.9069
		20.6613	14.6511				20.6613	14.6511				20.6613	14.6511
		24.7891	14.4521				24.7891	14.4521				24.7891	14.4521
		24.0051	14.5236				24.0051	14.5236				24.0051	14.5236
		23.7861	14.5455				23.7861	14.5455				23.7861	14.5455
		24.3683	14.5266				24.3683	14.5266				24.3683	14.5266
		22.8445	14.6265				22.8445	14.6265				22.8445	14.6265
		17.9884	14.8331				17.9884	14.8331				17.9884	14.8331
		12.0285	15.1018				12.0285	15.1018				12.0285	15.1018
		8.90272	15.2551				8.90272	15.2551				8.90272	15.2551
		7.83241	15.3077				7.83241	15.3077				7.83241	15.3077
		10.2923	15.1854				10.2923	15.1854				10.2923	15.1854
		11.2518	15.1432				11.2518	15.1432				11.2518	15.1432
		12.5491	15.0572				12.5491	15.0572				12.5491	15.0572
		10.0378	15.1754				10.0378	15.1754				10.0378	15.1754
		6.54633	15.3605				6.54633	15.3605				6.54633	15.3605
		0.39388	15.6612				0.39388	15.6612				0.39388	15.6612
		-2.5041	15.8273				-2.5041	15.8273				-2.5041	15.8273
		-3.14268	15.9343				-3.14268	15.9343				-3.14268	15.9343
		-2.49697	15.9435				-2.49697	15.9435				-2.49697	15.9435
		-1.07372	15.8942				-1.07372	15.8942				-1.07372	15.8942
		-0.14316	15.89				-0.14316	15.89				-0.14316	15.89
		1.12629	15.8423				1.12629	15.8423				1.12629	15.8423
		0.03282	15.9016				0.03282	15.9016				0.03282	15.9016
		-1.29443	15.9448				-1.29443	15.9448				-1.29443	15.9448
		-4.42262	16.0843				-4.42262	16.0843				-4.42262	16.0843
		-2.89425	15.9925				-2.89425	15.9925				-2.89425	15.9925
		1.76408	15.8056				1.76408	15.8056				1.76408	15.8056
		5.00055	15.7174				5.00055	15.7174				5.00055	15.7174
		4.16105	15.8231				4.16105	15.8231				4.16105	15.8231
		5.16307	15.8374				5.16307	15.8374				5.16307	15.8374
		4.55714	15.9234				4.55714	15.9234				4.55714	15.9234
		7.65604	15.7947				7.65604	15.7947				7.65604	15.7947
		12.5588	15.521				12.5588	15.521				12.5588	15.521
		19.9946	15.1455				19.9946	15.1455				19.9946	15.1455
		27.9632	14.7607				27.9632	14.7607				27.9632	14.7607
		32.2381	14.5391				32.2381	14.5391				32.2381	14.5391
		31.8242	14.6055				31.8242	14.6055				31.8242	14.6055
		30.2486	14.6847				30.2486	14.6847				30.2486	14.6847
		30.0282	14.7164				30.0282	14.7164				30.0282	14.7164
		29.816	14.7472				29.816	14.7472				29.816	14.7472
		28.4826	14.8216				28.4826	14.8216				28.4826	14.8216
		30.3956	14.7258				30.3956	14.7258				30.3956	14.7258
		32.7289	14.6373				32.7289	14.6373				32.7289	14.6373
		35.6011	14.5289				35.6011	14.5289				35.6011	14.5289
		34.882	14.5604				34.882	14.5604				34.882	14.5604
		35.4808	14.5113				35.4808	14.5113				35.4808	14.5113
		31.0572	14.6897				31.0572	14.6897				31.0572	14.6897
		29.4467	14.7596				29.4467	14.7596				29.4467	14.7596
		29.4789	14.7517				29.4789	14.7517				29.4789	14.7517
		29.6159	14.7476				29.6159	14.7476				29.6159	14.7476
		28.2681	14.8296				28.2681	14.8296				28.2681	14.8296
		28.0343	14.8364				28.0343	14.8364				28.0343	14.8364
		28.8095	14.8126				28.8095	14.8126				28.8095	14.8126
		27.0881	14.8836				27.0881	14.8836				27.0881	14.8836
		23.1218	15.0733				23.1218	15.0733				23.1218	15.0733
		21.6619	15.1631				21.6619	15.1631				21.6619	15.1631
		24.5156	15.0355				24.5156	15.0355				24.5156	15.0355
		22.4935	15.1433				22.4935	15.1433				22.4935	15.1433
		21.06	15.2371				21.06	15.2371				21.06	15.2371
		23.5828	15.1728				23.5828	15.1728				23.5828	15.1728
		24.049	15.1402				24.049	15.1402				24.049	15.1402
		22.2227	15.2843				22.2227	15.2843				22.2227	15.2843
		23.5812	15.2259				23.5812	15.2259				23.5812	15.2259
		24.7188	15.187				24.7188	15.187				24.7188	15.187
		22.9349	15.1878				22.9349	15.1878				22.9349	15.1878
		28.6927	14.9791				28.6927	14.9791				28.6927	14.9791
		26.9181	15.0387				26.9181	15.0387				26.9181	15.0387
		23.5729	15.1703				23.5729	15.1703				23.5729	15.1703
		24.4093	15.1428				24.4093	15.1428				24.4093	15.1428
		26.3992	15.1069				26.3992	15.1069				26.3992	15.1069
		23.1363	15.2506				23.1363	15.2506				23.1363	15.2506
		25.6203	15.1566				25.6203	15.1566				25.6203	15.1566
		30.0494	15.0207				30.0494	15.0207				30.0494	15.0207
		29.4829	15.0311				29.4829	15.0311				29.4829	15.0311
		30.63	14.9798				30.63	14.9798				30.63	14.9798
		32.9454	14.8906				32.9454	14.8906				32.9454	14.8906
		35.1674	14.7983				35.1674	14.7983				35.1674	14.7983
		34.6785	14.8078				34.6785	14.8078				34.6785	14.8078
		36.1187	14.7995				36.1187	14.7995				36.1187	14.7995
		36.8834	14.7918				36.8834	14.7918				36.8834	14.7918
		36.752	14.8354				36.752	14.8354				36.752	14.8354
		34.8234	14.9301				34.8234	14.9301				34.8234	14.9301
		36.5455	14.8608				36.5455	14.8608				36.5455	14.8608
		35.9594	14.8667				35.9594	14.8667				35.9594	14.8667
		35.784	14.8919				35.784	14.8919				35.784	14.8919
		33.4563	15				33.4563	15				33.4563	15
		33.8111	14.9776				33.8111	14.9776				33.8111	14.9776
		35.1765	14.9453				35.1765	14.9453				35.1765	14.9453
		33.392	15.0725				33.392	15.0725				33.392	15.0725
		31.228	15.188				31.228	15.188				31.228	15.188
		35.5265	15.007				35.5265	15.007				35.5265	15.007
		38.4656	14.9007				38.4656	14.9007				38.4656	14.9007
		39.4742	14.8581				39.4742	14.8581				39.4742	14.8581
		40.1294	14.8214				40.1294	14.8214				40.1294	14.8214
		42.9735	14.6824				42.9735	14.6824				42.9735	14.6824
		40.0585	14.808				40.0585	14.808				40.0585	14.808
		34.4938	15.0966				34.4938	15.0966				34.4938	15.0966
		33.0381	15.175				33.0381	15.175				33.0381	15.175
		35.2953	15.0799				35.2953	15.0799				35.2953	15.0799
		32.886	15.229				32.886	15.229				32.886	15.229
		32.4169	15.2845				32.4169	15.2845				32.4169	15.2845
		36.559	15.1275				36.559	15.1275				36.559	15.1275
		38.2045	15.0574				38.2045	15.0574				38.2045	15.0574
		36.7276	15.1251				36.7276	15.1251				36.7276	15.1251
		36.4604	15.1226				36.4604	15.1226				36.4604	15.1226
		37.0744	15.1223				37.0744	15.1223				37.0744	15.1223
		38.6444	15.0288				38.6444	15.0288				38.6444	15.0288
		35.0053	15.1897				35.0053	15.1897				35.0053	15.1897
		36.0518	15.1578				36.0518	15.1578				36.0518	15.1578
		37.7488	15.1282				37.7488	15.1282				37.7488	15.1282
		38.1651	15.0838				38.1651	15.0838				38.1651	15.0838
		37.431	15.1363				37.431	15.1363				37.431	15.1363
		39.9871	15.0522				39.9871	15.0522				39.9871	15.0522
		42.5469	14.9665				42.5469	14.9665				42.5469	14.9665
		44.8713	14.8564				44.8713	14.8564				44.8713	14.8564
		46.3058	14.8224				46.3058	14.8224				46.3058	14.8224
		46.9495	14.8103				46.9495	14.8103				46.9495	14.8103
		45.5962	14.8876				45.5962	14.8876				45.5962	14.8876
		42.1524	15.0749				42.1524	15.0749				42.1524	15.0749
		39.7133	15.2245				39.7133	15.2245				39.7133	15.2245
		38.2493	15.3032				38.2493	15.3032				38.2493	15.3032
		37.8876	15.3284				37.8876	15.3284				37.8876	15.3284
		38.7952	15.3074				38.7952	15.3074				38.7952	15.3074
		38.987	15.2797				38.987	15.2797				38.987	15.2797
		37.8154	15.328				37.8154	15.328				37.8154	15.328
		39.4849	15.2503				39.4849	15.2503				39.4849	15.2503
		37.4668	15.3644				37.4668	15.3644				37.4668	15.3644
		35.7846	15.4789				35.7846	15.4789				35.7846	15.4789
		35.3638	15.5285				35.3638	15.5285				35.3638	15.5285
		36.0447	15.5206				36.0447	15.5206				36.0447	15.5206
		35.0997	15.5944				35.0997	15.5944				35.0997	15.5944
		36.811	15.5188				36.811	15.5188				36.811	15.5188
		39.4954	15.3758				39.4954	15.3758				39.4954	15.3758
		40.956	15.321				40.956	15.321				40.956	15.321
		43.0947	15.2475				43.0947	15.2475				43.0947	15.2475
		43.1376	15.2763				43.1376	15.2763				43.1376	15.2763
		42.6459	15.3512				42.6459	15.3512				42.6459	15.3512
		42.6283	15.4145				42.6283	15.4145				42.6283	15.4145
		41.6677	15.4967				41.6677	15.4967				41.6677	15.4967
		41.0942	15.5605				41.0942	15.5605				41.0942	15.5605
		42.0063	15.5445				42.0063	15.5445				42.0063	15.5445
		42.5481	15.4991				42.5481	15.4991				42.5481	15.4991
		41.2814	15.5404				41.2814	15.5404				41.2814	15.5404
		42.5717	15.4442				42.5717	15.4442				42.5717	15.4442
		43.4522	15.3932				43.4522	15.3932				43.4522	15.3932
		43.527	15.3801				43.527	15.3801				43.527	15.3801
		41.3284	15.5472				41.3284	15.5472				41.3284	15.5472
		43.2358	15.5204				43.2358	15.5204				43.2358	15.5204
		44.7665	15.5304				44.7665	15.5304				44.7665	15.5304
		44.6183	15.5621				44.6183	15.5621				44.6183	15.5621
		43.3781	15.6635				43.3781	15.6635				43.3781	15.6635
		44.5403	15.5806				44.5403	15.5806				44.5403	15.5806
		42.3353	15.6635				42.3353	15.6635				42.3353	15.6635
		42.7445	15.6246				42.7445	15.6246				42.7445	15.6246
		42.1726	15.6418				42.1726	15.6418				42.1726	15.6418
		43.5784	15.5746				43.5784	15.5746				43.5784	15.5746
		42.6574	15.6557				42.6574	15.6557				42.6574	15.6557
		43.5921	15.6364				43.5921	15.6364				43.5921	15.6364
		42.382	15.746				42.382	15.746				42.382	15.746
		42.4856	15.7917				42.4856	15.7917				42.4856	15.7917
		40.7866	15.8823				40.7866	15.8823				40.7866	15.8823
		42.6534	15.8317				42.6534	15.8317				42.6534	15.8317
		43.511	15.8115				43.511	15.8115				43.511	15.8115
		45.8456	15.7254				45.8456	15.7254				45.8456	15.7254
		46.075	15.7109				46.075	15.7109				46.075	15.7109
		45.6061	15.7482				45.6061	15.7482				45.6061	15.7482
		46.7751	15.69				46.7751	15.69				46.7751	15.69
		47.1417	15.6975				47.1417	15.6975				47.1417	15.6975
		44.5767	15.8262				44.5767	15.8262				44.5767	15.8262
		44.5147	15.8885				44.5147	15.8885				44.5147	15.8885
		46.4271	15.8537				46.4271	15.8537				46.4271	15.8537
		47.5879	15.7997				47.5879	15.7997				47.5879	15.7997
		46.8523	15.8317				46.8523	15.8317				46.8523	15.8317
		47.3514	15.7914				47.3514	15.7914				47.3514	15.7914
		48.815	15.7503				48.815	15.7503				48.815	15.7503
		48.2403	15.7771				48.2403	15.7771				48.2403	15.7771
		48.2924	15.8225				48.2924	15.8225				48.2924	15.8225
		48.9644	15.8316				48.9644	15.8316				48.9644	15.8316
		48.987	15.8758				48.987	15.8758				48.987	15.8758
		49.4476	15.8315				49.4476	15.8315				49.4476	15.8315
		52.2936	15.7281				52.2936	15.7281				52.2936	15.7281
		51.035	15.8204				51.035	15.8204				51.035	15.8204
		50.3921	15.8546				50.3921	15.8546				50.3921	15.8546
		49.8912	15.8859				49.8912	15.8859				49.8912	15.8859
		48.5325	15.9604				48.5325	15.9604				48.5325	15.9604
		47.2684	16.0108				47.2684	16.0108				47.2684	16.0108
		46.2185	16.051				46.2185	16.051				46.2185	16.051
		44.7137	16.153				44.7137	16.153				44.7137	16.153
		45.5152	16.1471				45.5152	16.1471				45.5152	16.1471
		44.9295	16.2242				44.9295	16.2242				44.9295	16.2242
		43.7303	16.3216				43.7303	16.3216				43.7303	16.3216
		44.2135	16.3359				44.2135	16.3359				44.2135	16.3359
		45.357	16.294				45.357	16.294				45.357	16.294
		46.3214	16.2541				46.3214	16.2541				46.3214	16.2541
		49.0221	16.109				49.0221	16.109				49.0221	16.109
		49.3942	16.0986				49.3942	16.0986				49.3942	16.0986
		49.3867	16.0879				49.3867	16.0879				49.3867	16.0879
		49.03	16.1569				49.03	16.1569				49.03	16.1569
		48.7368	16.2071				48.7368	16.2071				48.7368	16.2071
		45.9667	16.3779				45.9667	16.3779				45.9667	16.3779
		45.089	16.4556				45.089	16.4556				45.089	16.4556
		44.8006	16.5496				44.8006	16.5496				44.8006	16.5496
		43.0761	16.5945				43.0761	16.5945				43.0761	16.5945
		42.0249	16.624				42.0249	16.624				42.0249	16.624
		44.0268	16.4973				44.0268	16.4973				44.0268	16.4973
		45.7816	16.4357				45.7816	16.4357				45.7816	16.4357
		45.1579	16.4617				45.1579	16.4617				45.1579	16.4617
		48.626	16.3375				48.626	16.3375				48.626	16.3375
		50.2175	16.3865				50.2175	16.3865				50.2175	16.3865
		50.3746	16.449				50.3746	16.449				50.3746	16.449
		52.2542	16.3415				52.2542	16.3415				52.2542	16.3415
		59.0416	16.0148				59.0416	16.0148				59.0416	16.0148
		64.2725	15.7709				64.2725	15.7709				64.2725	15.7709
		66.0779	15.5905				66.0779	15.5905				66.0779	15.5905
		65.5447	15.6745				65.5447	15.6745				65.5447	15.6745
		63.9995	15.7891				63.9995	15.7891				63.9995	15.7891
		57.2522	16.0984				57.2522	16.0984				57.2522	16.0984
		51.0421	16.4291				51.0421	16.4291				51.0421	16.4291
		48.4454	16.6423				48.4454	16.6423				48.4454	16.6423
		48.6174	16.5635				48.6174	16.5635				48.6174	16.5635
		48.3154	16.5822				48.3154	16.5822				48.3154	16.5822
		48.6764	16.6219				48.6764	16.6219				48.6764	16.6219
		48.758	16.6478				48.758	16.6478				48.758	16.6478
		49.0884	16.6021				49.0884	16.6021				49.0884	16.6021
		49.858	16.6282				49.858	16.6282				49.858	16.6282
		49.9774	16.6494				49.9774	16.6494				49.9774	16.6494
		49.5826	16.6802				49.5826	16.6802				49.5826	16.6802
		50.0983	16.6645				50.0983	16.6645				50.0983	16.6645
		52.3426	16.5889				52.3426	16.5889				52.3426	16.5889
		56.0384	16.4193				56.0384	16.4193				56.0384	16.4193
		61.5378	16.1719				61.5378	16.1719				61.5378	16.1719
		66.6075	15.9452				66.6075	15.9452				66.6075	15.9452
		70.4407	15.781				70.4407	15.781				70.4407	15.781
		70.5314	15.7573				70.5314	15.7573				70.5314	15.7573
		69.0559	15.8285				69.0559	15.8285				69.0559	15.8285
		68.4246	15.893				68.4246	15.893				68.4246	15.893
		68.966	15.8454				68.966	15.8454				68.966	15.8454
		72.9911	15.6789				72.9911	15.6789				72.9911	15.6789
		75.8699	15.6031				75.8699	15.6031				75.8699	15.6031
		75.2503	15.6646				75.2503	15.6646				75.2503	15.6646
		71.416	15.8344				71.416	15.8344				71.416	15.8344
		67.846	16.0529				67.846	16.0529				67.846	16.0529
		62.3543	16.3004				62.3543	16.3004				62.3543	16.3004
		58.4771	16.4591				58.4771	16.4591				58.4771	16.4591
		61.5241	16.3146				61.5241	16.3146				61.5241	16.3146
		65.9762	16.0812				65.9762	16.0812				65.9762	16.0812
		71.4653	15.7973				71.4653	15.7973				71.4653	15.7973
		73.2839	15.6942				73.2839	15.6942				73.2839	15.6942
		75.7038	15.593				75.7038	15.593				75.7038	15.593
		78.982	15.4544				78.982	15.4544				78.982	15.4544
		81.9612	15.379				81.9612	15.379				81.9612	15.379
		82.359	15.3647				82.359	15.3647				82.359	15.3647
		82.7668	15.3467				82.7668	15.3467				82.7668	15.3467
		83.522	15.285				83.522	15.285				83.522	15.285
		79.7538	15.4514				79.7538	15.4514				79.7538	15.4514
		76.0657	15.5695				76.0657	15.5695				76.0657	15.5695
		75.2299	15.6084				75.2299	15.6084				75.2299	15.6084
		75.007	15.6426				75.007	15.6426				75.007	15.6426
		76.6749	15.5831				76.6749	15.5831				76.6749	15.5831
		79.3793	15.4692				79.3793	15.4692				79.3793	15.4692
		78.6073	15.527				78.6073	15.527				78.6073	15.527
		76.6835	15.6426				76.6835	15.6426				76.6835	15.6426
		75.2119	15.7145				75.2119	15.7145				75.2119	15.7145
		71.1648	15.912				71.1648	15.912				71.1648	15.912
		65.6925	16.1871				65.6925	16.1871				65.6925	16.1871
		64.6424	16.2596				64.6424	16.2596				64.6424	16.2596
		64.4609	16.2565				64.4609	16.2565				64.4609	16.2565
		67.1959	16.1652				67.1959	16.1652				67.1959	16.1652
		70.0027	16.0825				70.0027	16.0825				70.0027	16.0825
		66.8856	16.2149				66.8856	16.2149				66.8856	16.2149
		64.9498	16.3254				64.9498	16.3254				64.9498	16.3254
		60.6664	16.5638				60.6664	16.5638				60.6664	16.5638
		60.3073	16.578				60.3073	16.578				60.3073	16.578
		61.0079	16.5291				61.0079	16.5291				61.0079	16.5291
		68.6364	16.1741				68.6364	16.1741				68.6364	16.1741
		72.6821	15.98				72.6821	15.98				72.6821	15.98
		78.7578	15.699				78.7578	15.699				78.7578	15.699
		78.0756	15.7467				78.0756	15.7467				78.0756	15.7467
		79.4957	15.7025				79.4957	15.7025				79.4957	15.7025
		77.6861	15.8491				77.6861	15.8491				77.6861	15.8491
		77.2369	15.9026				77.2369	15.9026				77.2369	15.9026
		76.8224	15.9526				76.8224	15.9526				76.8224	15.9526
		77.7411	15.9291				77.7411	15.9291				77.7411	15.9291
		75.5945	16.0401				75.5945	16.0401				75.5945	16.0401
		75.917	16.0129				75.917	16.0129				75.917	16.0129
		77.3208	15.9365				77.3208	15.9365				77.3208	15.9365
		76.3507	15.9799				76.3507	15.9799				76.3507	15.9799
		76.4661	15.9784				76.4661	15.9784				76.4661	15.9784
		77.0447	15.9733				77.0447	15.9733				77.0447	15.9733
		77.3389	15.9796				77.3389	15.9796				77.3389	15.9796
		76.7195	16.0142				76.7195	16.0142				76.7195	16.0142
		78.9535	15.9281				78.9535	15.9281				78.9535	15.9281
		79.4801	15.9133				79.4801	15.9133				79.4801	15.9133
		78.3243	15.984				78.3243	15.984				78.3243	15.984
		78.3585	15.9826				78.3585	15.9826				78.3585	15.9826
		77.8512	16.0127				77.8512	16.0127				77.8512	16.0127
		77.501	16.0341				77.501	16.0341				77.501	16.0341
		76.3818	16.0911				76.3818	16.0911				76.3818	16.0911
		78.1655	16.0068				78.1655	16.0068				78.1655	16.0068
		78.89	15.9921				78.89	15.9921				78.89	15.9921
		80.0128	15.986				80.0128	15.986				80.0128	15.986
		82.3695	15.9447				82.3695	15.9447				82.3695	15.9447
		82.8254	15.9192				82.8254	15.9192				82.8254	15.9192
		86.4178	15.7801				86.4178	15.7801				86.4178	15.7801
		90.685	15.5643				90.685	15.5643				90.685	15.5643
		90.4287	15.5618				90.4287	15.5618				90.4287	15.5618
		87.4677	15.659				87.4677	15.659				87.4677	15.659
		86.7769	15.7152				86.7769	15.7152				86.7769	15.7152
		83.5337	15.9303				83.5337	15.9303				83.5337	15.9303
		81.7599	16.0641				81.7599	16.0641				81.7599	16.0641
		83.7497	16.0288				83.7497	16.0288				83.7497	16.0288
		83.6481	16.0237				83.6481	16.0237				83.6481	16.0237
		86.0902	15.8817				86.0902	15.8817				86.0902	15.8817
		89.9364	15.6233				89.9364	15.6233				89.9364	15.6233
		90.3227	15.5724				90.3227	15.5724				90.3227	15.5724
		91.2333	15.4918				91.2333	15.4918				91.2333	15.4918
		96.2143	15.2408				96.2143	15.2408				96.2143	15.2408
		98.2813	15.2262				98.2813	15.2262				98.2813	15.2262
		97.7379	15.2777				97.7379	15.2777				97.7379	15.2777
		99.177	15.2596				99.177	15.2596				99.177	15.2596
		99.8904	15.2469				99.8904	15.2469				99.8904	15.2469
		101.952	15.19				101.952	15.19				101.952	15.19
		101.005	15.1974				101.005	15.1974				101.005	15.1974
		96.6082	15.4284				96.6082	15.4284				96.6082	15.4284
		91.6445	15.663				91.6445	15.663				91.6445	15.663
		86.9305	15.8676				86.9305	15.8676				86.9305	15.8676
		80.0054	16.2257				80.0054	16.2257				80.0054	16.2257
		76.0108	16.4473				76.0108	16.4473				76.0108	16.4473
		75.2719	16.4848				75.2719	16.4848				75.2719	16.4848
		75.3333	16.4905				75.3333	16.4905				75.3333	16.4905
		76.591	16.4735				76.591	16.4735				76.591	16.4735
		77.4438	16.4459				77.4438	16.4459				77.4438	16.4459
		78.8603	16.3998				78.8603	16.3998				78.8603	16.3998
		79.7069	16.3704				79.7069	16.3704				79.7069	16.3704
		79.8748	16.3952				79.8748	16.3952				79.8748	16.3952
		78.5412	16.4824				78.5412	16.4824				78.5412	16.4824
		77.9252	16.5395				77.9252	16.5395				77.9252	16.5395
		78.9377	16.5443				78.9377	16.5443				78.9377	16.5443
		79.4627	16.5483				79.4627	16.5483				79.4627	16.5483
		80.6694	16.5381				80.6694	16.5381				80.6694	16.5381
		82.4897	16.5261				82.4897	16.5261				82.4897	16.5261
		84.2067	16.4472				84.2067	16.4472				84.2067	16.4472
		84.2267	16.431				84.2267	16.431				84.2267	16.431
		83.2413	16.4929				83.2413	16.4929				83.2413	16.4929
		81.6536	16.5319				81.6536	16.5319				81.6536	16.5319
		80.6195	16.5475				80.6195	16.5475				80.6195	16.5475
		79.4262	16.6838				79.4262	16.6838				79.4262	16.6838
		77.207	16.8386				77.207	16.8386				77.207	16.8386
		78.9779	16.8285				78.9779	16.8285				78.9779	16.8285
		80.0407	16.8122				80.0407	16.8122				80.0407	16.8122
		81.8187	16.7663				81.8187	16.7663				81.8187	16.7663
		87.6061	16.4611				87.6061	16.4611				87.6061	16.4611
		93.2007	16.1782				93.2007	16.1782				93.2007	16.1782
		104.399	15.6676				104.399	15.6676				104.399	15.6676
		116.025	15.1338				116.025	15.1338				116.025	15.1338
		125.652	14.6633				125.652	14.6633				125.652	14.6633
		133.981	14.3422				133.981	14.3422				133.981	14.3422
		143.598	13.9085				143.598	13.9085				143.598	13.9085
		145.041	13.8208				145.041	13.8208				145.041	13.8208
		146.177	13.8043				146.177	13.8043				146.177	13.8043
		145.425	13.8853				145.425	13.8853				145.425	13.8853
		141.228	14.0452				141.228	14.0452				141.228	14.0452
		137.645	14.2167				137.645	14.2167				137.645	14.2167
		138.77	14.1919				138.77	14.1919				138.77	14.1919
		137.731	14.2391				137.731	14.2391				137.731	14.2391
		137.911	14.1702				137.911	14.1702				137.911	14.1702
		140.5	14.0376				140.5	14.0376				140.5	14.0376
		142.23	13.9312				142.23	13.9312				142.23	13.9312
		139.936	13.99				139.936	13.99				139.936	13.99
		139.547	13.9939				139.547	13.9939				139.547	13.9939
		139.309	13.9971				139.309	13.9971				139.309	13.9971
		136.852	14.0687				136.852	14.0687				136.852	14.0687
		135.854	14.1296				135.854	14.1296				135.854	14.1296
		137.086	14.0852				137.086	14.0852				137.086	14.0852
		137.705	14.0548				137.705	14.0548				137.705	14.0548
		140.748	13.92				140.748	13.92				140.748	13.92
		142.816	13.8175				142.816	13.8175				142.816	13.8175
		144.66	13.718				144.66	13.718				144.66	13.718
		142.751	13.7759				142.751	13.7759				142.751	13.7759
		142.921	13.7907				142.921	13.7907				142.921	13.7907
		142.007	13.8657				142.007	13.8657				142.007	13.8657
		142.446	13.8505				142.446	13.8505				142.446	13.8505
		143.461	13.8216				143.461	13.8216				143.461	13.8216
		144.112	13.8003				144.112	13.8003				144.112	13.8003
		142.512	13.8114				142.512	13.8114				142.512	13.8114
		140.406	13.8631				140.406	13.8631				140.406	13.8631
		140.305	13.8588				140.305	13.8588				140.305	13.8588
		138.973	13.8955				138.973	13.8955				138.973	13.8955
		138.538	13.8964				138.538	13.8964				138.538	13.8964
		141.789	13.7885				141.789	13.7885				141.789	13.7885
		141.988	13.7794				141.988	13.7794				141.988	13.7794
		143.006	13.7654				143.006	13.7654				143.006	13.7654
		143.807	13.7553				143.807	13.7553				143.807	13.7553
		140.185	13.9104				140.185	13.9104				140.185	13.9104
		138.086	13.9796				138.086	13.9796				138.086	13.9796
		140.299	13.9066				140.299	13.9066				140.299	13.9066
		138.169	14.0035				138.169	14.0035				138.169	14.0035
		134.787	14.1171				134.787	14.1171				134.787	14.1171
		137.819	14.0112				137.819	14.0112				137.819	14.0112
		139.475	13.9807				139.475	13.9807				139.475	13.9807
		139.706	13.9937				139.706	13.9937				139.706	13.9937
		140.085	14.0119				140.085	14.0119				140.085	14.0119
		144.08	13.9304				144.08	13.9304				144.08	13.9304
		143.997	13.9481				143.997	13.9481				143.997	13.9481
		143.035	13.9596				143.035	13.9596				143.035	13.9596
		141.173	14.0122				141.173	14.0122				141.173	14.0122
		140.57	14.032				140.57	14.032				140.57	14.032
		139.57	14.0634				139.57	14.0634				139.57	14.0634
		140.794	14.0187				140.794	14.0187				140.794	14.0187
		139.449	14.1021				139.449	14.1021				139.449	14.1021
		140.274	14.0955				140.274	14.0955				140.274	14.0955
		141.261	14.0611				141.261	14.0611				141.261	14.0611
		137.469	14.1888				137.469	14.1888				137.469	14.1888
		137.267	14.2162				137.267	14.2162				137.267	14.2162
		139.18	14.1548				139.18	14.1548				139.18	14.1548
		139.825	14.1471				139.825	14.1471				139.825	14.1471
		140.931	14.117				140.931	14.117				140.931	14.117
		142.152	14.1264				142.152	14.1264				142.152	14.1264
		143.045	14.1224				143.045	14.1224				143.045	14.1224
		141.413	14.2117				141.413	14.2117				141.413	14.2117
		142.281	14.2178				142.281	14.2178				142.281	14.2178
		141.613	14.2661				141.613	14.2661				141.613	14.2661
		146.106	14.0677				146.106	14.0677				146.106	14.0677
		146.821	14.0085				146.821	14.0085				146.821	14.0085
		148.989	13.9238				148.989	13.9238				148.989	13.9238
		147.417	13.9664				147.417	13.9664				147.417	13.9664
		148.083	13.9381				148.083	13.9381				148.083	13.9381
		147.186	13.9895				147.186	13.9895				147.186	13.9895
		146.182	14.086				146.182	14.086				146.182	14.086
		145.752	14.1391				145.752	14.1391				145.752	14.1391
		146.982	14.1258				146.982	14.1258				146.982	14.1258
		148.518	14.1045				148.518	14.1045				148.518	14.1045
		146.062	14.2259				146.062	14.2259				146.062	14.2259
		145.724	14.2439				145.724	14.2439				145.724	14.2439
		145.817	14.2406				145.817	14.2406				145.817	14.2406
		143.616	14.3427				143.616	14.3427				143.616	14.3427
		142.198	14.4071				142.198	14.4071				142.198	14.4071
		143.253	14.3606				143.253	14.3606				143.253	14.3606
		143.803	14.3665				143.803	14.3665				143.803	14.3665
		139.984	14.5443				139.984	14.5443				139.984	14.5443
		143.098	14.4276				143.098	14.4276				143.098	14.4276
		143.992	14.4193				143.992	14.4193				143.992	14.4193
		145.32	14.4205				145.32	14.4205				145.32	14.4205
		146.444	14.3665				146.444	14.3665				146.444	14.3665
		149.342	14.2705				149.342	14.2705				149.342	14.2705
		147.933	14.3356				147.933	14.3356				147.933	14.3356
		147.752	14.3764				147.752	14.3764				147.752	14.3764
		147.78	14.4231				147.78	14.4231				147.78	14.4231
		147.175	14.5097				147.175	14.5097				147.175	14.5097
		149.059	14.458				149.059	14.458				149.059	14.458
		150.92	14.4603				150.92	14.4603				150.92	14.4603
		150.886	14.4492				150.886	14.4492				150.886	14.4492
		151.727	14.3801				151.727	14.3801
		151.433	14.3623				151.433	14.3623
		152.47	14.331				152.47	14.331
		151.137	14.3891				151.137	14.3891
		151.516	14.3861				151.516	14.3861
		151.192	14.4439				151.192	14.4439
		152.203	14.447				152.203	14.447
		150.114	14.5717				150.114	14.5717
		150.966	14.5066				150.966	14.5066
		151.923	14.4812				151.923	14.4812
		153.924	14.361				153.924	14.361
		152.669	14.4128				152.669	14.4128
		152.067	14.417				152.067	14.417
		151.736	14.4625				151.736	14.4625
		150.452	14.5431				150.452	14.5431
		149.048	14.6604				149.048	14.6604
		150.51	14.6245				150.51	14.6245
		151.924	14.5911				151.924	14.5911
		153.027	14.5668				153.027	14.5668
		153.108	14.5779				153.108	14.5779
		152.131	14.6051				152.131	14.6051
		150.877	14.6567				150.877	14.6567
		150.289	14.7182				150.289	14.7182
		150.034	14.7426				150.034	14.7426
		149.544	14.7926				149.544	14.7926
		148.003	14.8936				148.003	14.8936
		149.131	14.9256				149.131	14.9256
		149.4	14.928				149.4	14.928
		149.162	14.9543				149.162	14.9543
		150.011	14.9359				150.011	14.9359
		151.324	14.9084
		151.814	14.8612
		150.845	14.8739
