# Supplementary material for: Polarity of the CRISPR roadblock to transcription
Source: Nat Struct Mol Biol. 2022 Dec 5;29(12):1217–27. doi: 10.1038/s41594-022-00864-x (PMC9758054; doi:10.1038/s41594-022-00864-x)
Supplement: Source Data Fig. 4 — Raw unzipping traces displayed in b; calculated transcription read-through data displayed in c. [file 41594_2022_864_MOESM7_ESM.xlsx]

## Sheet: Fig4
b													c
Forward						Reverse								PAM Distal												PAM Proximal
7-nt inverted repeat		Unmodified gRNA		Naked		7-nt inverted repeat		Unmodified gRNA		Naked				3 bp Mismatch		Unmodified		5nt Inverted Repeat		6nt Inverted Repeat		7nt Inverted Repeat				3 bp Mismatch		Unmodified		5nt Inverted Repeat		6nt Inverted Repeat		7nt Inverted Repeat
Position from PAM (bp)	Force (pN)	Position from PAM (bp)	Force (pN)	Position from PAM (bp)	Force (pN)	Position from PAM (bp)	Force (pN)	Position from PAM (bp)	Force (pN)	Position from PAM (bp)	Force (pN)		replicate	Readthrough (%)	replicate	Readthrough (%)	replicate	Readthrough (%)	replicate	Readthrough (%)	replicate	Readthrough (%)			replicate	Readthrough (%)	replicate	Readthrough (%)	replicate	Readthrough (%)	replicate	Readthrough (%)	replicate	Readthrough (%)
-120.308	14.0031	-126.988	14.1089	-122.237	14.5696	70.4423	16.1013	74.7304	16.0073	70.0678	15.3665		1	46.9536	1	47.5361	1	25.062	1	-9.0766	1	12.8595			1	-5.4639	1	-3.22406	1	-6.56422	1	-3.32111	1	-8.56545
-119.797	13.9665	-118.974	13.7632	-119.511	14.4502	63.5077	15.769	69.2445	15.9278	68.2965	15.2362		2	67.8749	2	35.7176	2	29.8964	2	11.0323	2	1.88364			2	-2.89498	2	-4.84605	2	5.00764	2	13.7457	2	0.53482
-127.015	14.3125	-137.02	14.5989	-119.453	14.469	74.6839	16.3519	87.8847	16.9712	68.304	15.2286		3	71.807	3	42.5713	3	19.6595	3	16.9179	3	14.3185			3	14.8222	3	0.156668	3	10.3727	3	-0.244731	3	0.400835
-122.812	14.2089	-126.235	14.0935	-116.31	14.3729	75.0521	16.4814	74.6106	16.2175	67.2441	15.1237		4	96.7164	4	42.7981	4	-0.319229	4	5.89613	4	-1.32356			4	-5.75594	4	0.330999	4	-8.15245	4	11.428	4	-0.613121
-130.565	14.5276	-117.974	13.7323	-113.955	14.3312	53.2111	15.2395	63.3008	15.6818	69.6427	15.2603		5	49.411	5	38.0966	5	15.0116	5	22.4879	5	7.82071			5	-8.51267	5	7.67754	5	6.7096	5	-11.5452	5	-8.22927
-125.763	14.4191	-124.409	13.9338	-116.27	14.4511	42.5116	14.7054	38.1091	14.468	73.4652	15.4799		6	33.7527	6	50.3126			6	7.72871	6	20.559									6	5.36529
-134.854	14.7551	-126.687	14.1266	-118.737	14.5469	45.8165	14.8865	51.4334	15.1128	73.5315	15.4954								7	0.282823	7	16.4456
-129.999	14.6064	-128.857	14.1376	-119.695	14.575	42.943	14.7821	51.034	15.0248	72.9536	15.4208								8	21.6793	8	9.70933
-124.613	14.4531	-130.515	14.1384	-123.182	14.7468	36.6225	14.4055	49.2308	14.845	74.4163	15.5505
-134.394	14.8098	-125.683	13.8376	-125.25	14.8428	30.5892	14.1885	53.4318	15.381	72.444	15.4245
-124.092	14.2924	-145.418	14.8517	-124.827	14.8545	35.8713	14.5043	24.6973	13.9314	70.1254	15.3103		Average	61.0859		42.8387		17.8621		9.61854		10.2841			Average	-1.56106		0.0190199		1.47466		2.57132		-3.29444
-127.9	14.4439	-139.213	14.4573	-125.749	14.9288	36.4606	14.6231	20.7066	13.6533	69.8979	15.3176		N	6		6		5		8		8			N	5		5		5		6		5
-126.185	14.5273	-126.336	13.9339	-123.724	14.8766	38.6698	14.6969	26.7902	14.0582	71.5976	15.4563		STD Error	9.15368		2.24496		5.18932		3.82765		2.59859			STD Error	4.19133		2.15587		3.7173		3.88605		2.09337
-132.183	14.7162	-133.28	14.1988	-123.846	14.899	23.1403	13.9623	21.8819	13.9155	73.0096	15.5456
-130.33	14.7066	-137.667	14.4845	-121.585	14.8155	45.8106	15.1414	23.5834	13.9722	75.2927	15.7114			Total control traces		Total control traces		Total control traces		Total control traces		Total control traces				Total control traces		Total control traces		Total control traces		Total control traces		Total control traces
-131.507	14.7647	-123.647	13.872	-121.827	14.836	21.3862	13.9421	23.2121	14.1303	75.6023	15.7426			162		152		120		207		196				139		133		127		124		135
-132.74	14.8274	-123.312	13.8061	-121.578	14.8465	28.4757	14.3481	16.8638	13.8581	75.1076	15.7484
-138.037	15.0671	-120.386	13.5856	-124.148	14.9638	23.4108	14.0607	15.1573	13.7388	71.6299	15.5582			Total non-control traces		Total non-control traces		Total non-control traces		Total non-control traces		Total non-control traces				Total non-control traces		Total non-control traces		Total non-control traces		Total non-control traces		Total non-control traces
-133.101	14.9279	-125.303	13.8086	-122.304	14.8511	34.4834	14.5671	23.1779	14.2267	70.3109	15.4858			213		236		215		278		322				175		193		184		181		177
-120.593	14.2397	-128.111	13.8742	-122.223	14.8623	22.0032	14.1383	23.8792	14.2466	68.0398	15.3454
-130.485	14.8366	-127.213	13.8975	-119.307	14.7315	26.9141	14.1668	22.7874	14.2137	65.5633	15.1976
-128.767	14.7527	-138.185	14.4239	-119.172	14.6901	22.9113	14.0774	30.6691	14.4581	66.8151	15.2672
-127.61	14.7538	-125.094	13.8105	-114.29	14.5092	27.6406	14.2291	26.7399	14.2981	71.6656	15.5848
-135.447	15.0902	-124.298	13.8433	-111.529	14.4738	31.4687	14.4729	21.5407	14.1566	73.3452	15.71
-118.417	14.2998	-130.382	14.0409	-113.101	14.5644	26.9121	14.2015	21.2258	14.1574	73.4373	15.7326
-122.949	14.558	-123.812	13.8281	-114.275	14.6509	27.3021	14.3725	41.8311	15.2449	74.0739	15.7975
-121.135	14.6002	-122.099	13.6591	-116.134	14.7832	30.0255	14.5281	37.9381	15.1099	72.9753	15.7385
-125.607	14.6888	-132.464	14.1778	-119.617	14.9478	26.7256	14.4612	17.7564	14.1303	68.5229	15.4869
-125.508	14.7489	-121.041	13.5626	-122.024	15.036	28.1411	14.4829	30.0091	14.6521	64.8486	15.2793
-133.323	15.1511	-116.671	13.4137	-119.704	14.965	29.1815	14.673	30.3944	14.7881	64.7449	15.3157
-133.014	15.1748	-125.283	13.8272	-120.865	15.0615	31.5299	14.6918	34.5099	15.0418	67.5649	15.531
-128.643	14.938	-127.282	13.9953	-118.665	14.9786	26.4452	14.5642	25.0776	14.5521	69.9911	15.7093
-130.671	15.1947	-129.371	14.0221	-115.999	14.8478	27.5923	14.4973	26.1442	14.5235	71.4889	15.7846
-130.649	15.1587	-129.703	14.1119	-114.414	14.8024	27.456	14.6398	28.6114	14.7751	71.8103	15.8103
-114.404	14.4118	-122.462	13.722	-114.461	14.7967	22.249	14.4183	23.518	14.5021	72.1916	15.8316
-123.156	14.9409	-121.034	13.7467	-113.823	14.7638	25.9102	14.6183	32.1231	15.0741	70.1114	15.6896
-116.555	14.4999	-123.349	13.8356	-115.739	14.8763	25.1857	14.5813	20.2699	14.5423	68.0651	15.5479
-107.915	14.135	-123.991	13.8734	-117.235	14.9809	23.5865	14.4471	18.5251	14.4739	67.9519	15.5806
-122.338	14.974	-128.133	13.9088	-116.32	14.9368	18.8167	14.2563	15.8234	14.4161	71.1204	15.8055
-114.068	14.4735	-129.074	13.9678	-114.52	14.8507	29.7886	14.8738	22.2652	14.6994	72.4864	15.9259
-122.835	14.8926	-125.637	13.9301	-111.782	14.7229	27.9614	14.7472	24.0975	14.877	72.3355	15.9426
-112.967	14.5559	-115.359	13.5524	-107.581	14.5455	31.4914	15.012	25.3382	14.8536	72.0914	15.9392
-127.539	15.335	-131.317	14.1304	-108.747	14.6639	24.7326	14.5678	10.4784	14.118	70.7608	15.865
-110.986	14.4973	-140.27	14.6662	-112.472	14.8644	28.7087	14.8694	18.4064	14.6582	69.2321	15.7788
-125.507	15.1225	-132.761	14.2652	-115.98	15.0976	23.6931	14.6024	19.7597	14.7166	66.0948	15.5545
-117.697	14.8464	-129.706	14.1853	-117.49	15.1949	25.0721	14.729	23.6961	14.9975	68.2277	15.7136
-119.299	15.0116	-129.251	14.0933	-119.962	15.3011	22.0792	14.5386	20.8605	14.9388	67.8328	15.7171
-122.447	15.1522	-128.941	14.1233	-120.764	15.3145	25.7286	14.9273	23.0269	15.0223	68.3099	15.7595
-127.739	15.5949	-126.73	14.0075	-118.523	15.1974	18.188	14.4198	20.6452	15.0029	68.2711	15.755
-123.545	15.3394	-123.528	13.7781	-118.287	15.1881	24.4019	14.7428	24.3451	15.1963	69.0519	15.8501
-111.02	14.6956	-128.134	14.1406	-119.58	15.3002	26.8253	14.9495	18.7706	14.9004	68.5209	15.8293
-114.315	14.8682	-125.499	14.1032	-118.547	15.3497	22.4622	14.7106	26.6996	15.3521	68.8876	15.8835
-115.779	15.0443	-120.088	13.8573	-113.639	15.1628	20.562	14.7366	16.9957	14.938	69.6601	15.925
-116.469	15.067	-126.982	14.1123	-113.033	15.1665	23.2894	14.8894	16.0569	14.998	67.7003	15.8142
-99.2046	14.2799	-122.686	13.9131	-109.482	14.999	22.6211	14.9539	26.1925	15.5526	68.7391	15.8773
-117.533	15.1092	-126.263	14.0812	-107.784	14.9234	24.4838	14.989	17.5773	15.0732	67.04	15.7621
-112.817	14.8876	-121.99	13.9026	-107.8	14.9281	27.4699	15.1815	22.7744	15.484	66.8143	15.7652
-99.2822	14.2688	-120.462	13.8479	-108.46	14.954	14.2227	14.5809	21.2328	15.3462	66.2926	15.7973
-108.854	14.7447	-129.2	14.2353	-106.272	14.8832	18.3952	14.7394	18.4547	15.2807	67.1075	15.8996
-113.812	15.0624	-120.21	13.9537	-106.883	14.8871	20.8522	14.9536	18.0804	15.2611	66.1808	15.8804
-124.378	15.7072	-130.72	14.4029	-109.214	15.0043	13.7143	14.5676	25.8192	15.664	65.276	15.8562
-101.32	14.5408	-128.053	14.2662	-109.958	14.997	18.2274	14.8556	19.5142	15.4359	64.2757	15.7671
-102.265	14.5422	-125.806	14.1779	-111.648	15.092	21.8363	15.0889	25.2084	15.807	63.5554	15.6919
-121.717	15.6656	-113.516	13.6706	-116.271	15.3803	19.2896	15.0262	15.2459	15.3257	63.1806	15.6622
-111.495	15.1321	-133.877	14.4851	-114.757	15.3772	22.1029	15.2148	16.0699	15.391	62.3364	15.6065
-118.929	15.508	-116.418	13.7935	-109.192	15.1173	21.636	15.256	16.9605	15.4769	62.865	15.6464
-126.599	15.9202	-124.222	14.1577	-107.024	15.0151	13.4211	14.8484	16.6395	15.4967	64.2481	15.7984
-105.131	14.8495	-129.552	14.3179	-107.449	15.0307	23.2055	15.3449	21.7209	15.8668	64.0779	15.824
-98.3923	14.504	-133.035	14.5161	-104.685	14.8696	18.5966	15.0916	20.0042	15.8005	64.684	15.8979
-109.706	15.1804	-133.937	14.6434	-103.589	14.8182	22.1858	15.3101	17.5964	15.7597	66.1228	16.0187
-98.1878	14.5615	-135.424	14.7254	-105.091	14.9175	18.6578	15.1547	10.3748	15.5173	67.3892	16.1043
-106.761	15.1736	-120.55	14.1783	-104.579	14.9575	21.94	15.4174	19.0363	15.8797	67.071	16.0958
-103.729	14.9816	-131.204	14.6362	-103.136	14.9555	17.8908	15.2194	17.6427	15.9239	68.5702	16.2001
-110.5	15.4363	-119.241	14.0741	-101.77	14.9093	14.968	15.0493	13.2958	15.723	67.7871	16.1531
-118.976	15.9176	-132.432	14.6958	-104.266	15.0523	21.2382	15.5093	15.0708	15.817	67.6855	16.1545
-106.156	16.1115	-125.404	14.4033	-104.613	15.0495	23.7385	15.629	15.423	15.8891	66.0984	16.1108
-98.735	16.0041	-121.051	14.1898	-105.625	15.1016	19.2896	15.41	25.6843	16.511	65.1574	16.0846
-92.0101	15.8021	-129.853	14.6028	-103.939	15.0347	23.0288	15.6049	13.9871	16.0527	64.2006	16.0557
-89.538	15.6189	-130.173	14.6699	-104.914	15.1073	25.9438	15.7842	20.0948	16.3121	63.7313	16.0402
-106.374	16.8133	-126.58	14.5329	-103.664	15.0662	16.8534	15.3736	11.2019	15.9441	59.4192	15.7915
-95.4385	16.1403	-116.898	14.1615	-104.192	15.1095	9.72238	15.1573	16.2812	16.228	60.3417	15.852
-90.9156	15.9523	-132.21	14.8852	-104.309	15.1391	21.4632	15.6918	19.8453	16.5409	60.1438	15.8432
-108.388	16.9794	-123.498	14.3934	-105.211	15.1824	18.4239	15.5824	17.4293	16.5027	60.46	15.8738
-100.274	16.5131	-123.587	14.4994	-104.11	15.153	20.5225	15.7188	18.4698	16.6161	60.7268	15.8893
-94.0478	16.1572	-126.619	14.6476	-103.017	15.0966	11.5259	15.3223	14.7317	16.4178	64.2177	16.1236
-103.868	16.7262	-130.356	14.8229	-100.933	15.0195	27.5666	16.0653	17.206	16.5348	57.7107	15.7329
-101.822	16.6754	-124.456	14.5586	-100.754	15.0025	21.8719	15.8172	11.1244	16.2737	51.5526	15.3601
-92.7649	16.0712	-122.724	14.4541	-100.1	14.972	13.8002	15.6436	15.427	16.5683	46.3269	15.0524
-91.0305	16.1713	-125.986	14.6354	-100.391	14.9636	22.02	15.8999	17.7916	16.8221	42.5665	14.834
-97.3906	16.6249	-119.693	14.451	-100.746	14.996	19.0892	15.8357	16.4543	16.7057	36.3106	14.4577
-92.9816	16.5228	-125.766	14.787	-101.729	15.0455	13.5672	15.6003	10.8235	16.4115	42.6532	14.8864
-94.1899	16.5829	-115.748	14.383	-100.793	15.0559	12.1902	15.6268	11.9022	16.6692	45.1313	15.0423
-85.8949	16.1848	-118.312	14.4866	-100.472	15.0681	10.3818	15.5512	19.8453	17.3093	44.721	15.009
-81.245	15.8788	-109.42	14.0153	-102.465	15.1898	18.0833	15.9406	15.3354	16.9967	42.7609	14.8885
-89.0714	16.2883	-119.998	14.4734	-103.965	15.2945	17.3212	16.044	8.52332	16.6069	44.5883	15.0089
-92.1099	16.5558	-123.737	14.7754	-102.341	15.2581	12.8022	15.736	5.22795	16.5396	40.3403	14.6713
-89.8736	16.5384	-125.66	14.8351	-102.975	15.2573	17.725	15.9322	18.9387	17.2118	42.476	14.7443
-95.6593	16.8177	-123.065	14.6268	-102.383	15.2149	15.7646	15.9343	7.25045	16.6923	44.4679	14.8472
-87.5094	16.4527	-127.84	14.8962	-100.857	15.1527	13.1398	15.8588	10.7994	16.9403	45.5485	14.8949
-95.3035	17.0309	-127.142	14.9248	-99.2804	15.0936	18.5325	16.1884	13.8945	17.1528	45.4811	14.8402
-91.4105	16.6887	-121.26	14.6529	-100.977	15.1993	11.8329	15.9978	16.2058	17.3829	44.153	14.7648
-87.4922	16.6268	-114.628	14.3736	-101.462	15.2554	16.3016	16.2873	8.25767	17.1638	41.3628	14.6014
-81.3277	16.1611	-126.552	14.9606	-103.769	15.4215	29.5359	16.9765	16.5077	17.6767	40.1174	14.5179
-84.3792	16.5296	-121.756	14.6787	-104.127	15.4323	12.3649	16.1283	15.0275	17.7185	38.9898	14.4459
-96.5199	17.2362	-115.022	14.4105	-104.629	15.4818	19.2027	16.4934	13.0905	17.5239	38.2615	14.4134
-87.596	16.7082	-118.212	14.5524	-103.545	15.4561	18.5996	16.4561	8.54143	17.229	40.2571	14.5294
-85.3829	16.73	-120.707	14.6513	-102.604	15.4222	14.6955	16.3211	14.6864	17.8909	44.3644	14.7763
-95.6663	17.3592	-116.723	14.4832	-101.357	15.3776	20.3784	16.6008	9.10692	17.5457	49.467	15.0994
-72.1247	15.9302	-118.673	14.6043	-101.48	15.3982	15.2286	16.4247	16.7944	17.8923	56.5821	15.5323
-61.3707	15.4461	-110.613	14.3213	-102.683	15.4577	15.6362	16.4589	15.0416	17.9463	62.2804	15.8821
-50.5693	15.0101	-107.816	14.2552	-102.041	15.4254	17.7822	16.7127	18.0039	18.2515	66.6861	16.1727
-51.1397	15.0321	-129.047	15.2518	-103.918	15.5784	10.5249	16.3137	15.0456	18.1163	67.5294	16.2253
-48.9186	14.9395	-111.627	14.4362	-103.686	15.5593	16.6905	16.7174	6.7574	17.6553	67.2181	16.1989
-45.9003	14.7121	-104.375	14.0943	-101.738	15.5184	20.1869	16.9814	14.3926	18.2009	66.0974	16.1261
-50.9341	15.0306	-108.836	14.324	-101.34	15.5382	11.1369	16.4852	13.6601	18.3047	65.5237	16.0827
-49.3298	14.9892	-120.454	14.8533	-102.294	15.5889	19.0882	16.809	11.3136	18.1453	64.3809	16.0693
-51.6386	15.0901	-121.48	14.9171	-98.3934	15.3833	13.587	16.7132	9.80624	18.1052	61.7911	15.99
-34.0801	14.3127	-126.072	15.181	-97.5687	15.4	15.4586	16.9468	16.887	18.6603	56.1695	15.7026
-22.8948	13.851	-118.996	14.8457	-97.9829	15.4143	13.3264	16.7283	16.4916	18.6364	49.5351	15.3769
-30.2364	14.1887	-123.159	15.0432	-97.7141	15.3893	6.50634	16.3898	13.7818	18.4634	44.2116	15.1088
-24.6765	13.8656	-117.39	14.8203	-97.7475	15.4096	10.1775	16.835	8.05945	18.1497	37.3358	14.7006
-42.0063	14.7317	-125.092	15.23	-99.5443	15.5265	12.7055	17.0451	13.6419	18.7178	34.897	14.5485
-48.3875	14.9715	-122.945	15.1229	-101.525	15.6474	16.4032	17.2914	11.3085	18.7823	34.2799	14.5344
-37.9812	14.5767	-122.232	15.0803	-102.735	15.7744	13.5761	16.9832	12.9607	18.7876	36.3122	14.654
-27.9337	14.0502	-124.814	15.2533	-102.203	15.8186	11.3728	17.0312	11.9143	18.8952	37.4847	14.7319
-27.9327	14.1249	-116.521	14.7784	-99.6013	15.7648	14.2562	17.1641	8.59476	18.8283	37.1436	14.6925
-32.9302	14.3432	-104.645	14.1988	-98.7388	15.7119	18.2235	17.5	11.4283	18.9998	35.5872	14.5811
-27.9871	14.1678	-111.046	14.5744	-97.0323	15.5751	16.9807	17.3175	10.8769	18.943	34.6592	14.4945
-30.0208	14.278	-100.354	13.9987	-96.7585	15.5394	16.9363	17.4085	8.23956	18.921	33.9906	14.4558
-34.3593	14.4447	-105.862	14.4816	-97.3118	15.5481	14.1309	17.362	10.088	19.0372	33.3509	14.4343
-32.0252	14.2539	-100.947	14.2016	-96.0412	15.4704	17.9777	17.7199	5.51976	18.8037	32.549	14.4064
-27.4691	14.1082	-106.277	14.527	-96.0907	15.5163	10.3818	17.3204	14.5717	19.6547	32.8479	14.4556
-34.2484	14.4721	-107.003	14.4959	-96.4701	15.6204	22.0515	18.0541	9.08378	19.4404	33.4977	14.526
-26.1892	14.1636	-103.197	14.3674	-96.3941	15.676	14.2128	17.6574	5.23701	19.1107	33.3942	14.5255
-30.6627	14.2829	-101.257	14.275	-96.3363	15.6802	14.9008	17.5957	6.41428	19.3414	32.8024	14.4947
-33.3263	14.4568	-115.431	14.991	-100.235	15.8841	9.73028	17.4517	2.73555	19.1391	34.9914	14.6117
-31.8821	14.3696	-115.212	14.9102	-100.378	15.9437	13.6373	17.6443	6.21103	19.2449	34.1785	14.5497
-28.2693	14.2525	-104.555	14.4161	-99.9602	15.9057	9.44303	17.4067	9.03548	19.7361	35.5896	14.6028
-41.3935	14.931	-108.637	14.6312	-98.7414	15.8269	15.2848	17.8689	3.62807	19.273	36.006	14.6046
-27.5205	14.2728	-112.505	14.8226	-96.6249	15.7656	12.9927	17.6773	8.47401	19.6302	36.1	14.5584
-28.3328	14.3005	-114.427	14.9213	-96.4009	15.7783	8.75895	17.6589	10.0427	19.9758	36.2181	14.5646
-27.4852	14.2578	-103.311	14.4408	-97.4852	15.8239	11.0747	17.9165	9.86058	20.246	43.4286	14.9822
-30.052	14.4536	-112.196	14.8395	-96.7738	15.8177	10.0185	17.8012	4.61919	19.9352	48.4542	15.2686
-26.8362	14.2419	-117.892	15.2141	-97.7342	15.9083	13.6225	18.1494	7.64388	20.1529	51.024	15.4515
-45.0155	15.2969	-122.528	15.3475	-99.6609	16.0176	13.585	18.1172	3.45198	19.8733	51.8314	15.5201
-41.9609	15.0979	-111.346	14.82	-99.2181	15.9959	15.3529	18.3119	2.05535	19.9649	51.1443	15.4779
-42.4074	15.0941	-109.909	14.7324	-97.0076	15.8974	7.77578	17.7627	12.9295	20.6646	46.1808	15.226
-26.2144	14.3456	-107.742	14.6636	-98.2232	15.9811	13.0431	18.0511	12.1749	20.8133	42.9383	15.0745
-29.9563	14.5019	-110.462	14.7772	-98.0442	15.9626	14.6057	18.2219	7.70023	20.5197	41.2063	14.963
-27.6606	14.3963	-106.419	14.6608	-96.9785	15.9454	6.54878	17.7953	4.49744	20.2025	38.9886	14.8829
-24.9869	14.3137	-97.899	14.3017	-96.9569	15.9804	9.90204	18.1171	13.6862	20.9965	40.7433	15.0135
-31.218	14.5895	-109.67	14.89	-97.717	16.0668	13.6669	18.4484	6.64571	20.7264	39.4857	14.908
-37.6033	14.9913	-106.346	14.7444	-96.4452	16.0238	8.30191	18.1398	11.9736	21.2178	36.3954	14.7219
-22.8595	14.2813	-105.274	14.7229	-96.9025	16.0808	9.98792	18.3452	4.3938	20.6955	33.9751	14.5975
-28.0727	14.5179	-111.831	15.0773	-98.6353	16.1569	15.6046	18.6003	6.1255	20.9753	34.9139	14.6425
-19.5379	14.2392	-104.905	14.7419	-98.7547	16.2031	13.2306	18.6693	5.49963	20.9904	35.4019	14.6914
-32.2248	14.8432	-104.544	14.6964	-96.7726	16.1223	10.9879	18.5037	3.132	20.8345	34.7619	14.7056
-24.8811	14.4537	-108.586	14.8246	-97.6325	16.1789	8.31178	18.2126	9.29307	21.3834	34.8181	14.7481
-33.1469	15.0454	-103.473	14.5819	-96.1243	16.1144	18.4762	18.9611	5.22393	21.1606	36.5923	14.8563
-29.6166	14.7799	-107.82	14.9293	-93.005	15.9875	12.5061	18.5935	4.74497	21.2324	36.0421	14.8345
-23.8995	14.4792	-99.0971	14.4818	-91.7283	15.944	9.12419	18.755	8.15102	21.4158	36.397	14.8721
-27.0418	14.7154	-101.136	14.6546	-91.9618	15.9567	17.417	19.2172	6.17078	21.7481	36.2325	14.862
-20.6616	14.4357	-101.734	14.6558	-89.5019	15.8772	6.73338	18.6008	2.63493	21.4944	36.836	14.8737
-23.7413	14.6137	-101.26	14.6319	-89.9517	15.9717	17.804	19.4573	8.92983	21.9818	35.5951	14.82
-29.788	14.8761	-112.677	15.1531	-90.707	16.0387	10.1626	18.977	5.42115	21.9366	36.449	14.8861
-34.7241	15.0057	-112.502	15.2107	-91.1827	16.053	12.6828	19.2014	6.76344	21.936	33.5384	14.7142
-28.9163	14.9155	-96.0348	14.3844	-93.4326	16.1709	9.35715	19.0675	9.03347	22.237	34.1746	14.7838
-35.1413	15.1497	-103.226	14.6852	-94.0276	16.2049	15.2364	19.477	8.16007	22.2583	33.2416	14.7861
-26.9249	14.7999	-110.623	15.1899	-92.604	16.1181	8.52204	18.9905	10.1182	22.3368	33.4224	14.8168
-24.1152	14.7331	-103.432	14.7768	-91.2853	16.0498	11.285	19.2222	3.01327	21.9279	33.009	14.8257
-19.4744	14.5992	-102.133	14.8058	-88.816	16.0005	15.4852	19.7813	6.6588	22.2395	33.6535	14.892
-24.5465	14.8463	-93.7399	14.4726	-86.8047	15.9442	13.2306	19.654	7.52112	22.795	35.0789	14.9579
-26.9813	14.92	-100.111	14.7586	-86.4363	15.9178	16.4003	19.8925	6.78256	22.9348	33.2893	14.8565
-39.3669	15.509	-101.969	14.8173	-87.3908	15.9883	17.0271	19.935	5.00457	22.7407	33.1277	14.8746
-35.0355	15.2635	-104.472	14.9374	-88.1644	16.0453	6.81136	19.3172	3.36645	22.6968	34.5478	14.9388
-25.5704	14.9001	-106.28	14.9535	-89.4101	16.0613	10.2446	19.5877	6.86004	23.0797	33.9041	14.885
-27.3895	15.1217	-100.445	14.8172	-89.3305	16.0515	9.98989	19.7812	5.92728	23.0833	31.647	14.7615
-21.9444	14.7324	-97.9439	14.7794	-91.0806	16.1752	7.20522	19.462	4.93213	23.1738	34.1582	14.9098
-22.8021	14.8728	-96.208	14.5455	-89.7535	16.093	10.978	19.8787	3.88264	22.9918	34.382	14.9127
-23.4622	14.9516	-109.041	15.1402	-91.4355	16.2019	8.80732	19.6892	5.50265	23.1826	33.7178	14.8921
-23.3483	14.9084	-106.49	15.1307	-92.9253	16.3061	9.92474	19.8835	6.93852	23.4252	30.9562	14.7662
-24.8307	15.1207	-106.96	15.2388	-92.9751	16.3194	6.2487	19.756	7.03915	23.7696	30.6425	14.7781
-26.3323	15.0917	-94.5045	14.66	-88.2353	16.069	9.76088	20.0416	2.11069	23.5231	31.1038	14.8122
-28.0334	15.308	-98.7803	14.8378	-81.8067	15.7697	13.5692	20.3092	8.15403	23.886	30.5323	14.7743
-29.7064	15.4028	-101.53	14.9816	-73.5065	15.3569	9.02449	20.097	4.49845	23.5783	30.1571	14.7747
-32.9776	15.6191	-102.819	15.0571	-69.8885	15.1138	9.58517	20.2384	7.84311	24.066	31.0056	14.8364
-26.3202	15.3922	-103.261	15.0746	-64.6306	14.8192	5.94368	19.8919	6.07418	24.1426	32.1693	14.9028
-26.5349	15.3671	-103.708	15.1232	-59.8866	14.6062	5.7196	20.0067	8.63098	24.3987	30.0656	14.778
-24.4296	15.2979	-98.144	14.859	-60.6067	14.6413	6.81037	20.0997	6.58333	24.1252	27.7671	14.6817
-31.1102	15.5724	-100.973	15.0031	-58.9641	14.5547	8.75303	20.2668	9.49633	24.5537	25.9732	14.5919
-29.6741	15.6299	-104.429	15.3837	-53.8721	14.3449	6.81432	20.3621	7.30076	24.4368	27.8002	14.7139
-20.9135	15.2434	-108.288	15.4338	-55.7207	14.4385	6.19934	20.282	2.61481	24.4517	24.7644	14.5451
-24.0961	15.4411	-100.548	15.0867	-55.7983	14.4282	5.73737	20.3194	5.48655	24.9964	21.9022	14.4254
-21.9646	15.2495	-104.785	15.1587	-54.2551	14.3542	8.40754	20.6731	5.91721	25.1074	22.3659	14.4535
-24.481	15.5005	-97.8339	14.9121	-54.963	14.3867	13.3678	21.0562			24.4672	14.5817
-25.0817	15.5538	-105.005	15.3379	-56.9017	14.4851	9.69573	20.7999			24.565	14.5709
-23.0732	15.4338	-102.173	15.1857	-54.9103	14.4133	5.15694	20.5794			28.4879	14.8133
-22.8807	15.4728	-105.144	15.2605	-56.657	14.4936	16.342	21.269			32.0198	15.0165
-16.1528	15.0012	-97.1037	14.9927	-56.1245	14.4759	7.38685	20.9723			32.9457	15.0712
-21.9827	15.6219	-101.962	15.3549	-56.9678	14.4908	8.9159	20.8513			31.3382	14.9932
-16.5559	15.2422	-97.6463	15.077	-56.1388	14.4318	11.3294	21.4162			31.2091	15.0147
-28.9263	15.9134	-95.9984	15.0613	-54.2272	14.3158	10.1765	21.3862			27.0895	14.801
-32.2953	16.2063	-105.169	15.5328	-52.7743	14.2528	7.60994	21.2049			25.4617	14.707
-29.3456	16.0939	-99.0541	15.2372	-53.0724	14.2474	10.0156	21.4524			26.3917	14.7571
-25.3618	15.7828	-99.2206	15.1932	-52.2913	14.2188	2.73948	20.9823			25.0788	14.6718
-20.6152	15.6834	-100.481	15.2869	-50.118	14.1083	8.67011	21.5082			24.3328	14.6161
-26.3797	15.9078	-96.4022	15.0287	-50.3779	14.1239	9.6829	21.6702			25.8377	14.6974
-18.6652	15.6065	-95.918	15.0754	-50.0936	14.1021	7.63264	21.5177			25.042	14.6718
-23.8068	15.9316	-99.2349	15.221	-51.3124	14.1493	11.7509	21.7036			21.8539	14.5449
-17.225	15.7095	-102.534	15.4116	-53.1369	14.2103	11.4044	21.7272			23.3444	14.6593
-23.4622	16.0335	-101.161	15.4856	-54.4746	14.2495	9.40749	21.8391			22.9505	14.6729
-27.7452	16.1517	-100.911	15.3864	-54.9681	14.2667	4.34355	21.5681			21.9265	14.6437
-15.9653	15.6954	-103.331	15.6139	-53.7822	14.2063	8.8547	21.9679			21.7309	14.6414
-21.8507	15.982	-103.408	15.5987	-51.8122	14.1075	10.5289	22.2005			24.1193	14.7756
-18.7196	15.866	-88.9865	14.9804	-51.336	14.1035	10.5002	22.3168			23.3543	14.7293
-28.7963	16.4137	-103.335	15.5438	-52.3485	14.1701	7.60797	22.1545			22.4407	14.6728
-31.0034	16.5135	-103.441	15.5264	-52.7731	14.2061	11.748	22.399			22.0996	14.6851
-26.941	16.3883	-101.216	15.4821	-54.7142	14.2989	11.8605	22.6264			23.2175	14.7839
-26.7233	16.3159	-92.6049	15.0916	-60.1194	14.5305	13.3737	22.5914			21.6195	14.7273
-22.1218	16.1702	-94.5725	15.1655	-60.9151	14.5482	11.4647	22.5699			19.8058	14.6696
-24.991	16.4737	-105.715	15.7963	-62.5234	14.6224	7.86955	22.5787			21.3999	14.7852
-22.2125	16.3907	-103.274	15.7607	-62.951	14.6365	11.3857	22.8506			20.5497	14.7363
-21.3287	16.2417	-88.2161	15.0643	-60.7833	14.5817	10.8536	22.8472			18.488	14.6149
-17.094	16.0539	-92.0001	15.2077	-58.8242	14.5236	8.92972	22.7264			19.5499	14.6565
-25.1895	16.5203	-106.946	15.8746	-57.718	14.5056	9.14393	22.8482			21.9198	14.7743
-22.4927	16.4879	-102.217	15.7223	-54.0524	14.3745	6.58037	22.8712			20.1357	14.6675
-18.5876	16.3322	-96.8051	15.4103	-52.6349	14.3446	5.69097	22.6934			19.68	14.6508
-20.1194	16.4555	-101.75	15.6573	-55.4579	14.4225	9.26436	22.9543			21.0367	14.7366
-21.8749	16.4507	-98.4837	15.4927	-53.5136	14.3225	13.3224	23.5251			20.0913	14.711
-31.1555	17.0893	-97.3315	15.4782	-50.9086	14.209	10.4015	22.9187			17.9502	14.6146
-15.542	16.3964	-101.699	15.8774	-51.6414	14.2177	4.75123	23.1123			17.3098	14.6161
-19.0673	16.5666	-92.9226	15.4551	-52.5939	14.2639	6.60801	23.264			18.9225	14.7198
-11.522	16.1351	-92.3542	15.3972	-52.2897	14.2643	5.77389	23.3852			19.7697	14.7891
-18.9191	16.7125	-99.0406	15.6542	-52.8635	14.3122	9.96324	23.7585			19.0564	14.7652
-19.941	16.6718	-90.9713	15.334	-55.5641	14.4516	12.125	23.9398			18.7627	14.7432
-23.9308	16.9595	-95.65	15.5186	-56.3237	14.5574	7.96629	23.6891			18.9505	14.7525
-16.2767	16.5947	-94.0433	15.4121	-55.9828	14.5323	5.83312	23.6015			18.2826	14.7204
-16.1659	16.5497	-99.2081	15.7221	-55.9098	14.5475	6.02561	23.7017			17.0755	14.6592
-24.9315	16.984	-89.2669	15.2796	-55.3033	14.5935	5.4057	23.5492			17.1783	14.6594
-22.5622	17.1748	-88.9674	15.3065	-55.0665	14.5686	4.19252	23.6362			17.6412	14.7065
-16.5307	16.8075	-96.5266	15.6307	-52.3538	14.4261	3.46106	23.7929			18.0125	14.7425
-21.2612	17.0873	-96.8176	15.6932	-50.2625	14.3399	6.58926	24.2734			19.3587	14.8396
-15.2065	16.7919	-88.5731	15.3904	-50.4472	14.3798	9.24955	24.3347			20.5355	14.9095
-18.4938	17.0326	-94.4758	15.6827	-50.0344	14.3307	10.1488	24.4596			20.6999	14.9203
-17.5657	16.9514	-91.1531	15.4824	-48.2765	14.293	9.51213	24.3405			21.5509	14.9884
-12.0299	16.7639	-88.576	15.335	-50.0891	14.39	7.24076	24.4081			23.5215	15.1195
-11.7317	16.6731	-93.8318	15.7184	-51.1297	14.4459	10.5684	24.6348			22.4864	15.0801
-17.3349	17.0784	-93.359	15.5896	-49.4697	14.4116	7.8123	24.3719			21.4744	15.0607
-18.1774	17.0932	-90.1033	15.42	-48.4881	14.3409	5.24282	24.4104			21.2086	15.1081
-15.4876	17.009	-82.0837	15.0954	-48.6431	14.3784	10.8378	24.9986			19.5298	15.0485
-18.3951	17.3756	-84.5394	15.3352	-46.7932	14.3361	12.0016	25.2826			17.7264	14.9459
-17.3147	17.3876	-94.2519	15.8807	-44.5206	14.2885	8.75303	24.9388			17.477	14.9356
-17.993	17.324	-102.135	16.3027	-45.6424	14.3168	10.4292	25.3054			17.811	14.9368
-18.6984	17.4062	-98.0454	16.0231	-46.7364	14.3849	7.77578	25.1528			17.152	14.8713
-24.606	17.8005	-99.5125	16.0697	-47.719	14.4516	4.4699	24.9747			17.7759	14.8946
-19.8795	17.6169	-93.5676	15.791	-49.1993	14.4689	1.0357	24.5118			17.0913	14.8768
-17.2704	17.4031	-97.12	15.9519	-52.3346	14.5907	2.45321	24.7868			17.0196	14.897
-20.8037	17.6873	-91.891	15.6178	-50.2591	14.5237	7.18449	25.1162			15.8867	14.893
-17.3057	17.5214	-96.006	15.8779	-49.8632	14.5416	6.28621	25.3897			15.5929	14.9132
-18.6228	17.6938	-101.228	16.2928	-48.0078	14.4282					15.1978	14.925
-20.6152	17.8597	-94.9935	16.025	-47.8784	14.4561					13.1872	14.8644
-16.6677	17.6672	-92.4355	15.8892	-47.316	14.4725					12.9025	14.8608
-11.0776	17.4455	-97.4358	16.1717	-47.8285	14.512					14.5752	14.9784
-20.0418	17.9373	-94.4634	15.9747	-48.9206	14.5917					15.252	15.034
-17.486	17.8911	-93.9016	15.9918	-49.0459	14.6342					14.4332	14.9883
-17.3742	17.8411	-95.6883	16.0801	-44.6585	14.4807					17.0326	15.1324
-14.7963	17.759	-102.811	16.4012	-39.3295	14.2289					17.0026	15.1504
-5.46228	17.2496	-95.963	16.1199	-35.7029	14.0724					14.6608	15.007
-11.3316	17.5427	-107.978	16.8235	-31.1192	13.8567					13.3573	14.956
-6.67967	17.4375	-101.795	16.4687	-33.4742	13.9933					9.67026	14.7731
-13.4167	17.9986	-93.6394	16.12	-38.4257	14.1801					7.88222	14.6979
-3.19377	17.3808	-94.0643	16.2295	-44.3713	14.4626					9.49498	14.8172
-6.5275	17.4177	-83.9049	15.6097	-47.5801	14.6303					9.96383	14.8486
-6.55471	17.5119	-100.824	16.5584	-49.1916	14.7279					12.2592	14.9753
-9.20415	17.7196	-78.762	15.4418	-43.5659	14.4822					17.4336	15.2914
-8.37374	17.7055	-91.6584	16.1678	-42.9019	14.4957					19.6262	15.4138
-6.11229	17.663	-90.9005	16.0873	-45.6568	14.6567					17.1777	15.305
-4.38396	17.501	-86.3443	15.6927	-49.0653	14.7914					17.4799	15.3759
-10.6654	17.9588	-81.7392	15.6461	-47.5448	14.7283					16.6597	15.3639
-7.90513	17.8396	-88.0286	15.9784	-49.2913	14.7938					13.5387	15.2119
-1.66699	17.5988	-89.1301	16.0801	-44.1593	14.5741					12.9202	15.2253
-5.20328	17.7037	-86.6084	15.8954	-37.6116	14.2815					15.559	15.3823
-9.10035	17.976	-87.3491	16.0082	-31.0725	14.0415					16.0227	15.391
-8.09963	17.8656	-83.4503	15.7313	-29.3729	14.019					13.993	15.277
-6.25842	17.9358	-79.7296	15.5935	-28.5279	14.0294					15.4677	15.3517
-4.36178	17.8658	-63.9019	14.8145	-28.6268	14.0754					13.6154	15.2278
-2.7564	17.7275	-56.0354	14.3734	-29.6328	14.1416					11.5007	15.1444
-7.55039	18.1065	-54.7196	14.2599	-31.1376	14.2055					9.45851	15.083
-5.73841	18.0029	-54.9129	14.313	-31.5464	14.2436					10.1874	15.1722
-16.5135	18.6122	-39.7369	13.7132	-32.2849	14.2373					8.57977	15.1435
-1.13589	18.083	-23.5848	13.0355	-37.3136	14.4399					6.68211	15.0713
-10.1424	18.5379	-6.46332	12.3744	-36.8675	14.4049
1.70604	17.7483	-17.3395	12.7728	-38.7834	14.5004
-8.87964	18.4933	-17.8046	12.8671	-36.8653	14.4108
-11.0897	18.6659	-13.0206	12.6255	-37.3061	14.4908
-10.997	18.7293	-8.50458	12.4775	-33.2662	14.3601
-5.93694	18.4824	-17.1816	12.8157	-34.1562	14.3934
-5.77872	18.4945	-8.28639	12.4532	-31.2823	14.2448
-3.88813	18.341	-12.2311	12.4052	-30.9442	14.2361
-1.25582	18.2322	-4.50819	12.01	-29.7975	14.1817
-2.91462	18.4718	-7.89306	12.1929	-29.2817	14.1795
-12.5943	19.2117	-13.2005	12.3825	-27.8942	14.1521
-9.58509	18.9053	-12.1947	12.3682	-26.0717	14.1216
-7.9535	18.9105	-23.8327	12.8172	-27.4698	14.1791
-1.06938	18.5626	-12.2378	12.326	-25.5665	14.0794
-2.25856	18.6847	-9.17065	12.2873	-26.1212	14.0568
-6.10221	18.8846	-12.9297	12.4093	-25.949	14.0491
-10.3984	19.2364	-12.4168	12.4568	-29.2779	14.1985
-8.65189	19.1502	-10.1592	12.0796	-30.9221	14.2868
-1.9139	18.9123	-18.62	12.2881	-32.238	14.3605
-3.2623	18.9764	-2.11954	11.8531	-31.9469	14.3835
-10.6312	19.4406	-8.82996	12.101	-30.8098	14.3699
-4.48977	18.9695	-24.1447	12.6051	-28.8705	14.3161
-4.49884	19.2221	-7.29782	12.0459	-29.2456	14.361
1.15176	18.6435	-10.2061	12.1468	-28.634	14.3765
-5.96616	19.3276	-8.1304	11.9882	-27.5807	14.3501
-2.72717	19.106	-12.1966	12.1103	-27.5102	14.3694
-9.29888	19.5827	-15.4351	12.2106	-28.1286	14.4057
-8.59848	19.5763	-8.63856	11.87	-28.0281	14.3897
-1.02201	19.2638	-16.6342	12.0995	-28.3576	14.398
-1.42009	19.4312	-14.614	12.1502	-30.8837	14.5256
-7.19061	19.7233	-16.6639	12.2605	-31.7572	14.5758
-4.20356	19.6618	-7.46625	11.918	-32.0268	14.6254
-2.89245	19.4335	-18.2123	12.3084	-31.4215	14.626
-6.03167	19.7287	-19.731	12.3332	-31.7153	14.6878
-8.57933	19.9642	-9.90848	12.0468	-30.3051	14.6588
-8.94616	20.0381	-16.1997	12.2314	-29.1092	14.6204
-11.0443	20.1329	-10.9171	12.1112	-30.1924	14.6246
-9.62943	20.2585	-20.6383	12.2646	-29.8985	14.6146
-0.14424	19.6364	-12.2579	12.0599	-29.368	14.5859
-4.69536	20.0964	-7.56482	11.8999	-27.6288	14.5277
-4.81226	20.1246	-5.41829	11.8304	-27.7984	14.5759
-3.93953	20.0632	-14.9901	12.2203	-26.8896	14.571
-4.06046	20.1925	-9.13045	11.9381	-26.4427	14.5814
0.7809	19.838	-10.1401	12.0507	-28.2462	14.6902
-2.06204	20.1633	-15.9394	12.1851	-30.7196	14.7809
-6.89533	20.5417	-10.876	12.0169	-32.6189	14.8482
-10.2653	20.5114	-3.50239	11.8495	-31.2313	14.8636
-4.17333	20.347	-14.5279	12.1171	-31.1879	14.8893
-1.09155	20.3765	-12.0234	12.0474	-29.4875	14.812
-1.09256	20.406	-15.5394	12.2016	-28.9843	14.8554
-4.21263	20.6527	-11.9478	12.1065	-27.531	14.8382
-0.19161	20.4113	-5.94272	11.9929	-27.7834	14.8268
-5.76159	20.8463	-13.6637	12.1545	-25.7706	14.7476
-7.70458	21.1107	-14.7834	12.308	-24.3791	14.7623
-1.39489	20.473	-23.5523	12.5952	-25.2748	14.7957
-5.93392	21.0437	-10.8865	12.1064	-26.1802	14.8209
-5.72833	20.9761	-11.0291	12.1256	-29.2737	14.9355
-6.38238	21.0688	-6.81549	12.0276	-33.0439	15.1099
-3.44975	21.0454	-9.34865	12.1472	-34.3978	15.1198
-3.42959	21.1341	-11.7928	12.272	-31.9156	15.0232
-6.83285	21.3289	-14.2417	12.3752	-31.2239	15.0309
-9.20213	21.4352	-8.05958	12.1582	-29.2969	14.9967
-8.148	21.6499	-0.21609	11.9592	-25.6214	14.8723
-9.1195	21.5627	-17.0486	12.5396	-25.8661	14.9431
-4.32349	21.2904	-18.3424	12.5549	-27.0482	15.0498
-6.56277	21.5215	-16.6084	12.5251	-25.7958	15.0291
-6.08811	21.4969	-3.31291	12.0008	-24.941	14.9985
-3.0809	21.2897	-11.054	12.3643	-26.238	15.0558
-5.30204	21.6782	-14.1479	12.4911	-25.817	15.0422
-9.8582	22.1302	-18.6362	12.6173	-28.1282	15.158
-4.53915	21.6757	-12.8321	12.4729	-28.8212	15.2237
-6.16772	21.836	-12.9345	12.4775	-28.3473	15.274
-4.68931	21.8996	-21.4574	12.7978	-28.5025	15.3459
-10.9506	22.3732	-7.0978	12.2674	-28.5358	15.3759
-10.6805	22.3804	-13.3814	12.4765	-25.636	15.233
-3.05974	21.778	-9.18022	12.4011	-27.9408	15.3427
-12.9994	22.6793	-20.5474	12.7604	-28.4004	15.3439
-3.72185	22.0109	-10.0128	12.4712	-29.5786	15.3744
-2.76144	22.1778	-10.6511	12.5544	-30.2706	15.4414
-6.70083	22.596	-14.5432	12.7689	-31.4914	15.5866
-4.10783	22.5083	-12.4483	12.6514	-27.9194	15.454
-5.2708	22.4789	-18.687	12.8888	-26.7527	15.425
-4.36582	22.6886	-11.2081	12.5773	-26.6699	15.4519
-5.91779	22.7394	-14.369	12.6879	-24.3769	15.3623
-9.93579	23.0661	-16.728	12.7455	-23.6073	15.2776
-2.50848	22.6111	-11.1487	12.6209	-21.5385	15.1706
-6.37129	22.8837	-5.41541	12.4152	-18.3236	15.0799
-2.31197	22.6611	-18.5271	12.9142	-14.4586	14.9384
-4.35372	23.0411	-17.9884	12.9991	-13.0726	14.8634
-6.60711	23.1559	-5.27761	12.5743	-9.43825	14.6859
-5.66786	23.0661	-6.02693	12.6207	-8.74484	14.6573
-5.24964	23.3619	-14.9557	12.9676	-7.77667	14.6015
-7.85877	23.3921	-8.3974	12.7325	-8.24046	14.6168
-3.02245	23.0093	-25.9668	13.3964	-11.1339	14.7636
-3.48603	23.1562	-14.4762	12.8992	-12.9893	14.8928
-2.90656	23.274	-20.7646	13.1288	-14.6192	15.0142
-3.49308	23.2176	-18.1597	13.0512	-20.0309	15.2717
-3.95867	23.4469	-14.2858	12.9705	-22.2436	15.388
-4.49481	23.7527	-25.005	13.539	-23.2822	15.4751
-5.1539	23.763	-15.3566	13.1392	-24.8678	15.564
-5.53282	23.8779	-14.5834	13.21	-27.2901	15.704
-9.54881	24.0476	-13.2474	13.1183	-26.8687	15.7384
-3.77022	23.7676	-16.3471	13.2318	-27.6159	15.7898
-2.37747	23.701	-9.07973	12.9847	-25.9143	15.7354
-5.77771	24.2371	-4.41153	12.7736	-27.7513	15.8209
-6.50129	24.1734	-19.2659	13.2927	-27.0666	15.7979
-0.05052	23.6726	-4.55412	12.761	-22.0136	15.5085
-2.27166	23.8495	-12.3536	13.1598	-18.8339	15.3583
-7.46674	24.5515	-11.5516	13.2295	-16.5126	15.2522
-3.11214	24.4273	-10.6205	13.1881	-16.4154	15.3134
1.73425	23.9762	-3.34449	12.9877	-16.8509	15.3786
-11.909	25.3248	-8.86632	13.213	-21.1547	15.6451
-5.42902	24.7931	-9.57832	13.2192	-23.5944	15.8624
-2.66973	24.469	-10.8693	13.282	-24.7603	15.9218
-4.81629	24.8135	-11.5009	13.2476	-22.958	15.8282
-4.46659	24.8316	-8.50936	13.1674	-20.7815	15.7203
1.15881	24.5006	-11.2942	13.3063	-21.5419	15.7699
-6.17477	25.1725	-10.4367	13.3072	-20.5313	15.6958
-2.31902	25.0213	-13.4972	13.4756	-19.0726	15.6509
0.44329	24.9516	-18.4448	13.666	-14.863	15.5304
-3.63921	25.2442	-7.09302	13.3313	-14.4163	15.5437
		-17.239	13.6184	-8.44831	15.2833
		-5.19626	13.3095	-7.19509	15.2135
		-8.8089	13.4236	-5.44364	15.1311
		-16.6112	13.6883	-4.74745	15.0465
		-17.35	13.6782	0.11754	14.7901
		-8.15911	13.3792	-1.92252	14.8914
		-6.75999	13.4575	1.02712	14.786
		-9.2807	13.648	-1.6161	14.9279
		-7.07962	13.5397	-2.70185	14.9736
		-11.3315	13.7476	-6.49574	15.1465
		-8.86919	13.6719	-7.243	15.1887
		-4.80007	13.5325	-7.51755	15.2079
		-13.3757	13.9168	-9.5396	15.3141
		-8.87398	13.5866	-8.93823	15.3482
		-18.3826	14.051	-6.95162	15.2681
		-7.66913	13.659	-6.64856	15.2487
		-17.6017	14.0902	-7.03812	15.2539
		-18.1721	14.124	-3.79591	15.1023
		-17.0821	14.0834	-4.63304	15.1607
		-8.45769	13.803	-6.83008	15.2518
		-18.0228	14.2728	-5.89516	15.232
		-13.8963	14.0805	-5.62199	15.2809
		-6.49299	13.8048	-5.01983	15.29
		-20.3923	14.3416	-5.10158	15.2846
		-18.2611	14.3281	-7.70739	15.4749
		-8.53042	13.8619	-8.30499	15.5053
		-1.4774	13.6341	-10.3328	15.567
		-11.7172	14.0638	-12.9645	15.652
		-12.3096	14.2172	-12.2875	15.6053
		-12.5412	14.2385	-8.81095	15.428
		-14.0628	14.3355	-7.53161	15.4167
		-15.5729	14.3494	-7.01912	15.4173
		-13.5671	14.27	-6.19585	15.4354
		-7.66721	14.0301	-5.949	15.4461
		-8.08638	14.1236	-6.00542	15.4742
		-5.50154	13.9332	-4.0479	15.3714
		-7.25475	14.1108	-5.81123	15.4788
		-4.25459	13.9882	-5.49808	15.498
		-14.1824	14.4825	-6.18357	15.5777
		-16.3978	14.6164	-6.16299	15.5869
		-14.0312	14.4595	-10.3748	15.7948
		-2.46884	14.0303	-6.99042	15.6489
		-8.36869	14.237	-6.33798	15.6309
		-16.0083	14.5419	-10.0699	15.8152
		-7.68444	14.2188	-10.7596	15.8944
		-1.8334	14.0243	-10.6572	15.9327
		-11.587	14.369	-12.0169	16.0088
		-14.8226	14.7002	-11.6388	16.0188
		-13.1613	14.6191	-6.91143	15.806
		-12.4598	14.6176	-5.44938	15.7531
		-13.4962	14.6763
		-8.69311	14.449
		-14.0436	14.7364
		-14.3575	14.7349
		-7.68157	14.432
		-14.7183	14.763
		-13.4819	14.7876
		-11.8885	14.7456
		-5.93697	14.5413
		-8.80795	14.7565
		-6.9332	14.6309
		-11.5976	14.8246
		-14.2848	15.0175
		-12.1105	14.9412
		-7.73612	14.77
		-14.413	15.0582
		-8.88546	14.8313
		-14.4178	15.1152
		-7.60692	14.8781
		-8.98977	14.9302
		-6.02693	14.8803
		-5.65945	14.7442
		-9.63957	14.9486
		-9.02997	14.978
		-10.1209	14.9626
		-11.9536	15.0676
		-10.3305	15.0411
		-6.26139	14.9245
		-7.64425	15.0459
		-12.3201	15.323
		-7.63276	15.1235
		-10.0578	15.1478
		-9.10748	15.1839
		-8.34476	15.0704
		-5.45657	15.0299
		-4.1876	14.9354
		-5.83649	15.05
		-4.59719	15.0944
		-0.13091	15.0045
		-12.1794	15.5338
		-8.48831	15.2927
		-6.54084	15.2761
		-9.78025	15.3704
		-14.8198	15.734
		-15.4294	15.7329
		-13.1307	15.5946
		-11.3746	15.5208
		-11.1392	15.6767
		-11.6215	15.671
		-15.7634	15.9547
		-4.97903	15.4241
		-3.83829	15.3637
		-14.8695	15.8903
		-13.5872	15.7892
		-12.2244	15.8179
		-11.7526	15.694
		-10.8004	15.736
		-8.42324	15.6944
		-9.897	15.8419
		-4.36081	15.5795
		-10.2922	15.8568
		-7.23657	15.7521
		-5.7963	15.6507
		-11.4626	15.9346
		-13.2091	16.0055
		-9.46253	15.8337
		-15.4045	16.235
		-16.2112	16.3474
		-14.1556	16.2094
		-10.7688	16.058
		-5.54269	15.9309
		-12.4445	16.2222
		-7.64137	15.9752
		-2.86982	15.7073
		-7.32844	15.8967
		-7.47294	15.9703
		-6.00971	15.9705
		-6.44418	16.0876
		-6.03076	16.1021
		-10.0855	16.3935
		-8.09307	16.2001
		-7.43945	16.1765
		-7.68061	16.2794
		-11.3019	16.4406
		-7.9055	16.2268
		-11.4483	16.2878
		-8.74191	16.285
		-21.5015	16.9406
		-9.06538	16.405
		-5.91114	16.2933
		-10.0482	16.4924
		-7.67774	16.3925
		-9.16395	16.6374
		-10.2147	16.647
		-5.31684	16.3778
		-14.3623	16.6943
		-10.2434	16.6129
		-13.8542	16.8424
		-7.01742	16.5725
		-5.84415	16.4935
		-6.61644	16.5664
		-3.7981	16.3685
		-5.28814	16.5655
		-9.30271	16.6742
		-7.58204	16.5843
		-7.25666	16.5827
		-8.73521	16.8899
		-16.9137	17.2873
		-6.1456	16.6992
		-8.2816	16.8711
		-5.74653	16.6349
		-11.7823	17.0762
		-11.7899	17.0621
		-2.51382	16.6319
		-8.4864	16.8533
		-2.90906	16.5402
		-8.35912	16.9113
		-5.18574	16.8385
		-10.2597	17.1186
		-11.5545	17.162
		-9.1716	17.1121
		-11.8847	17.2531
		-7.32365	17.0133
		-15.082	17.4953
		-14.2207	17.4244
		-2.36166	16.8318
		-3.54258	16.8301
		-8.33041	17.1713
		-8.15336	17.3398
		-7.25954	17.258
		-3.06505	16.9902
		-8.74096	17.3337
		-6.90449	17.1344
		-0.56347	16.8654
		-7.40021	17.273
		-12.6656	17.5559
		-9.95346	17.2883
		-15.0494	17.8348
		-7.70071	17.4323
		-11.3248	17.7026
		-12.7699	17.7512
		-8.9113	17.5426
		-10.053	17.6141
		-8.24428	17.537
		-3.01146	17.1335
		-7.32844	17.4532
		-8.80029	17.5732
		-14.4226	18.0039
		-8.02034	17.6599
		-9.02135	17.7222
		-6.41547	17.6409
		-13.4962	17.9716
		-3.63733	17.3821
		-9.90083	17.7709
		-9.43956	17.655
		-4.9484	17.5514
		-4.16463	17.5168
		-10.4329	17.9092
		-11.299	18.0765
		-12.8398	18.1092
		-5.803	17.7046
		-3.7359	17.6416
		-8.45195	17.9103
		-6.50925	17.8211
		-11.1554	18.0712
		-6.49107	17.7839
		-6.78583	17.8283
		-5.05559	17.7718
		-4.41536	17.9105
		-9.36491	18.1388
		-7.93996	18.095
		-12.4397	18.4047
		-11.8474	18.3257
		-8.97542	18.0499
		-6.68151	18.0132
		-10.9315	18.1772
		-9.22328	18.241
		-8.16293	18.2461
		-7.59065	18.3109
		-3.69475	18.1113
		-3.60192	18.031
		-11.9344	18.5104
		-8.64909	18.366
		-11.0444	18.3902
		-3.31578	17.9619
		-2.0181	17.8547
		-11.054	18.5391
		-14.2465	18.7608
		-8.21174	18.5227
		-11.5737	18.6541
		-8.1725	18.5128
		0.6165	17.9791
		-0.90512	18.0926
		-12.7881	18.8302
		-3.00093	18.1158
		-7.7744	18.4416
		-6.67577	18.4308
		-2.83728	18.3106
		-5.0575	18.4804
		-7.59831	18.7219
		-11.5402	18.8215
		-11.766	18.8778
		-12.5775	18.8817
		-9.80322	18.8755
		-4.84122	18.5855
		-4.81538	18.3818
		-7.80406	18.7922
		-2.14346	18.4759
		-2.92054	18.5631
		-3.97227	18.7706
		-1.41424	18.4883
		-7.59161	18.9493
		-5.21253	18.8216
		-9.23476	18.9779
		-8.03853	18.9184
		-5.93315	18.7569
		-6.88727	18.861
		-6.78965	18.8876
		-5.56279	18.9986
		-11.1172	19.2533
		-2.3674	18.7894
		-7.45668	19.1248
		-10.6616	19.3238
		-5.92262	19.0145
		-11.7268	19.4193
		-10.8483	19.2395
		-2.74063	18.8154
		-7.64616	19.1512
		-6.93033	19.195
		-10.0807	19.4519
		-8.07393	19.1712
		-4.62111	19.0585
		-6.97627	19.2247
		-8.02608	19.2378
		-8.46247	19.3335
		-10.4013	19.3378
		-10.4884	19.4908
		-4.74839	19.1828
		-9.19266	19.5747
		-9.4654	19.5183
		-2.22194	19.0712
		-7.80789	19.4882
		-3.57321	19.2319
		-10.4894	19.6372
		-6.7418	19.4754
		-6.06521	19.3539
		-5.86424	19.3893
		-4.3656	19.3636
		-6.46141	19.5402
		-8.65004	19.7646
		-9.97069	19.8959
		-5.94942	19.4546
		-4.13018	19.4861
		-3.74834	19.3373
		-7.30069	19.668
		-2.16835	19.3004
		-13.5575	20.1971
		-3.75791	19.5212
		-5.18574	19.6044
		-6.60878	19.7108
		-7.21264	19.7592
		-10.6033	20.042
		-9.42042	19.9018
		-7.49974	19.7558
		-13.5106	20.3053
		-5.30536	19.6978
		-7.3849	19.9743
		-3.29855	19.7791
		-11.3459	20.2869
		-3.31865	19.8032
		-6.50064	20.007
		-5.87956	20.0229
		-4.31009	19.8209
		-6.17239	19.9553
		-7.71411	20.0595
		-4.47374	19.7979
		-8.16963	20.1556
		-7.33897	20.184
		-9.09983	20.2569
		-8.48161	20.347
		-14.0858	20.6387
		-4.10817	20.0348
		-7.37916	20.2848
		-6.74372	20.4347
		-5.09387	20.1042
		-10.2157	20.4452
		-9.30175	20.3587
		-6.11306	20.2527
		-6.72266	20.3807
		-8.86728	20.6178
		-10.2559	20.6599
		-1.45252	20.0619
		-3.12821	20.1655
		-6.02789	20.3459
		-7.08441	20.4043
		-7.07005	20.3965
		-11.3449	20.7683
		-5.29292	20.4043
		-9.1582	20.7148
		-4.43163	20.3921
		-8.32562	20.8007
		-7.92943	20.7107
		-4.20674	20.3877
		-12.0282	20.9506
		-6.0566	20.6656
		-6.96478	20.5479
		-9.24529	20.9613
		-11.6761	20.9682
		-5.30919	20.6552
		-8.29596	20.9851
		-8.41558	20.9071
		-8.10743	20.9341
		-13.0847	21.262
		-7.70262	20.8158
		-9.63	20.9961
		-7.70262	20.8314
		-8.33136	21.0144
		-9.70273	21.2281
		-11.8397	21.3746
		-4.97424	20.9364
		-10.0769	21.3213
		-10.3353	21.3835
		-8.4931	21.2413
		-7.52941	21.2034
		-8.77637	21.2575
		-9.48932	21.2109
		-10.6693	21.4186
		-12.0923	21.5971
		-5.85372	21.1131
		-5.95994	21.1219
		-5.74653	21.1574
		-8.12274	21.371
		-6.53892	21.2527
		-8.19739	21.3792
		-8.84335	21.3814
		-11.5287	21.6169
		-4.62877	21.0867
		-7.10067	21.4394
		-9.6099	21.4705
		-6.14081	21.457
		-5.70825	21.3464
		-6.86813	21.4307
		-9.14481	21.7052
		-9.40224	21.6536
		-8.78306	21.6226
		-10.6655	21.7563
		-7.99068	21.685
		-7.32174	21.6374
		-5.02688	21.5238
		-12.0234	22.0649
		-6.42504	21.7402
		-8.95532	21.838
		-5.37235	21.465
		-8.21078	21.8605
		-11.6646	21.982
		-12.4962	22.0262
		-8.49597	21.8149
		-8.47491	22.0357
		-9.25677	22.0235
		-2.32051	21.4178
		-8.87876	22.0161
		-8.60698	22
		-2.11188	21.53
		-5.75993	21.7986
		-5.12353	21.735
		-11.5631	22.2819
		-11.5363	22.2587
		-3.95218	21.6814
		-6.93894	21.906
		-5.63457	21.9138
		-6.31786	21.8968
		-7.6653	22.0184
		-7.83851	22.1127
		-7.17819	21.9583
		-11.3746	22.3902
		-7.62223	22.1377
		-6.94469	22.1209
		-4.84696	22.0594
		-9.58885	22.4073
		-6.91693	22.3072
		-3.24305	21.9038
		-12.3335	22.6975
		-6.00301	22.0706
		-4.81155	22.0389
		-12.8196	22.7926
		-7.08345	22.2517
		-10.4253	22.547
		-10.2463	22.6733
		-8.59071	22.6522
		-7.6519	22.4731
		-6.48342	22.4929
		-7.80023	22.693
		-10.8817	22.929
		-10.1535	22.6798
		-5.58576	22.3323
		-6.22599	22.5956
		-13.4111	23.0755
		-5.32929	22.5526
		-7.63085	22.7055
		-12.366	23.0726
		-6.52648	22.462
		-4.00864	22.3656
		-6.24034	22.5834
		-4.6393	22.4437
		-10.409	22.9362
		-7.62319	22.6347
		-9.11897	22.79
		-8.42515	22.7743
		-6.4059	22.807
		-3.29568	22.5276
		-7.54759	22.7926
		-8.14475	22.8673
		-7.27772	22.8143
		-6.47959	22.7849
		-7.35045	22.9828
		-8.562	23.0583
		-8.97542	23.1205
		-10.8329	23.2229
		-5.57332	22.8705
		-5.20392	22.9038
		-5.82214	22.9013
		-6.71405	22.8717
		-8.90269	23.1982
		-8.73713	23.2672
		-8.69215	23.2051
		-8.37252	23.063
		-6.38485	23.0138
		-6.38198	23.0235
		-4.57805	23.1098
		-10.1267	23.4399
		-7.17149	23.238
		-8.37347	23.4433
		-4.49958	23.1918
		-7.67296	23.3722
		-5.10726	23.11
		-9.05676	23.4299
		-5.90826	23.1696
		-4.42876	23.2021
		-10.7679	23.751
		-10.1477	23.6121
		-7.69879	23.5453
		-6.19632	23.3114
		-4.96084	23.2331
		-11.7497	23.8295
		-10.4808	23.6852
		-6.9198	23.3907
		-11.1258	23.931
		-10.1745	23.7881
		-9.93815	23.7365
		-7.67104	23.5215
		-6.28436	23.452
		-9.13811	23.8364
		-6.44514	23.6471
		-7.51792	23.5977
		-6.12454	23.5032
		-5.05463	23.4296
		-8.15336	23.7113
		-8.32945	23.8509
		-11.7038	24.144
		-8.1926	23.8671
		-9.16873	23.9234
		-9.0338	23.8344
		-9.10653	23.8242
		-9.01466	23.9183
		-9.01083	23.759
		-9.4453	24.1489
		-7.83564	24.0255
		-6.65089	23.9341
		-11.8483	24.4197
		-9.96782	24.209
		-5.01635	23.8553
		-7.0222	24.0822
		-9.08356	24.22
		-5.43647	23.9537
		-5.10535	23.9594
		-5.90348	23.9585
		-10.4032	24.2881
		-8.57157	24.1271
		-9.61373	24.4757
		-5.24603	23.9788
		-5.4403	23.9938
		-9.6568	24.1878
		-9.49985	24.4327
		-6.19823	24.1703
		-7.55716	23.9736
		-7.14374	24.2021
		-9.25677	24.4522
		-5.32929	24.0879
		-7.26336	24.4129
		-3.09758	24.1844
		-9.25486	24.6831
		-4.39909	24.2232
		-6.42313	24.3739
		-4.24789	24.1271
		-6.90641	24.4541
		-5.22402	24.2917
		-6.69108	24.4111
		-7.37437	24.5743
		-5.35225	24.4043
		-5.67667	24.4756
		-4.98477	24.4302
		-6.48437	24.4293
		-7.88924	24.3897
		-10.4626	24.8772
		-2.06212	24.1597
		-4.72447	24.3482
		-6.87674	24.5099
		-4.91587	24.4848
		-0.80368	24.0684
		-6.87578	24.694
		-8.34955	24.8509
		-7.63659	24.7406
		-3.90911	24.3733
		-8.46439	24.8029
		-5.9877	24.5892
		-7.68253	24.7946
		-5.81926	24.7106
		-6.27862	24.7669
		-8.36582	25.0954
		-5.06611	24.7515
		-6.36092	24.8705
		-5.91209	24.9071
		-10.1535	25.1565
		-5.70825	24.6795
		-6.43939	24.7919
		-8.73809	24.9498
		-9.35822	25.1219
		-10.4052	25.1433
		-5.56662	24.8174
		-8.95819	25.2366
		-2.47841	24.7068
		-10.6339	25.3366
		-5.07281	24.9712
		-5.32259	25.023
