# Supplementary material for: Polarity of the CRISPR roadblock to transcription
Source: Nat Struct Mol Biol. 2022 Dec 5;29(12):1217–27. doi: 10.1038/s41594-022-00864-x (PMC9758054; doi:10.1038/s41594-022-00864-x)
Supplement: Source Data Fig. 5 — Unzipping traces and RNAP force peak locations for box and whisker plots in a–c; calculated dCas9 removal data in d. [file 41594_2022_864_MOESM8_ESM.xlsx]

## Sheet: Fig5
a - top					a - bottom													b - top					b - bottom												c - top					c - bottom						d
					RNAP						PAM Proximal dCas9												RNAP						PAM Distal dCas9											RNAP
Unzip		naked			Force peak position relative to PAM (bp)						Force peak position relative to PAM (bp)							Unzip		naked			Force peak position relative to PAM (bp)						Force peak position relative to PAM (bp)						Unzip		naked			Force peak position relative to PAM (bp)							PAM Distal
Position from PAM (bp)	Force (pN)	Position from PAM (bp)	Force (pN)		3 MM	WT	IR-5	IR-6	IR-7		3 MM	WT	IR-5	IR-6	IR-7			Position from PAM (bp)	Force (pN)	Position from PAM (bp)	Force (pN)		3 MM	WT	IR-5	IR-6	IR-7		3 MM	WT	IR-5	IR-6	IR-7		Position from PAM (bp)	Force (pN)	Position from PAM (bp)	Force (pN)		3 MM	WT	IR-5	IR-6	IR-7			3 bp Mismatch
103.664	15.3205	100.675	14.9791		58.4407	64.4068	61.7966	61.7966	62.5424		8.47458	6.23729	6.61017	3.25424	8.47458			-106.227	15.3613	-100.857	15.1527		-56.1864	-63.6441	-41.6441	-57.3051	-37.1695		-15.5424	-11.4407	-4.35593	-3.98305	-11.0678		-102.384	14.929	-100.857	15.1527		-38	-49.7966	-30.2712	-38.4068	-39		replicate	Readthrough (%)	Removal (%)	replicate
92.5367	14.8053	98.7979	14.9061		57.6949	62.5424	60.678	54.339	59.9322		2.88136	2.13559	35.6949	10.339	7.72881			-98.4881	14.9464	-99.2804	15.0936		-56.1864	-61.7797	-64.7627	-81.5424	-71.8475		-9.20339	-14.7966	-13.678	-14.4237	-13.3051		-98.9474	14.6948	-99.2804	15.0936		-26	-43.2881	-27.8305	-31	-36		1	46.9536	69.1396	1
87.5525	14.5471	96.0865	14.8031		50.9831	62.1695	59.5593	53.9661	48.7458		8.10169	5.11864	8.47458	7.35593	9.59322			-102.001	15.3047	-100.977	15.1993		-52.0847	-59.9153	-61.4068	-80.0508	-61.4068		-19.2712	-14.4237	-11.8136	-10.6949	-12.1864		-108.875	15.1609	-100.977	15.1993		-26	-40.8475	-29.4576	-35.1525	-35		2	67.8749	81.8789	2
86.9178	14.5352	98.007	14.9373		44.2712	58.0678	53.9661	49.8644	48.7458		8.84746	6.23729	31.2203	8.47458	5.86441			-101.922	15.2379	-101.462	15.2554		-46.4915	-58.7966	-60.661	-78.1864	-58.0508		-10.6949	-11.0678	-17.4068	-32.6949	-6.59322		-105.441	15.1016	-101.462	15.2554		-24.1695	-39.6271	-47.3559	-33.5254	-37		3	71.807	79.2966	3
79.3383	14.1451	96.4903	14.8734		41.2881	57.6949	50.9831	47.6271	44.2712		12.5763	0.644068	8.84746	6.61017	10.339			-100.555	15.2923	-103.769	15.4215		-45.7458	-57.3051	-59.1695	-66.6271	-57.678		-19.6441	-10.6949	-12.5593	-15.5424	-12.1864		-98.3243	14.755	-103.769	15.4215		1.05085	-36.7797	-30.2712	-35.5593	-25.9105		4	96.7164	96.7164	4
90.7731	14.7721	94.7284	14.8192		38.678	52.4746	49.4915	43.5254	39.4237		11.4576	17.0508	6.61017	12.5763	6.98305			-115.446	16.0869	-104.127	15.4323		-44.2542	-55.0678	-58.4237	-65.1356	-57.678		-7.33898	-8.08475	-7.71186	-10.322	-12.5593		-102.865	15.0803	-104.127	15.4323		-37.1864	-35.5593	-26.6102	-33.1186	-34.0516		5	49.411	85.8319	5
86.4399	14.5547	96.7781	14.9528		38.3051	50.6102	46.1356	39.7966	39.4237		9.22034	14.0678	12.9492	12.5763	14.8136			-102.914	15.4554	-104.629	15.4818		-43.5085	-55.0678	-56.1864	-63.2712	-56.1864		-15.9153	-8.83051	-7.33898	-17.4068	-10.6949		-98.7893	14.784	-104.629	15.4818		-35.9661	-35.1525	-35.5593	-32.3051	-33.2375		6	33.7527	54.4899	6
86.8111	14.7215	100.276	15.1595		38.3051	48.7458	45.3898	36.0678	38.678		3.62712	7.35593	12.9492	12.9492	13.6949			-105.903	15.6039	-103.545	15.4561		-42.7627	-53.5763	-54.322	-62.8983	-55.8136		-9.57627	-13.678	-15.1695	-13.3051	-14.4237		-108.539	15.387	-103.545	15.4561		-21.7288	-34.7458	-38	-27.017	-27.1316
92.3932	14.9405	101.152	15.2315		37.1864	46.8814	42.4068	34.9492	38.3051		4.74576	6.61017	11.4576	7.72881	7.35593			-110.834	15.9437	-102.604	15.4222		-42.3898	-53.2034	-53.5763	-61.4068	-55.4407		-9.20339	-10.6949	-10.322	1.23729	-13.678		-108.453	15.3885	-102.604	15.4222		-27.4237	-33.9322	-29	-33	-40.8475
93.5754	15.1279	102.135	15.3389		36.4407	45.3898	39.7966	34.5763	36.8136		5.86441	9.9661	9.9661	12.5763	2.13559			-102.264	15.5769	-101.357	15.3776		-39.0339	-52.8305	-53.5763	-59.9153	-54.322		-9.20339	-18.1525	-14.0508	-9.20339	-17.0339		-98.9464	14.8591	-101.357	15.3776		-16.0339	-33.9322	-30.678	-51.017	-33.9322
81.9007	14.4595	103.739	15.4479		35.322	43.5254	36.0678	34.5763	36.8136		11.4576	11.4576	9.22034	-2.71186	14.0678			-105.008	15.6781	-101.48	15.3982		-37.1695	-52.8305	-53.2034	-59.9153	-53.5763		-8.08475	-11.4407	-20.0169	-60.661	-23.7458		-103.809	15.1882	-101.48	15.3982		-27.4237	-33.5254	-38	-44.1017	-33.9322		Average	61.0859	77.8922
76.7185	14.2537	104.249	15.5236		35.322	42.7797	35.322	33.8305	36.8136		12.2034	14.4407	14.0678	12.9492	15.9322			-104.848	15.8174	-102.683	15.4577		-34.5593	-52.4576	-52.8305	-57.3051	-53.2034		-21.8814	-17.7797	-12.9322	-7.33898	-9.57627		-99.6153	15.1812	-102.683	15.4577		-32.3051	-33.1186	-29	-33.1186	-33.5254		N	6	6
81.9694	14.6427	102.996	15.4939		35.322	42.0339	34.9492	33.4576	36.0678		11.0847	9.22034	8.84746	11.4576	14.4407			-107.898	15.9684	-102.041	15.4254		-31.9492	-52.4576	-51.339	-56.1864	-52.4576		-5.84746	-12.1864	-12.1864	-8.45763	-11.8136		-89.9585	14.6742	-102.041	15.4254		-30	-32.7119		-34.7458			STD Error	9.15368	5.94287
87.9134	14.8818	102.344	15.51		35.322	41.2881	34.9492	33.4576	36.0678		17.0508	9.9661	14.0678	10.339	12.5763			-101.639	15.5573	-103.918	15.5784		-30.0847	-52.0847	-51.339	-55.0678	-51.7119		-6.59322	-9.94915	-16.2881	-14.4237	-11.4407		-100.734	15.2858	-103.918	15.5784		-20.9153	-31.8983		-32
84.0068	14.6581	103.321	15.5948		35.322	41.2881	34.5763	33.0847	34.9492		9.59322	10.7119	7.72881	14.4407	6.98305			-106.311	15.9842	-103.686	15.5593			-52.0847	-50.5932	-54.6949	-51.7119			-9.94915	-12.9322	-7.71186	-13.3051		-99.9345	15.2397	-103.686	15.5593		-28.6441	-30.678		-35.1525				Total control traces
84.4825	14.6565	103.713	15.656		34.9492	40.5424	34.5763	33.0847	34.9492		9.59322	8.84746	12.5763	9.59322	9.22034			-100.519	15.7726	-101.738	15.5184			-50.5932	-50.2203	-53.9492	-51.7119			-12.5593	-14.7966	-11.8136	-11.4407		-107.53	15.6194	-101.738	15.5184		-28.6441	-30.2712						162
88.5706	14.9298	101.282	15.5605		34.2034	40.5424	34.5763	33.0847	34.5763		5.86441	11.4576	9.22034	8.10169	4.37288			-103.56	15.8953	-101.34	15.5382			-50.2203	-50.2203	-52.4576	-50.9661			-13.3051	-12.9322	-17.0339	-16.2881		-95.7087	15.0435	-101.34	15.5382		-25.3898	-29.8644
83.3803	14.7192	102.72	15.6762		33.4576	38.678	34.2034	32.7119	34.5763		13.6949	3.25424	12.9492	12.5763	2.88136			-104.766	15.9483	-102.294	15.5889			-50.2203	-49.1017	-52.4576	-50.9661			-12.5593	-5.47458	-9.94915	-12.1864		-101.224	15.3292	-102.294	15.5889		-29.0509	-29.4576						Total non-control traces
85.1213	14.7402	100.499	15.5961		32.7119	38.678	33.8305	32.7119	34.5763		9.9661	9.59322	10.339	4.74576	8.47458			-99.819	15.6643	-98.3934	15.3833			-50.2203	-49.1017	-51.7119	-50.9661			-15.5424	-13.3051	-14.0508	-15.9153		-100.15	15.2155	-98.3934	15.3833		-31	-29.0509						213
84.5174	14.934	95.9297	15.3676		32.339	38.3051	33.8305	32.339	34.2034		12.9492	5.86441	8.10169	12.9492	5.11864			-92.0852	15.3368	-97.5687	15.4			-49.8475	-48.7288	-51.7119	-50.9661			-18.5254	-11.4407	-18.1525	-15.9153		-108.938	15.7291	-97.5687	15.4		-31.0847	-28.2373
89.4924	15.0994	94.4723	15.3253		32.339	37.9322	33.8305	32.339	34.2034		11.0847	15.1864	15.1864	6.61017	8.10169			-108.226	16.3109	-97.9829	15.4143			-49.4746	-48.7288	-51.339	-50.5932			-9.94915	-15.9153	-14.4237	-10.322		-114.915	16.3072	-97.9829	15.4143		-30	-27.8305
90.4194	15.1239	91.7761	15.2331		32.339	37.5593	33.4576	32.339	34.2034		8.10169	13.322	9.59322	10.7119	12.9492			-92.7966	15.4597	-97.7141	15.3893			-49.4746	-48.3559	-50.9661	-50.2203			-13.678	-14.7966	-12.1864	-13.3051		-112.954	16.1495	-97.7141	15.3893		-30.678	-27.8305
83.1834	14.8422	85.8468	14.936		31.9661	36.4407	33.4576	32.339	33.0847		14.4407	10.339	11.4576	8.10169	4			-100.84	15.9837	-97.7475	15.4096			-49.1017	-48.3559	-50.9661	-50.2203			-14.7966	-14.0508	-6.9661	-11.8136		-94.7196	15.2502	-97.7475	15.4096		-27
81.4834	14.7767	83.7182	14.8614		31.5932	35.6949	33.4576	32.339	33.0847		10.339	11.4576	11.0847	7.72881	9.22034			-99.6613	15.8883	-99.5443	15.5265			-49.1017	-47.6102	-50.5932	-49.8475			-12.1864	-8.83051	-17.7797	-18.8983		-94.8828	15.2787	-99.5443	15.5265
88.6978	15.2501	82.7437	14.8549		31.5932	34.2034	33.0847	32.339	33.0847		8.84746	11.4576	10.7119	6.61017	10.7119			-100.967	16.0863	-101.525	15.6474			-48.7288	-47.6102	-50.5932	-49.4746			-10.6949	-15.1695	-18.8983	-12.5593		-88.3973	14.8879	-101.525	15.6474
81.3613	14.8955	81.1421	14.8096		31.2203	34.2034	32.339	31.9661	32.339		6.98305	11.0847	14.8136	9.59322	4.37288			-101.561	16.1669	-102.735	15.7744			-48.3559	-47.2373	-50.5932	-49.4746			-9.20339	-11.4407	-11.8136	-14.0508		-98.8107	15.5205	-102.735	15.7744
85.7314	15.1604	82.4787	14.9058		31.2203	34.2034	32.339	31.5932	32.339		9.22034	12.2034	10.7119	11.8305	9.59322			-102.133	16.2521	-102.203	15.8186			-48.3559	-47.2373	-50.5932	-49.1017			-13.678	-9.94915	-14.4237	-11.4407		-100.316	15.6282	-102.203	15.8186
94.0215	15.5804	84.1964	15.0716		30.4746	34.2034	32.339	31.2203	31.9661		8.84746	10.7119	11.8305	10.339	2.88136			-97.2845	15.9429	-99.6013	15.7648			-47.9831	-46.8644	-49.8475	-49.1017			-15.9153	-9.57627	-20.0169	-10.6949		-99.0096	15.6376	-99.6013	15.7648
86.1139	15.3093	84.9287	15.1326		30.1017	33.8305	32.339	31.2203	31.9661		2.88136	8.10169	8.10169	7.35593	11.0847			-95.0502	15.7403	-98.7388	15.7119			-47.6102	-46.8644	-49.4746	-49.1017			-10.322	-9.20339	-13.3051	-17.0339		-100.271	15.6677	-98.7388	15.7119
76.0202	14.7184	84.9917	15.187		30.1017	33.8305	32.339	31.2203	31.9661		4	10.339	9.9661	12.2034	13.6949			-102.806	16.4401	-97.0323	15.5751			-47.6102	-46.8644	-49.4746	-48.7288			-12.1864	-9.94915	-17.4068	-8.83051		-98.6017	15.6294	-97.0323	15.5751
87.6817	15.3498	86.0439	15.2612		30.1017	33.4576	31.9661	30.8475	31.9661		7.72881	14.8136	12.2034	9.59322	8.84746			-109.212	16.685	-96.7585	15.5394			-46.4915	-46.4915	-49.4746	-48.7288			-12.1864	-17.0339	-12.9322	-15.9153		-102.689	15.7984	-96.7585	15.5394
88.4332	15.3477	85.0383	15.2338		29.3559	33.4576	31.9661	30.8475	31.5932		10.7119	5.86441	14.0678	8.47458	8.47458			-99.6633	16.1975	-97.3118	15.5481			-46.1186	-46.4915	-49.4746	-48.3559			-8.45763	-10.322	-11.0678	-13.678		-94.1791	15.4508	-97.3118	15.5481
76.1761	14.934	83.8523	15.1797		29.3559	33.0847	31.9661	30.8475	31.5932		4.37288	16.3051	7.72881	12.2034	10.339			-109.354	16.6805	-96.0412	15.4704			-46.1186	-46.1186	-49.1017	-48.3559			-12.5593	-11.4407	-9.20339	-13.678		-96.4756	15.5512	-96.0412	15.4704
81.4957	15.1212	84.898	15.271		29.3559	33.0847	31.9661	30.4746	31.5932		7.72881	11.8305	5.11864	9.59322	9.9661			-94.8592	16.2677	-96.0907	15.5163			-45.3729	-46.1186	-48.7288	-47.6102			-12.9322	-11.4407	-5.84746	-6.59322		-90.3266	15.4771	-96.0907	15.5163
80.4262	15.0827	87.375	15.4135		29.3559	33.0847	31.9661	30.4746	31.2203		5.49153	6.98305	6.23729	6.23729	13.322			-102.122	16.5243	-96.4701	15.6204			-45.3729	-45.7458	-48.7288	-47.6102			-8.83051	-11.0678	-10.6949	-15.1695		-102.799	16.1583	-96.4701	15.6204
78.9907	15.1056	86.5113	15.3976		29.3559	32.7119	31.9661	30.4746	31.2203		8.47458	7.72881	11.8305	9.22034	10.339			-101.69	16.5324	-96.3941	15.676			-45.3729	-45.7458	-48.7288	-47.2373			-13.3051	-18.8983	-12.1864	-13.3051		-98.4018	15.8805	-96.3941	15.676
84.8783	15.4147	86.9295	15.453		29.3559	32.7119	31.5932	30.4746	31.2203		6.61017	9.22034	8.47458	8.84746	8.10169			-88.5311	15.8572	-96.3363	15.6802			-45	-45.3729	-48.7288	-46.8644			-6.59322	-12.5593	-14.4237	-12.5593		-100.377	15.9028	-96.3363	15.6802
85.9078	15.5086	87.7955	15.5339		29.3559	32.7119	31.2203	30.1017	30.8475		5.49153	12.2034	2.50847	5.86441	5.49153			-97.4815	16.3399	-100.235	15.8841			-44.6271	-45.3729	-48.7288	-46.8644			-14.4237	-20.0169	-12.9322	-10.322		-93.1564	15.6391	-100.235	15.8841
85.4771	15.4465	86.8823	15.5059		29.3559	32.339	31.2203	30.1017	30.8475		12.5763	8.84746	9.22034	6.98305	11.0847			-108.606	17.1297	-100.378	15.9437			-44.6271	-45.3729	-48.7288	-46.4915			-8.83051	-11.0678	-11.8136	-12.5593		-100.405	15.963	-100.378	15.9437
96.9407	16.2329	84.6006	15.4261		28.9831	32.339	30.8475	30.1017	30.4746		6.98305	12.5763	16.678	11.8305	10.339			-99.9392	16.6386	-99.9602	15.9057			-44.2542	-45.3729	-47.9831	-46.4915			-9.57627	-12.1864	-10.322	-6.59322		-97.8216	15.9593	-99.9602	15.9057
98.855	16.3749	84.6288	15.4555		28.9831	32.339	30.8475	29.7288	30.4746		8.47458	8.84746	0.271186	11.0847	10.7119			-97.2784	16.576	-98.7414	15.8269			-44.2542	-45.3729	-47.9831	-46.4915			-7.71186	-9.94915	-10.322	-11.8136		-105.585	16.434	-98.7414	15.8269
88.1308	15.7035	84.0265	15.4524		28.6102	32.339	30.8475	29.7288	30.4746		2.88135	7.35593	9.59322	9.22034	9.59322			-107.05	17.0185	-96.6249	15.7656			-43.8814	-44.6271	-47.6102	-46.1186			-13.678	-26.3559	-1.37288	-13.3051		-95.3284	15.899	-96.6249	15.7656
86.0718	15.6457	83.5755	15.4419		28.6102	31.9661	30.8475	29.3559	30.1017		4.74576	12.9492	8.10169	12.5763	12.2034			-83.2348	15.782	-96.4009	15.7783			-43.8814	-44.6271	-47.2373	-46.1186			-10.322	-10.322	-11.0678	-11.4407		-104.327	16.4978	-96.4009	15.7783
79.9115	15.3498	84.6548	15.5349		28.2373	31.9661	30.4746	29.3559	30.1017		6.98305	15.9322	9.9661	8.84746	7.72881			-96.2618	16.5132	-97.4852	15.8239			-43.1356	-44.6271	-47.2373	-46.1186			-9.20339	-15.5424	-13.3051	-6.59322		-100.226	16.2092	-97.4852	15.8239
82.4441	15.5138	85.0559	15.5931		28.2373	31.5932	30.4746	29.3559	30.1017		2.88136	9.9661	5.11864	5.86441	9.22034			-100.785	16.9101	-96.7738	15.8177			-43.1356	-44.2542	-47.2373	-45.7458			-10.322	-15.9153	-16.2881	-20.0169		-97.9644	16.1724	-96.7738	15.8177
86.6573	15.8394	84.1022	15.5777		28.2373	31.2203	30.4746	29.3559	30.1017		9.22034	9.59322	10.7119	9.22034	2.13559			-96.1163	16.7344	-97.7342	15.9083			-43.1356	-44.2542	-47.2373	-45.7458			-9.94915	-11.0678	-8.45763	-19.6441		-99.5531	16.2977	-97.7342	15.9083
84.6568	15.838	85.2127	15.6708		28.2373	31.2203	30.4746	29.3559	30.1017		16.678	5.11864	10.339	5.11864	8.84746			-97.7049	16.6983	-99.6609	16.0176			-43.1356	-43.5085	-46.8644	-45			-10.322	-11.4407	-17.4068	-11.4407		-105.925	16.7812	-99.6609	16.0176
84.0345	15.8038	86.3794	15.7686		27.8644	30.8475	30.1017	28.9831	29.7288		4.37288	11.4576	8.84746	10.7119	5.49153			-91.7709	16.4718	-99.2181	15.9959			-42.7627	-43.5085	-46.8644	-45			-11.0678	-8.08475	-9.94915	-15.1695		-96.0503	16.1568	-99.2181	15.9959
85.8309	15.9161	85.9323	15.7704		27.4915	30.8475	29.7288	28.9831	29.7288		7.35593	11.4576	13.322	5.86441	9.9661			-88.3249	16.2249	-97.0076	15.8974			-42.7627	-43.5085	-46.4915	-45			-8.45763	-11.4407	-9.94915	-9.20339		-96.3226	16.3366	-97.0076	15.8974
83.3618	15.7712	84.6664	15.73		27.4915	30.4746	29.7288	28.9831	29.3559		3.25424	14.0678	7.35593	13.322	4.74576			-95.606	16.6507	-98.2232	15.9811			-42.7627	-43.5085	-46.4915	-45			-7.33898	-15.1695	-10.6949	-14.7966		-95.0612	16.2052	-98.2232	15.9811
87.2479	16.0015	84.9547	15.7946		27.4915	30.4746	29.7288	28.6102	29.3559		6.98305	5.86441	9.9661	11.8305	6.23729			-86.9476	16.2221	-98.0442	15.9626			-42.7627	-43.1356	-46.4915	-44.6271			-8.83051	-11.0678	-14.7966	-9.20339		-94.3505	16.3312	-98.0442	15.9626
76.4755	15.5314	82.9062	15.719		27.4915	30.4746	29.7288	28.6102	28.6102		4.74576	8.84746	13.6949	9.9661	9.9661			-90.2682	16.483	-96.9785	15.9454			-42.3898	-43.1356	-46.1186	-44.6271			-10.6949	-14.7966	-12.9322	-12.1864		-96.3828	16.457	-96.9785	15.9454
78.8564	15.6023	81.7859	15.6863		27.1186	30.4746	29.3559	28.6102	28.6102		7.35593	11.0847	9.59322	5.49153	9.9661			-89.1768	16.4601	-96.9569	15.9804			-42.3898	-42.7627	-46.1186	-44.6271			-21.1356	-20.3898	-12.5593	-12.5593		-96.7142	16.5122	-96.9569	15.9804
77.6916	15.637	80.3268	15.6514		26.7458	30.1017	29.3559	28.2373	28.2373		7.72881	9.9661	4.37288	10.7119	5.86441			-86.2947	16.4372	-97.717	16.0668			-42.0169	-42.3898	-46.1186	-44.6271			-11.8136	-9.57627	-11.8136	-10.322		-97.0313	16.6069	-97.717	16.0668
75.8767	15.5521	79.8392	15.6772		26.7458	30.1017	29.3559	28.2373	28.2373		10.7119	10.339	5.86441	5.86441	4.37288			-98.5588	17.3146	-96.4452	16.0238			-42.0169	-42.3898	-46.1186	-44.2542			-8.83051	-19.2712	-14.7966	-10.322		-102.721	16.8373	-96.4452	16.0238
83.974	16.0383	80.8567	15.7869		26.7458	30.1017	29.3559	28.2373	27.8644		7.35593	1.76271	6.23729	10.7119	9.59322			-103.289	17.5175	-96.9025	16.0808			-41.6441	-42.3898	-45.7458	-44.2542			-8.83051	-15.1695	-11.8136	-11.8136		-100.395	16.8735	-96.9025	16.0808
85.7529	16.1856	83.5794	15.9785		26.3729	30.1017	28.9831	28.2373	27.8644		8.84746	9.22034	10.339	8.84746	4.37288			-95.7313	16.9603	-98.6353	16.1569			-41.6441	-42.3898	-45.7458	-44.2542			-10.322	-9.57627	-15.1695	-12.5593		-92.9738	16.455	-98.6353	16.1569
83.573	16.2995	84.5204	16.0619		26.3729	29.7288	28.9831	28.2373	27.8644		3.25424	11.0847	12.2034	8.10169	9.59322			-91.4213	16.877	-98.7547	16.2031			-41.2712	-42.0169	-45.7458	-44.2542			-9.94915	-9.94915	-12.1864	-11.0678		-80.0967	15.7267	-98.7547	16.2031
73.705	15.6337	84.9418	16.1183		26.3729	29.3559	28.6102	27.8644	27.8644		1.01695	2.13559	12.5763	11.0847	9.59322			-101.81	17.6999	-96.7726	16.1223			-40.8983	-41.6441	-45.7458	-43.8814			-18.8983	-12.5593	-3.98305	-13.3051		-89.6097	16.4204	-96.7726	16.1223
78.2043	15.8611	86.324	16.2032		26.3729	29.3559	28.6102	27.8644	27.4915		4.74576	5.49153	8.84746	10.339	11.0847			-87.3538	16.6671	-97.6325	16.1789			-40.8983	-41.2712	-45.3729	-43.8814			-12.1864	-14.0508	-10.6949	-12.9322		-96.4725	16.8605	-97.6325	16.1789
88.262	16.5863	84.1455	16.0968		26.3729	29.3559	28.6102	27.4915	27.1186		5.49153	12.2034	11.4576	8.10169	6.61017			-90.3147	16.8683	-96.1243	16.1144			-40.8983	-40.8983	-45.3729	-43.8814			-17.4068	-10.6949	-15.5424	-9.94915		-89.7352	16.4794	-96.1243	16.1144
87.3238	16.5132	81.2746	15.9613		26	28.9831	28.6102	27.4915	27.1186		9.22034	3.62712	11.4576	6.23729	9.9661			-88.6928	16.853	-93.005	15.9875			-40.8983	-40.5254	-45.3729	-43.5085			-8.08475	-10.6949	-12.5593	-11.4407		-87.5071	16.4401	-93.005	15.9875
80.9697	16.3277	79.9826	15.9387		26	28.9831	28.2373	27.4915	27.1186		7.72881	11.8305	8.47458	10.339	9.9661			-89.674	17.0319	-91.7283	15.944			-40.5254	-40.5254	-45	-43.5085			-6.59322	-11.0678	-9.57627	-9.94915		-67.2502	15.3112	-91.7283	15.944
69.0396	15.5632	78.7015	15.9215		26	28.9831	28.2373	27.4915	27.1186		5.49153	11.8305	9.22034	7.72881	7.72881			-79.3108	16.3024	-91.9618	15.9567			-40.5254	-40.1525	-45	-43.5085			-18.1525	-11.4407	-16.661	-8.83051		-71.6554	15.4824	-91.9618	15.9567
75.0031	15.9699	79.1671	16.0186		25.6271	28.9831	28.2373	27.1186	26.7458		1.76271	9.22034	9.59322	8.10169	6.98305			-86.4453	16.8926	-89.5019	15.8772			-39.4068	-39.4068	-45	-43.1356			-15.9153	-10.322	-12.1864	-11.8136		-67.2777	15.2379	-89.5019	15.8772
76.5052	16.1416	79.2535	16.0773		25.6271	28.2373	28.2373	27.1186	26.7458		6.98305	9.59322	6.61017	8.10169	8.47458			-89.3971	17.2382	-89.9517	15.9717			-39.4068	-39.0339	-44.6271	-43.1356			-11.0678	-10.322	-17.4068	-14.7966		-64.7763	15.0992	-89.9517	15.9717
80.8856	16.5394	79.826	16.1471		25.6271	27.8644	28.2373	27.1186	26.7458		8.10169	4	9.59322	10.7119	7.35593			-87.7176	16.9691	-90.707	16.0387			-38.661	-38.661	-44.6271	-42.7627			-13.678	-0.254238	-12.1864	-11.8136		-56.1667	14.6486	-90.707	16.0387
79.4531	16.3863	78.7991	16.1641		25.2542	27.8644	27.8644	27.1186	26.3729		7.35593	14.0678	9.22034	5.86441	7.72881			-90.7917	17.2199	-91.1827	16.053			-38.2881	-38.661	-44.6271	-42.7627			-3.23729	-12.1864	-8.83051	-11.0678		-53.185	14.6771	-91.1827	16.053
77.9377	16.306	79.2411	16.2225		24.8814	27.4915	27.8644	27.1186	26.3729		6.61017	8.1017	6.61017	11.4576	9.59322			-93.2766	17.5269	-93.4326	16.1709			-37.9153	-38.2881	-43.8814	-42.7627			-6.9661	-11.4407	-12.5593	-9.94915		-54.1354	14.6143	-93.4326	16.1709
73.1636	16.1621	78.2354	16.1909		24.8814	27.4915	27.1186	26.7458	26.3729		4.74576	4.74576	5.11864	10.339	7.35593			-81.055	16.7818	-94.0276	16.2049			-37.1695	-38.2881	-43.8814	-42.7627			-13.3051	-10.322	-43.8814	-9.57627		-54.1619	14.6796	-94.0276	16.2049
61.8887	15.4131	76.9612	16.1498		24.5085	27.4915	27.1186	26.7458	26.3729		8.10169	9.22034	11.8305	2.50847	6.61017			-76.0861	16.4463	-92.604	16.1181			-36.7966	-37.9153	-43.5085	-42.7627			-11.4407	-6.9661	-12.5593	-11.0678		-60.5444	14.9945	-92.604	16.1181
74.716	16.1245	77.9523	16.2305		24.1356	27.4915	27.1186	26.3729	26.3729		5.86441	-1.9661	8.10169	9.9661	4.74576			-62.9692	15.767	-91.2853	16.0498			-36.4237	-37.9153	-43.5085	-42.3898			-3.23729	-11.0678	-10.322	-4.35593		-66.8759	15.4452	-91.2853	16.0498
71.9034	16.0992	78.8361	16.2693		22.2712	27.1186	26.7458	26.3729	26.3729		3.62712	7.72881	12.5763	6.23729	11.4576			-51.3438	15.0439	-88.816	16.0005			-36.0508	-37.9153	-43.1356	-42.3898			-14.0508	-7.33898	-8.83051	-16.2881		-71.5147	15.5746	-88.816	16.0005
78.5703	16.5797	78.6688	16.2914		22.2712	27.1186	26.3729	26	26		5.49153	9.59322	11.0847	-4.94915	6.61017			-52.8424	15.3641	-86.8047	15.9442			-36.0508	-37.9153	-43.1356	-42.3898			-3.23729	-10.6949	-8.83051	-8.83051		-57.2629	14.9512	-86.8047	15.9442
63.395	15.7095	77.68	16.2725		22.2712	27.1186	26.3729	26	26		5.49153	8.47458	4.37288	5.86441	2.88136			-51.9693	15.305	-86.4363	15.9178			-34.5593	-37.5424	-43.1356	-42.3898			-3.61017	-7.71186	-9.57627	-15.5424		-62.2994	15.2863	-86.4363	15.9178
69.8342	16.1206	77.6661	16.3032		21.5254	27.1186	26.3729	26	26		2.13559	7.35593	9.59322	5.86441	2.13559			-57.1615	15.5747	-87.3908	15.9883			-33.4407	-36.7966	-42.7627	-42.3898			-4.35593	-12.5593	-19.2712	-17.4068		-69.3375	15.6891	-87.3908	15.9883
63.7016	15.9537	75.4792	16.2363		21.5254	27.1186	26	25.6271	25.6271		2.13559	7.72881	7.35593	6.98305	7.35593			-48.9084	15.2148	-88.1644	16.0453			-31.9492	-36.4237	-42.7627	-42.3898			1.98305	-12.9322	-9.94915	-13.3051		-67.4184	15.6081	-88.1644	16.0453
70.6381	16.302	74.9323	16.2716		21.1525	27.1186	26	25.6271	25.6271		4.74576	8.84746	11.8305	-0.101695	7.72881			-53.4599	15.2695	-89.4101	16.0613				-35.678	-42.7627	-42.3898				-21.5085	-11.0678	-6.22034		-62.642	15.4434	-89.4101	16.0613
70.9919	16.2624	76.456	16.4027		21.1525	26.7458	26	25.6271	25.6271		4.74576	13.322	11.0847	8.84746	8.84746			-50.0584	15.2335	-89.3305	16.0515				-35.3051	-42.3898	-42.0169				-9.94915	-14.0508	-12.5593		-53.7163	14.8178	-89.3305	16.0515
73.2138	16.4364	77.3003	16.4866		20.4068	26.7458	26	25.6271	25.6271		4	6.98305	8.84746	7.72881	8.84746			-55.7953	15.5936	-91.0806	16.1752				-34.1864	-42.3898	-42.0169				-2.86441	-12.9322	-7.71186		-46.3416	14.5553	-91.0806	16.1752
71.3538	16.3689	76.767	16.4856		19.661	26.7458	25.6271	25.6271	25.6271		1.38983	10.339	9.22034	6.23729	6.98305			-57.592	15.7444	-89.7535	16.093				-33.8136	-42.3898	-42.0169				-14.4237	-8.45763	-10.6949		-51.4709	14.9308	-89.7535	16.093
69.216	16.2972	76.7508	16.5275		18.5424	26.7458	25.2542	25.2542	25.2542		6.23729	12.9492	9.59322	4	7.72881			-63.1905	15.9307	-91.4355	16.2019				-32.6949	-42.3898	-42.0169				-9.94915	-10.6949	-15.5424		-50.8774	14.9665	-91.4355	16.2019
63.0597	15.9321	77.2498	16.6035		18.5424	26.7458	25.2542	24.8814	25.2542		-2.33898	5.49153	1.38983	5.49153	6.23729			-50.4545	15.2332	-92.9253	16.3061				-30.0847	-42.0169	-42.0169				-1.37288	-8.83051	-18.8983		-59.4554	15.3207	-92.9253	16.3061
67.1314	16.3067	74.8575	16.4669		18.1695	26.7458	25.2542	24.8814	24.5085		-0.474576	8.47458	7.72881	-2.71186	9.59322			-51.7207	15.3395	-92.9751	16.3194					-42.0169	-41.6441					-9.57627	-10.6949		-39.0108	14.2876	-92.9751	16.3194
78.5652	16.9847	72.6396	16.3639		18.1695	26.7458	24.8814	24.8814	24.1356		3.25424	9.59322	8.47458	8.10169	1.38983			-54.8241	15.5779	-88.2353	16.069					-42.0169	-41.6441					-11.8136	-13.678		-35.2439	14.0549	-88.2353	16.069
79.2932	17.0506	72.4396	16.4067		17.4237	26.7458	24.8814	24.8814	24.1356		-2.33898	9.59322	4.37288	9.22034	8.10169			-57.7305	15.6674	-81.8067	15.7697					-42.0169	-41.6441					-18.1525	-9.20339		-34.3374	14.106	-81.8067	15.7697
63.6985	16.1477	72.3595	16.4405		17.0508	26.7458	24.8814	24.1356	24.1356		0.271186	2.13559	5.11864	3.62712	4.74576			-59.0149	15.9196	-73.5065	15.3569					-42.0169	-40.8983					-11.0678	-11.0678		-39.5472	14.3788	-73.5065	15.3569
64.891	16.2027	69.6767	16.3218		13.322	26.3729	24.8814	23.7627	24.1356		-1.22034	11.8305	6.23729	2.13559	1.01695			-50.9729	15.4923	-69.8885	15.1138					-41.6441	-40.8983					-15.1695	-8.45763		-35.4601	14.1637	-69.8885	15.1138
64.3373	16.2176	68.9992	16.3603			26.3729	24.8814	23.7627	23.7627			9.22034	4.37288	4	7.35593			-48.7376	15.39	-64.6306	14.8192					-41.6441	-40.8983					-10.322	-18.5254		-41.9782	14.4493	-64.6306	14.8192
66.833	16.4961	70.1988	16.4721			25.6271	24.5085	23.7627	23.7627			6.23729	8.10169	5.11864	6.23729			-51.1942	15.4594	-59.8866	14.6062					-41.2712	-40.5254					-19.6441	-12.9322		-32.8792	14.1502	-59.8866	14.6062
69.6538	16.6186	69.8977	16.5006			25.6271	24.5085	23.7627	23.3898			8.47458	2.88136	8.10169	2.88136			-48.9963	15.5487	-60.6067	14.6413					-41.2712	-40.5254					-8.45763	-14.7966		-32.2439	14.0835	-60.6067	14.6413
60.6706	16.1201	69.5209	16.5098			24.8814	24.1356	23.3898	23.3898			2.13559	4.74576	8.10169	6.23729			-52.6029	15.6735	-58.9641	14.5547					-41.2712	-40.5254					-6.59322	-10.322		-28.0905	13.821	-58.9641	14.5547
63.7764	16.3262	71.1368	16.6336			24.8814	23.7627	23.3898	23.0169			9.9661	5.86441	4.74576	8.47458			-55.0101	15.7404	-53.8721	14.3449					-41.2712	-40.5254					-12.9322	-13.3051		-33.1576	14.0446	-53.8721	14.3449
71.5435	16.8483	70.3781	16.6241			24.8814	23.7627	23.3898	22.6441			5.86441	5.86441	1.76271	7.35593			-53.9399	15.6748	-55.7207	14.4385					-41.2712	-40.5254					-14.7966	-5.84746		-32.6141	14.2653	-55.7207	14.4385
70.6658	16.8478	69.0903	16.6118			24.5085	23.7627	23.0169	22.2712			23.7627	4.74576	7.35593	8.10169			-52.2189	15.6778	-55.7983	14.4282					-41.2712	-40.1525					-7.33898	-11.0678		-36.0811	14.3226	-55.7983	14.4282
63.6913	16.4903	65.9931	16.449			24.5085	23.3898	22.6441	21.8983			6.23729	5.86441	6.23729	5.86441			-51.5954	15.6594	-54.2551	14.3542					-41.2712	-39.7797					-14.4237	-7.71186		-26.7873	13.9357	-54.2551	14.3542
70.5346	16.9904	56.4741	15.9951			24.5085	23.0169	22.6441	21.8983			6.23729	4	4	6.23729			-46.5315	15.4978	-54.963	14.3867					-41.2712	-39.7797					-6.9661	-10.6949		-37.6852	14.4026	-54.963	14.3867
66.9602	16.8485	45.534	15.4173			24.5085	22.2712	22.2712	21.8983			6.61017	1.01695	2.50847	7.35593			-44.3316	15.3006	-56.9017	14.4851					-41.2712	-39.7797					-6.9661	-10.6949		-38.6243	14.5191	-56.9017	14.4851
65.5072	16.8919	37.6407	15.0108			24.1356	22.2712	22.2712	21.5254			5.11864	1.38983	0.644068	4.74576			-51.3862	15.6357	-54.9103	14.4133					-40.5254	-39.7797					-9.20339	-9.20339		-32.8537	14.1913	-54.9103	14.4133
64.8674	16.7328	29.7783	14.6052			24.1356	20.4068	21.8983	20.0339			6.98305	5.49153	6.98305	6.98305			-50.9022	15.8809	-56.657	14.4936					-40.5254	-39.7797					-9.57627	-13.678		-33.902	14.352	-56.657	14.4936
67.7671	17.0413	24.9605	14.3959			23.7627	17.4237	21.5254	19.661			5.11864	-0.847457	8.47458	-0.474576			-47.6563	15.5939	-56.1245	14.4759					-40.5254	-39.7797					-14.0508	-13.678		-34.3221	14.3072	-56.1245	14.4759
59.0075	16.3769	25.304	14.4516			23.3898	12.9492	21.5254	17.7966			3.25424	1.76271	5.11864	4			-53.6812	15.8893	-56.9678	14.4908					-40.1525	-39.4068					-6.59322	-5.84746		-30.7694	14.164	-56.9678	14.4908
44.633	15.6301	24.1865	14.4621			23.3898	11.8305	20.7797	15.5593			5.86441	-6.0678	6.23729	2.50847			-51.7702	15.9002	-56.1388	14.4318					-40.1525	-39.4068					-8.08475	-16.2881		-38.0941	14.4416	-56.1388	14.4318
50.4662	16.1018	24.0692	14.4713			23.3898		20.4068				8.47458		2.88136				-55.671	16.1282	-54.2272	14.3158					-40.1525	-39.4068					-6.59322	-6.9661		-27.7653	14.0905	-54.2272	14.3158
44.5037	15.781	23.0273	14.435			23.0169		20.0339				6.61017		4.74576				-46.3274	15.5617	-52.7743	14.2528					-39.4068	-39.0339					-19.6441	-8.45763		-30.0607	14.1879	-52.7743	14.2528
50.5718	16.0876	22.1108	14.3948			23.0169		16.3051				3.25424		-4.20339				-55.6002	16.2524	-53.0724	14.2474					-39.4068	-39.0339					-9.57627	-8.83051		-29.2826	14.1777	-53.0724	14.2474
34.7772	15.3833	20.633	14.3019			23.0169		15.5593				5.86441		-3.45763				-46.1657	15.7127	-52.2913	14.2188					-39.4068	-39.0339					-7.71186	-11.4407		-30.0107	14.2025	-52.2913	14.2188
26.2688	14.9117	23.2281	14.4154			22.6441		11.4576				8.10169		-1.22034				-45.042	15.637	-50.118	14.1083					-39.4068	-39.0339					-13.3051	-6.22034		-30.2248	14.2669	-50.118	14.1083
30.8583	15.1237	23.4162	14.4508			22.6441						5.11864						-41.6465	15.5241	-50.3779	14.1239					-39.4068	-39.0339					-3.23729	-10.6949		-31.2313	14.3152	-50.3779	14.1239
27.3443	15.086	22.7908	14.4464			22.6441						5.86441						-49.3995	16.013	-50.0936	14.1021					-39.0339	-39.0339					-12.1864	-12.5593		-37.2355	14.6329	-50.0936	14.1021
32.0384	15.3185	22.8863	14.4667			21.5254						4.74576						-52.2311	16.0407	-51.3124	14.1493					-39.0339	-39.0339					-4.35593	-6.9661		-33.4268	14.5145	-51.3124	14.1493
28.262	15.0973	24.062	14.5663			21.1525						-3.83051						-50.6718	16.1328	-53.1369	14.2103					-39.0339	-38.661					-8.08475	-3.98305		-33.7266	14.4566	-53.1369	14.2103
30.3579	15.2869	23.9297	14.5937			20.7797						3.62712						-49.0994	15.9932	-54.4746	14.2495					-39.0339	-38.661					-9.20339	-5.47458		-33.1657	14.4783	-54.4746	14.2495
32.5809	15.3928	22.6555	14.522			20.4068						-12.4068						-50.4353	16.1185	-54.9681	14.2667					-39.0339	-38.661					-11.0678	-10.6949		-32.9363	14.4702	-54.9681	14.2667
28.059	15.1318	24.4022	14.6059															-46.0495	15.8949	-53.7822	14.2063					-39.0339	-38.2881					-10.322	-4.35593		-34.3731	14.6313	-53.7822	14.2063
27.0593	15.0762	24.8059	14.6428															-48.111	16.0123	-51.8122	14.1075					-39.0339	-38.2881					-7.71186	-9.94915		-34.7473	14.5481	-51.8122	14.1075
20.053	14.7662	25.0586	14.6472															-49.26	16.1342	-51.336	14.1035					-39.0339	-38.2881					-6.22034	-9.94915		-37.3945	14.723	-51.336	14.1035
27.5792	15.213	24.7787	14.6601															-46.4113	15.9812	-52.3485	14.1701					-39.0339	-37.9153					-7.71186	-10.322		-27.1779	14.4186	-52.3485	14.1701
25.1993	15.1725	25.5	14.7383															-49.9755	16.3969	-52.7731	14.2061					-38.661	-37.9153					-11.8136	-12.5593		-33.4023	14.6886	-52.7731	14.2061
27.2818	15.1726	25.2635	14.7537															-46.863	16.2059	-54.7142	14.2989					-38.661	-37.9153					-8.83051	-9.20339		-31.0885	14.6205	-54.7142	14.2989
22.6338	14.9782	24.6825	14.7699															-43.9071	16.0536	-60.1194	14.5305					-38.661	-37.9153					-6.59322	-8.83051		-27.2431	14.4714	-60.1194	14.5305
29.3869	15.4129	23.8369	14.7517															-41.3585	15.9432	-60.9151	14.5482					-38.661	-37.5424					-9.20339	-10.322		-32.82	14.7261	-60.9151	14.5482
28.4538	15.4257	22.0924	14.6885															-49.4854	16.3529	-62.5234	14.6224					-38.661	-37.5424					-11.4407	-11.4407		-33.1892	14.8824	-62.5234	14.6224
24.7676	15.2914	21.9129	14.7041															-47.8806	16.2847	-62.951	14.6365					-38.661	-37.1695					-12.9322	-10.6949		-40.1815	15.2205	-62.951	14.6365
23.2532	15.2331	19.8954	14.6062															-41.4929	16.0337	-60.7833	14.5817					-38.2881	-37.1695					-12.9322	-4.35593		-26.7639	14.6206	-60.7833	14.5817
27.0439	15.3411	18.8824	14.5626															-45.4563	16.2042	-58.8242	14.5236					-38.2881	-37.1695					-6.59322	-5.47458		-37.9972	15.5906	-58.8242	14.5236
23.5833	15.1885	19.8105	14.6245															-48.1444	16.4356	-57.718	14.5056					-38.2881	-36.7966					-14.4237	-9.57627		-32.7782	15.5844	-57.718	14.5056
23.7802	15.1344	21.5407	14.7145															-45.8393	16.4433	-54.0524	14.3745					-38.2881	-36.7966					-8.83051	-7.33898		-35.0767	15.7485	-54.0524	14.3745
28.663	15.4966	22.3967	14.7853															-46.8408	16.3795	-52.6349	14.3446					-38.2881	-36.7966					-12.1864	-10.6949		-28.5168	15.2782	-52.6349	14.3446
21.7664	15.0899	24.5185	14.9353															-53.3275	16.8424	-55.4579	14.4225					-37.9153	-36.7966					-10.6949	-5.47458		-24.3583	15.1065	-55.4579	14.4225
27.5863	15.4558	24.3386	14.9569															-49.7926	16.6756	-53.5136	14.3225					-37.5424	-36.7966					-11.0678	-8.45763		-30.7704	15.6619	-53.5136	14.3225
25.3562	15.422	24.4059	14.986															-41.6344	16.204	-50.9086	14.209					-37.5424	-36.4237					-5.10169	-5.47458		-27.4032	15.5062	-50.9086	14.209
25.9427	15.4082	24.0205	14.9902															-52.0087	16.7757	-51.6414	14.2177					-37.1695	-36.4237					-18.5254	-11.8136		-30.13	15.6612	-51.6414	14.2177
27.2562	15.5574	23.0895	14.9766															-49.3358	16.6621	-52.5939	14.2639					-37.1695	-36.4237					-14.7966	-6.9661		-32.351	15.8056	-52.5939	14.2639
23.1096	15.3106	23.8171	15.0331															-50.0351	16.9001	-52.2897	14.2643					-36.7966	-36.0508					-14.4237	-12.9322		-33.8357	15.9639	-52.2897	14.2643
27.8283	15.6234	25.1776	15.1157															-49.2489	16.811	-52.8635	14.3122					-36.7966	-36.0508					-9.94915	-6.22034		-24.9926	15.4719	-52.8635	14.3122
24.9153	15.4337	22.8879	15.0357															-50.693	17.0041	-55.5641	14.4516					-36.7966	-36.0508					-10.322	-10.322		-33.1096	15.9499	-55.5641	14.4516
30.4697	15.8382	21.0559	14.9595															-46.2597	16.7757	-56.3237	14.5574					-36.4237	-35.678					-2.11864	-8.08475		-33.4502	16.063	-56.3237	14.5574
28.8291	15.6574	20.7049	14.9462															-53.5801	17.2122	-55.9828	14.5323					-36.4237	-35.678					-4.35593	-5.10169		-23.3294	15.5686	-55.9828	14.5323
31.7565	15.8808	17.4137	14.8086															-51.3104	17.118	-55.9098	14.5475					-36.4237	-35.3051					-6.22034	-8.08475		-24.4736	15.6003	-55.9098	14.5475
28.7973	15.7267	15.6381	14.7443															-49.6501	17.0101	-55.3033	14.5935					-35.678	-35.3051					-8.08475	-15.5424		-34.4434	16.3255	-55.3033	14.5935
26.6666	15.7119	15.906	14.7778															-47.4501	16.8671	-55.0665	14.5686					-35.678	-35.3051					-5.47458	-8.08475		-37.3099	16.4009	-55.0665	14.5686
18.7939	15.3678	15.6958	14.7982															-47.3572	17.0177	-52.3538	14.4261					-35.678	-35.3051					-5.84746	-7.33898		-29.457	15.9628	-52.3538	14.4261
15.5978	15.1743	14.9733	14.786															-47.7442	17.1244	-50.2625	14.3399					-35.3051	-34.9322					-11.8136	-7.33898		-31.1752	16.1049	-50.2625	14.3399
25.7068	15.7516	15.2313	14.8335															-49.4187	17.2122	-50.4472	14.3798					-35.3051	-34.9322					-15.5424	3.47458		-25.8706	15.9489	-50.4472	14.3798
27.7945	15.9495	16.2664	14.9051															-52.4988	17.3692	-50.0344	14.3307					-35.3051	-34.5593					-6.9661	-8.83051		-26.6252	16.008	-50.0344	14.3307
26.4123	15.8585	16.7366	14.9541															-43.3847	17.1829	-48.2765	14.293					-34.9322	-34.5593					-10.322	-17.0339		-29.6497	16.0855	-48.2765	14.293
31.7678	16.1318	17.8105	15.0296															-49.7289	17.4482	-50.0891	14.39					-34.9322	-34.5593					-5.84746	-12.1864		-36.5023	16.6175	-50.0891	14.39
30.5373	16.1546	18.9286	15.1107															-49.9775	17.2793	-51.1297	14.4459					-34.5593	-34.5593					-5.47458	-2.86441		-26.4763	16.0384	-51.1297	14.4459
27.3177	15.9696	19.5715	15.1514															-45.622	17.2419	-49.4697	14.4116					-34.5593	-34.1864					-6.9661	-6.22034		-31.4709	16.3593	-49.4697	14.4116
34.7874	16.2964	17.9442	15.0994															-47.6512	17.5127	-48.4881	14.3409					-34.1864	-34.1864					-9.57627	-3.61017		-30.0933	16.4667	-48.4881	14.3409
32.0333	16.3265	16.7209	15.0709															-44.7964	17.2463	-48.6431	14.3784					-32.322	-34.1864					-6.59322	-12.1864		-24.3033	16.2393	-48.6431	14.3784
23.1599	15.827	17.453	15.1374															-50.7455	17.6411	-46.7932	14.3361					-32.322	-33.8136					-17.0339	-5.84746		-30.8815	16.5615	-46.7932	14.3361
19.1374	15.6944	16.9678	15.1367															-44.3124	17.3686	-44.5206	14.2885					-31.9492	-33.4407					-5.47458	-8.45763		-33.9407	16.8105	-44.5206	14.2885
32.8054	16.4142	17.427	15.1952															-44.7196	17.4362	-45.6424	14.3168					-31.2034	-33.4407					-6.22034	-5.47458		-31.991	16.6987	-45.6424	14.3168
29.8052	16.429	18.6732	15.2875															-38.8746	17.2143	-46.7364	14.3849					-30.0847	-33.0678					-5.84746	-17.7797		-25.4423	16.4058	-46.7364	14.3849
27.9585	16.2803	18.3155	15.295															-42.0326	17.3961	-47.719	14.4516					-28.9661	-33.0678					-10.6949	-13.678		-27.2513	16.4675	-47.719	14.4516
26.847	16.2767	18.341	15.3139															-48.6224	17.8186	-49.1993	14.4689						-32.6949						-5.10169		-26.1306	16.4831	-49.1993	14.4689
23.5679	16.178	16.7082	15.2771															-52.327	18.0996	-52.3346	14.5907						-31.9492						-3.98305		-27.4369	16.472	-52.3346	14.5907
28.0888	16.3422	17.1708	15.3338															-45.5321	17.6486	-50.2591	14.5237						-31.5763						-1.37288		-31.0314	16.8063	-50.2591	14.5237
28.988	16.4741	17.1751	15.375															-48.1626	17.8736	-49.8632	14.5416						-29.7119						-8.08475		-31.2548	17.0096	-49.8632	14.5416
31.776	16.7431	20.12	15.549															-49.7481	17.9294	-48.0078	14.4282						-28.5932						-16.2881		-31.5015	17.1677	-48.0078	14.4282
25.6217	16.3058	20.7763	15.6172															-46.5336	17.9241	-47.8784	14.4561						-26.7288						-11.0678		-31.0161	17.0904	-47.8784	14.4561
27.4007	16.505	22.5207	15.7442															-44.6226	17.919	-47.316	14.4725														-31.3904	17.0829	-47.316	14.4725
31.3515	16.7309	21.0962	15.7132															-45.7403	18.0087	-47.8285	14.512														-26.6833	16.9425	-47.8285	14.512
32.7603	16.94	22.2897	15.8211															-47.0863	18.0333	-48.9206	14.5917														-25.067	16.854	-48.9206	14.5917
26.0421	16.5568	20.5044	15.7725															-43.892	17.9678	-49.0459	14.6342														-27.6388	16.9506	-49.0459	14.6342
27.9473	16.6255	18.6305	15.7205															-45.0511	18.0494	-44.6585	14.4807														-27.2686	16.9904	-44.6585	14.4807
21.7869	16.4552	17.5112	15.6881															-49.5662	18.3569	-39.3295	14.2289														-25.9083	16.9234	-39.3295	14.2289
27.3259	16.8153	16.0389	15.6421															-50.8628	18.4964	-35.7029	14.0724														-27.7459	17.1678	-35.7029	14.0724
25.875	16.6678	14.5211	15.5952															-46.0525	18.3516	-31.1192	13.8567														-30.284	17.3492	-31.1192	13.8567
24.6712	16.7076	13.6177	15.5609															-50.8607	18.6133	-33.4742	13.9933														-20.5517	16.9145	-33.4742	13.9933
24.0007	16.6845	12.7266	15.5361															-49.8421	18.6881	-38.4257	14.1801														-34.2609	17.6303	-38.4257	14.1801
26.2339	16.8374	13.3444	15.6212															-49.9765	18.744	-44.3713	14.4626														-34.625	17.9054	-44.3713	14.4626
35.9133	17.3017	15.3043	15.7509															-47.1227	18.8386	-47.5801	14.6303														-25.6585	17.237	-47.5801	14.6303
16.1413	16.3474	13.0988	15.6462															-52.7929	19.041	-49.1916	14.7279														-30.8163	17.5199	-49.1916	14.7279
29.8309	17.3494	10.1367	15.5399															-50.0109	18.8763	-43.5659	14.4822														-33.8143	17.8537	-43.5659	14.4822
26.3754	17.1058	10.6335	15.5998															-49.7643	19.0418	-42.9019	14.4957														-21.1686	17.0867	-42.9019	14.4957
23.9166	16.923	5.93658	15.3777															-51.8592	19.1112	-45.6568	14.6567														-25.7737	17.4475	-45.6568	14.6567
26.5733	17.1152	5.41056	15.3737															-47.0479	18.9005	-49.0653	14.7914														-25.4291	17.4156	-49.0653	14.7914
32.9387	17.5897	3.83476	15.331															-52.4584	19.1068	-47.5448	14.7283														-33.3513	18.1442	-47.5448	14.7283
27.288	17.2739	3.79469	15.3681															-41.4737	18.5404	-49.2913	14.7938														-23.5527	17.5097	-49.2913	14.7938
20.7431	16.8513	-2.19512	15.1226															-48.9619	19.2582	-44.1593	14.5741														-24.2635	17.7152	-44.1593	14.5741
31.82	17.5565	-3.2631	15.0864															-43.0027	18.9371	-37.6116	14.2815														-26.7771	17.8465	-37.6116	14.2815
32.1799	17.5415	-5.17827	15.0122															-43.6525	19.0403	-31.0725	14.0415														-29.2275	18.0544	-31.0725	14.0415
27.7463	17.4575	-3.26126	15.1363															-44.7641	19.0194	-29.3729	14.019														-31.3302	18.1541	-29.3729	14.019
29.5253	17.7262	-5.33323	15.0566															-45.0208	19.0076	-28.5279	14.0294														-31.5688	18.2639	-28.5279	14.0294
30.525	17.754	-4.82725	15.0917															-43.897	19.1305	-28.6268	14.0754														-26.1174	17.8841	-28.6268	14.0754
23.6859	17.3841	-4.07676	15.1635															-49.927	19.5112	-29.6328	14.1416														-28.013	18.0051	-29.6328	14.1416
23.1701	17.4471	-2.86628	15.2706															-49.0741	19.5057	-31.1376	14.2055														-32.8251	18.4271	-31.1376	14.2055
26.2585	17.6212	-1.52436	15.3853															-46.482	19.3219	-31.5464	14.2436														-30.701	18.5166	-31.5464	14.2436
27.249	17.7625	3.04052	15.6558															-45.2017	19.2992	-32.2849	14.2373														-29.0899	18.4838	-32.2849	14.2373
27.4982	17.8569	6.99945	15.8953															-46.6033	19.689	-37.3136	14.4399														-27.2656	18.3716	-37.3136	14.4399
25.9478	17.6927	8.63311	15.9982															-49.2762	19.9444	-36.8675	14.4049														-33.4849	18.914	-36.8675	14.4049
23.4398	17.5528	6.76517	15.9163															-48.0302	19.6768	-38.7834	14.5004														-27.5164	18.5183	-38.7834	14.5004
25.1019	17.9247	0.46809	15.6134															-44.3528	19.5931	-36.8653	14.4108														-34.0743	19.0073	-36.8653	14.4108
24.6292	17.9503	-0.15238	15.5988															-48.4011	19.9231	-37.3061	14.4908														-30.543	18.6918	-37.3061	14.4908
26.4554	18.0662	1.29974	15.6944															-46.9246	19.8287	-33.2662	14.3601														-28.7513	18.6112	-33.2662	14.3601
26.4082	18.0254	1.1043	15.7173															-41.3009	19.4979	-34.1562	14.3934														-25.3261	18.5357	-34.1562	14.3934
20.0602	17.7463	3.39686	15.8948															-46.4264	19.9787	-31.2823	14.2448														-27.5256	18.7375	-31.2823	14.2448
23.4295	18.02	4.31989	15.955															-49.2135	19.8388	-30.9442	14.2361														-27.0035	18.9219	-30.9442	14.2361
24.2273	18.0065	1.16727	15.8076															-42.8632	19.5421	-29.7975	14.1817														-29.8485	19.1832	-29.7975	14.1817
27.048	18.2712	-3.05621	15.611															-47.8564	20.1944	-29.2817	14.1795														-32.9934	19.435	-29.2817	14.1795
26.806	18.1497	-5.38291	15.5441															-50.3474	20.5155	-27.8942	14.1521														-20.3732	18.6361	-27.8942	14.1521
35.2037	18.8183	-11.2738	15.2452															-45.2835	20.2473	-26.0717	14.1216														-24.9141	19.0188	-26.0717	14.1216
20.4057	18.1017	-11.2866	15.2908															-46.0859	20.258	-27.4698	14.1791														-27.8519	19.1723	-27.4698	14.1791
31.1772	18.9969	-10.4601	15.3801															-42.7723	20.0988	-25.5665	14.0794														-26.9444	19.2838	-25.5665	14.0794
27.6181	18.5255	-12.2724	15.3245															-50.5444	20.7584	-26.1212	14.0568														-23.9953	18.9231	-26.1212	14.0568
28.26	18.5381	-12.1048	15.3562															-44.9632	20.2249	-25.949	14.0491														-27.0678	19.2601	-25.949	14.0491
19.1507	18.1426	-11.6863	15.4104															-45.616	20.2741	-29.2779	14.1985														-26.2836	19.2261	-29.2779	14.1985
33.5816	19.1208	-14.7731	15.2884															-46.3042	20.5147	-30.9221	14.2868														-26.7751	19.438	-30.9221	14.2868
26.8573	18.746	-20.3551	15.0511															-48.9346	20.703	-32.238	14.3605														-26.7088	19.5889	-32.238	14.3605
27.3423	18.7761	-22.8562	14.9526															-42.0033	20.4092	-31.9469	14.3835														-24.9294	19.4546	-31.9469	14.3835
25.9632	18.6825	-25.9787	14.8091															-48.4839	20.9472	-30.8098	14.3699														-24.9243	19.4265	-30.8098	14.3699
28.2969	18.8696	-28.4328	14.7092															-44.28	20.88	-28.8705	14.3161														-26.5966	19.6696	-28.8705	14.3161
24.5451	18.8991	-29.4644	14.6778															-44.2113	20.856	-29.2456	14.361														-26.8526	19.7281	-29.2456	14.361
22.5446	18.8002	-28.6101	14.7439															-43.3129	20.7603	-28.634	14.3765														-27.8886	19.9003	-28.634	14.3765
24.7861	18.9589	-24.7425	14.9533															-43.3766	20.9031	-27.5807	14.3501														-24.6918	19.739	-27.5807	14.3501
24.4764	19.0713	-22.6652	15.0872															-44.4276	21.0566	-27.5102	14.3694														-23.616	19.6454	-27.5102	14.3694
26.1385	19.159	-23.5419	15.0699															-45.6129	21.0066	-28.1286	14.4057														-23.6394	19.6744	-28.1286	14.4057
30.1692	19.5023	-22.5452	15.1367															-45.906	21.0297	-28.0281	14.3897														-19.8287	19.5612	-28.0281	14.3897
22.7928	19.049	-22.4076	15.1588															-48.7295	21.2454	-28.3576	14.398														-20.5027	19.7458	-28.3576	14.398
27.3454	19.2779	-24.9392	15.0849															-42.3721	20.9449	-30.8837	14.5256														-29.5294	20.2692	-30.8837	14.5256
23.3331	19.0416	-28.4988	14.9281															-40.2156	21.0737	-31.7572	14.5758														-29.0685	20.6128	-31.7572	14.5758
20.7462	18.8956	-26.4399	15.05															-46.8772	21.6191	-32.0268	14.6254														-28.2119	20.4083	-32.0268	14.6254
23.9432	19.3921	-27.8074	15.0006															-43.8485	21.3394	-31.4215	14.6599														-27.6113	20.5344	-31.4215	14.6599
22.316	19.2925	-28.2582	14.995															-44.6408	21.489	-31.7153	14.6995														-28.941	20.5327	-31.7153	14.6995
25.2403	19.5992	-28.3441	15.0119															-41.5	21.2666	-30.3051	--														-28.219	20.5777	-30.3051	--
22.1919	19.4731	-22.5873	15.3358															-50.9618	21.8697	-29.1092	14.6582														-24.3991	20.3049	-29.1092	14.6582
22.5282	19.4741	-21.5261	15.4129															-41.3282	21.3292	-30.1924	14.6729														-25.3413	20.4968	-30.1924	14.6729
29.7058	19.8754	-17.3182	15.6508															-30.6588	20.4672	-29.8985	14.6146														-23.3427	20.5226	-29.8985	14.6146
19.7526	19.3931	-13.6947	15.863															-13.1985	19.3077	-29.368	14.5859														-26.406	20.8014	-29.368	14.5859
23.9166	19.6704	-12.324	15.9399															-12.3769	19.3272	-27.6288	14.5277														-29.6854	21.1742	-27.6288	14.5277
26.5384	19.9079	-13.783	15.9039															-11.1521	19.3553	-27.7984	14.5759														-29.1337	21.164	-27.7984	14.5759
25.025	19.8955	-13.8096	15.9536															-15.4116	19.6839	-26.8896	14.571														-21.9793	20.6193	-26.8896	14.571
18.7631	19.5448	-15.5782	15.9149															-13.437	19.5403	-26.4427	14.5814														-25.8879	20.8569	-26.4427	14.5814
24.2765	20.0042	-17.0988	15.8762															-19.7145	20.0309	-28.2462	14.6902														-23.9922	20.882	-28.2462	14.6902
28.8885	20.4262	-16.3499	15.9609															-12.4295	19.6516	-30.7196	14.7809														-29.77	21.179	-30.7196	14.7809
19.8387	19.8799	-16.5092	15.971															-16.2311	19.8605	-32.6189	14.8482														-22.0874	20.9227	-32.6189	14.8482
26.4913	20.3088	-20.9931	15.7763															-12.9762	19.6877	-31.2313	14.8636														-31.42	21.5702	-31.2313	14.8636
25.0424	20.3026	-23.8608	15.636															-18.8758	20.1349	-31.1879	14.8893														5.13323	18.8405	-31.1879	14.8893
21.6885	20.1134																	-21.5103	20.3665	-29.4875	14.812														52.674	15.947	-29.4875	14.812
24.2385	20.227																	-12.9044	19.9787	-28.9843	14.8554																-28.9843	14.8554
25.4392	20.4241																	-18.1694	20.1633	-27.531	14.8382																-27.531	14.8382
26.4359	20.3978																	-11.7635	19.7556	-27.7834	14.8268																-27.7834	14.8268
23.3752	20.6334																	-15.9573	20.2396	-25.7706	14.7476																-25.7706	14.7476
26.9629	20.8408																	-14.1454	20.1764	-24.3791	14.7623																-24.3791	14.7623
8.71869	19.5032																	-11.1693	19.828	-25.2748	14.7957																-25.2748	14.7957
5.0397	19.2232																	-16.1372	20.313	-26.1802	14.8209																-26.1802	14.8209
7.79689	19.4984																	-15.7845	20.2165	-29.2737	14.9355																-29.2737	14.9355
11.5712	19.9104																	-9.67671	19.9536	-33.0439	15.1099																-33.0439	15.1099
6.56338	19.5189																	-13.5299	20.3528	-34.3978	15.1198																-34.3978	15.1198
9.03553	19.6822																	-10.8873	20.1626	-31.9156	15.0232																-31.9156	15.0232
8.38852	19.6523																	-13.0408	20.3364	-31.2239	15.0309																-31.2239	15.0309
6.28961	19.8071																	-10.5256	20.2325	-29.2969	14.9967																-29.2969	14.9967
7.96915	19.8236																	-12.7336	20.4632	-25.6214	14.8723																-25.6214	14.8723
9.2529	20.0445																	-17.1063	20.8241	-25.8661	14.9431																-25.8661	14.9431
11.4379	20.1738																	-13.052	20.5546	-27.0482	15.0498																-27.0482	15.0498
10.3347	20.19																	-13.5684	20.6768	-25.7958	15.0291																-25.7958	15.0291
8.63256	20.198																	-12.097	20.559	-24.941	14.9985																-24.941	14.9985
10.1245	20.2568																	-18.2624	21.0321	-26.238	15.0558																-26.238	15.0558
9.42721	20.2487																	-12.4204	20.7242	-25.817	15.0422																-25.817	15.0422
6.50289	19.962																	-16.4272	21.0344	-28.1282	15.158																-28.1282	15.158
8.36699	20.2521																	-14.1312	21.109	-28.8212	15.2237																-28.8212	15.2237
7.06376	20.1583																	-14.2646	21.0151	-28.3473	15.274																-28.3473	15.274
6.37882	20.2963																	-17.2356	21.2415	-28.5025	15.3459																-28.5025	15.3459
7.71179	20.3069																	-21.6912	21.6174	-28.5358	15.3759																-28.5358	15.3759
9.43542	20.5594																	-15.7006	21.2163	-25.636	15.233																-25.636	15.233
5.75027	20.2907																	-12.5548	20.9099	-27.9408	15.3427																-27.9408	15.3427
8.63359	20.5529																	-13.8938	21.3617	-28.4004	15.3439																-28.4004	15.3439
10.1388	20.759																	-8.99257	20.8019	-29.5786	15.3744																-29.5786	15.3744
1.14128	20.2625																	-13.5694	21.2532	-30.2706	15.4414																-30.2706	15.4414
-0.06454	20.1781																	-15.0175	21.4789	-31.4914	15.5866																-31.4914	15.5866
13.2528	21.0574																	-12.4497	21.4376	-27.9194	15.454																-27.9194	15.454
5.72669	20.5237																	-14.1504	21.587	-26.7527	15.425																-26.7527	15.425
7.44622	20.9099																	-15.835	21.705	-26.6699	15.4519																-26.6699	15.4519
9.41799	21.0495																	-9.04411	21.2939	-24.3769	15.3623																-24.3769	15.3623
13.5205	21.4397																	-11.9939	21.5647	-23.6073	15.2776																-23.6073	15.2776
7.45955	21.0872																	-11.8908	21.5048	-21.5385	15.1706																-21.5385	15.1706
11.2021	21.4452																	-16.8486	21.7983	-18.3236	15.0799																-18.3236	15.0799
3.43706	20.8404																	-13.1399	21.6513	-14.4586	14.9384																-14.4586	14.9384
6.94482	21.1972																	-18.8363	22.1273	-13.0726	14.8634																-13.0726	14.8634
9.13806	21.4124																	-12.0232	21.8569	-9.43825	14.6859																-9.43825	14.6859
9.86914	21.3345																	-13.3228	22.0424	-8.74484	14.6573																-8.74484	14.6573
7.21346	21.1831																	-13.2086	21.915	-7.77667	14.6015																-7.77667	14.6015
15.0318	21.9614																	-16.4939	22.3809	-8.24046	14.6168																-8.24046	14.6168
10.4341	21.7479																	-14.3566	22.2658	-11.1339	14.7636																-11.1339	14.7636
9.34621	21.6483																	-12.196	21.9244	-12.9893	14.8928																-12.9893	14.8928
9.79224	21.7535																	-12.2688	22.1151	-14.6192	15.0142																-14.6192	15.0142
13.1544	22.1414																	-10.2042	22.1478	-20.0309	15.2717																-20.0309	15.2717
12.2695	22.0953																	-11.7888	22.3239	-22.2436	15.388																-22.2436	15.388
8.21319	21.8056																	-12.6245	22.3573	-23.2822	15.4751																-23.2822	15.4751
7.11605	21.9222																	-11.6584	22.4733	-24.8678	15.564																-24.8678	15.564
7.91583	22.0032																	-11.7352	22.6093	-27.2901	15.704																-27.2901	15.704
10.5531	22.1712																	-13.6138	22.7	-26.8687	15.7384																-26.8687	15.7384
9.82403	22.318																	-17.3943	23.1188	-27.6159	15.7898																-27.6159	15.7898
4.93511	21.922																	-9.60597	22.4533	-25.9143	15.7354																-25.9143	15.7354
7.27191	22.1359																	-12.8397	22.8968	-27.7513	15.8209																-27.7513	15.8209
11.036	22.5722																	-13.1944	22.8236	-27.0666	15.7979																-27.0666	15.7979
7.62258	22.21																	-13.0914	22.7884	-22.0136	15.5085																-22.0136	15.5085
2.66086	21.9373																	-18.6686	23.4053	-18.8339	15.3583																-18.8339	15.3583
7.44314	22.3571																	-10.4356	22.7969	-16.5126	15.2522																-16.5126	15.2522
11.3692	22.7478																	-14.6577	23.2858	-16.4154	15.3134																-16.4154	15.3134
6.91713	22.5281																	-10.6378	23.1134	-16.8509	15.3786																-16.8509	15.3786
9.73892	22.7976																	-16.2463	23.6293	-21.1547	15.6451																-21.1547	15.6451
3.9682	22.6009																	-13.1267	23.3677	-23.5944	15.8624																-23.5944	15.8624
9.93682	23.0066																	-10.2012	23.221	-24.7603	15.9218																-24.7603	15.9218
7.79177	23.0915																	-14.7477	23.5699	-22.958	15.8282																-22.958	15.8282
6.94789	22.9506																	-11.9757	23.538	-20.7815	15.7203																-20.7815	15.7203
7.87174	22.9487																	-13.7593	23.5646	-21.5419	15.7699																-21.5419	15.7699
8.02452	23.1029																	-15.734	23.6711	-20.5313	15.6958																-20.5313	15.6958
11.2329	23.4124																	-9.06028	23.2268	-19.0726	15.6509																-19.0726	15.6509
0.80906	22.6034																	-14.6608	23.9762	-14.863	15.5304																-14.863	15.5304
8.43467	23.2363																	-8.32965	23.5948	-14.4163	15.5437																-14.4163	15.5437
7.30882	23.4108																	-8.57218	23.514	-8.44831	15.2833																-8.44831	15.2833
6.76641	23.528																	-13.5896	24.1495	-7.19509	15.2135																-7.19509	15.2135
5.0561	23.4427																	-10.3245	23.9137	-5.44364	15.1311																-5.44364	15.1311
8.20293	23.7823																	-11.2127	24.1328	-4.74745	15.0465																-4.74745	15.0465
9.87325	23.8567																	-9.11181	24.0125	0.11754	14.7901																0.11754	14.7901
-0.96481	22.9934																	-10.7176	24.0322	-1.92252	14.8914																-1.92252	14.8914
8.76586	23.833																	-12.7195	24.3228	1.02712	14.786																1.02712	14.786
4.87462	23.5752																	-13.1864	24.1414	-1.6161	14.9279																-1.6161	14.9279
5.06841	23.6976																	-11.4603	24.7497	-2.70185	14.9736																-2.70185	14.9736
4.46447	23.325																	-18.2391	25.4349	-6.49574	15.1465																-6.49574	15.1465
6.66489	23.8961																	-12.5083	24.7295	-7.243	15.1887																-7.243	15.1887
4.06561	23.7705																	-8.52569	24.4929	-7.51755	15.2079																-7.51755	15.2079
2.80544	23.8603																	-15.2479	25.1143	-9.5396	15.3141																-9.5396	15.3141
8.26241	24.2967																	-7.20086	24.3736	-8.93823	15.3482																-8.93823	15.3482
9.2447	24.6265																	-10.8823	24.8169	-6.95162	15.2681																-6.95162	15.2681
2.28661	24.0795																	-11.9232	24.8888	-6.64856	15.2487																-6.64856	15.2487
5.1125	24.2641																	-13.7523	25.0927	-7.03812	15.2539																-7.03812	15.2539
8.17935	24.5916																	-13.0045	25.0468	-3.79591	15.1023																-3.79591	15.1023
5.53187	24.5331																	-11.2784	25.572	-4.63304	15.1607																-4.63304	15.1607
5.80769	24.497																	-7.08667	25.104	-6.83008	15.2518																-6.83008	15.2518
11.1816	25.1763																	-9.44833	25.467	-5.89516	15.232																-5.89516	15.232
3.96922	24.7806																	-11.1198	25.6228	-5.62199	15.2809																-5.62199	15.2809
2.36556	24.6379																	-12.2284	25.6547	-5.01983	15.29																-5.01983	15.29
5.36679	24.8936																	-12.4446	25.683	-5.10158	15.2846																-5.10158	15.2846
4.70543	24.938																	-7.08869	25.2823	-7.70739	15.4749																-7.70739	15.4749
1.2715	24.726																	-11.1774	25.5691	-8.30499	15.5053																-8.30499	15.5053
9.34108	25.3276																	-11.7574	25.8248	-10.3328	15.567																-10.3328	15.567
5.75335	25.1523																	-9.20276	25.4798	-12.9645	15.652																-12.9645	15.652
6.89047	25.272																	-12.58	26.3221	-12.2875	15.6053																-12.2875	15.6053
6.33473	25.3507																	-11.5341	26.2146	-8.81095	15.428																-8.81095	15.428
8.56078	25.6506																	-9.66054	26.0658	-7.53161	15.4167																-7.53161	15.4167
6.60645	25.7698																	-12.097	26.4826	-7.01912	15.4173																-7.01912	15.4173
10.4515	26.1129																	-11.9232	26.3531	-6.19585	15.4354																-6.19585	15.4354
7.33343	25.8379																	-6.17616	26.0357	-5.949	15.4461																-5.949	15.4461
5.89177	25.9322																	-13.8665	26.5675	-6.00542	15.4742																-6.00542	15.4742
1.75547	25.4416																	-7.53737	26.0765	-4.0479	15.3714																-4.0479	15.3714
7.80509	26.0647																	-12.9802	26.7246	-5.81123	15.4788																-5.81123	15.4788
7.01659	26.0562																	-14.2121	27.0288	-5.49808	15.498																-5.49808	15.498
5.70516	26.1842																	-9.07139	26.8592	-6.18357	15.5777																-6.18357	15.5777
6.14709	26.1009																	-10.3154	27.0003	-6.16299	15.5869																-6.16299	15.5869
4.09944	25.9369																	-13.636	27.3409	-10.3748	15.7948																-10.3748	15.7948
5.0438	26.3725																	-14.8325	27.4969	-6.99042	15.6489																-6.99042	15.6489
0.17437	25.9429																	-9.56656	26.8906	-6.33798	15.6309																-6.33798	15.6309
4.49933	26.379																	-14.5334	27.5464	-10.0699	15.8152																-10.0699	15.8152
3.06075	26.3488																	-12.8882	27.5645	-10.7596	15.8944																-10.7596	15.8944
3.10895	26.3853																	-12.4133	27.4303	-10.6572	15.9327																-10.6572	15.9327
7.72614	26.9686																	-11.8423	27.3818	-12.0169	16.0088																-12.0169	16.0088
11.8819	27.0692																	-13.3885	27.6105	-11.6388	16.0188																-11.6388	16.0188
2.63215	26.4951																	-11.3845	27.6792	-6.91143	15.806																-6.91143	15.806
3.66879	26.6826																	-11.4725	28.0428	-5.44938	15.7531																-5.44938	15.7531
8.40698	27.2266																	-10.5448	27.8487	1.44004	15.4942																1.44004	15.4942
7.89225	27.4229																	-8.84402	27.7136	6.90819	15.3071																6.90819	15.3071
9.62921	27.6926																	-12.5063	28.1132	7.51826	15.2836																7.51826	15.2836
10.0629	27.8043																	-13.9867	28.5642	5.89271	15.3273																5.89271	15.3273
10.5982	28.0513																	-8.89859	28.1278	5.98812	15.3119																5.98812	15.3119
4.11688	27.1477																	-5.36873	27.5434	1.37274	15.4848																1.37274	15.4848
5.07764	27.6574																	-10.6054	28.0837	-2.1078	15.6134																-2.1078	15.6134
4.80284	27.4854																	-15.8946	28.7922	-1.00028	15.5754																-1.00028	15.5754
2.48143	27.4448																	-12.7569	28.6688	1.84841	15.5243																1.84841	15.5243
0.99055	27.3098																	-13.6401	28.925	7.29716	15.2722																7.29716	15.2722
3.21763	27.4021																	-12.6134	29.0223	12.3057	15.044																12.3057	15.044
1.79443	27.7758																	-11.0612	28.8644	15.4382	14.9069																15.4382	14.9069
4.07484	28.0729																	-11.2795	28.9824	20.6613	14.6511																20.6613	14.6511
4.14353	28.3592																	-14.2707	29.2246	24.7891	14.4521																24.7891	14.4521
3.04845	28.1893																	-12.8711	29.2966	24.0051	14.5236																24.0051	14.5236
5.21914	28.3173																	-11.2421	29.0163	23.7861	14.5455																23.7861	14.5455
1.90517	28.0385																	-9.83133	29.2525	24.3683	14.5266																24.3683	14.5266
-0.24808	27.9073																	-8.01536	29.0335	22.8445	14.6265																22.8445	14.6265
-2.19011	27.7309																	-9.8576	29.5742	17.9884	14.8331																17.9884	14.8331
-5.24466	27.6507																	-11.9121	29.646	12.0285	15.1018																12.0285	15.1018
-3.98859	27.7534																	-10.2659	29.5297	8.90272	15.2551																8.90272	15.2551
-3.83377	27.8837																	-9.14516	29.6434	7.83241	15.3077																7.83241	15.3077
-6.71195	27.8277																	-6.84717	29.6004	10.2923	15.1854																10.2923	15.1854
																		-10.8884	30.0259	11.2518	15.1432																11.2518	15.1432
																		-13.4845	30.1911	12.5491	15.0572																12.5491	15.0572
																		-4.34302	29.3745	10.0378	15.1754																10.0378	15.1754
																		-10.6559	30.2391	6.54633	15.3605																6.54633	15.3605
																				0.39388	15.6612																0.39388	15.6612
																				-2.5041	15.8273																-2.5041	15.8273
																				-3.14268	15.9343																-3.14268	15.9343
																				-2.49697	15.9435																-2.49697	15.9435
																				-1.07372	15.8942																-1.07372	15.8942
																				-0.14316	15.89																-0.14316	15.89
																				1.12629	15.8423																1.12629	15.8423
																				0.03282	15.9016																0.03282	15.9016
																				-1.29443	15.9448																-1.29443	15.9448
																				-4.42262	16.0843																-4.42262	16.0843
																				-2.89425	15.9925																-2.89425	15.9925
																				1.76408	15.8056																1.76408	15.8056
																				5.00055	15.7174																5.00055	15.7174
																				4.16105	15.8231																4.16105	15.8231
																				5.16307	15.8374																5.16307	15.8374
																				4.55714	15.9234																4.55714	15.9234
																				7.65604	15.7947																7.65604	15.7947
																				12.5588	15.521																12.5588	15.521
																				19.9946	15.1455																19.9946	15.1455
																				27.9632	14.7607																27.9632	14.7607
[truncated: 26 more columns]
