# Supplementary material for: Polarity of the CRISPR roadblock to transcription
Source: Nat Struct Mol Biol. 2022 Dec 5;29(12):1217–27. doi: 10.1038/s41594-022-00864-x (PMC9758054; doi:10.1038/s41594-022-00864-x)
Supplement: Source Data Extended Data Fig. 1 — Peak disruption forces for dCas9 and dCas12a histograms in c. [file 41594_2022_864_MOESM9_ESM.xlsx]

## Sheet: Extended Data_Fig1
c	Top	Middle	Bottom
	RNAP Stall Force	dCas9 PAM Proximal Peak Force (pN)	dCas12a PAM Proximal Peak Force (pN)
	(see Le et al 2018)	27.754	48.93
		32.637	41.535
		24.937	50.101
		27.505	47.814
		32.331	47.982
		33.936	52.841
		35.522	50.901
		34.558	51.097
		30.707	50.932
		30.97	54.845
		29.679	36.469
		26.393	33.677
		28.313	53.694
		35.256	47.787
		25.012	52.326
		31.587	36.067
		32.116	54.455
		26.584	38.737
		28.742	37.174
		36.232	51.052
		31.896	38.545
		27.083	48.961
		29.341	48.443
		25.282	42.729
		28.047	47.234
		25.036	49.431
		22.042	38.358
		36.503	44.019
		27.724	45.556
		25.927	52.257
		24.655	54.68
		27.463	42.504
		26.822	48.817
		30.605	43.575
		28.637	46.603
			48.806
			52.102
			53.106
			38.53
			52.541
			54.342
			52.703
			47.212
			40.057
			39.909
			58.621
			38.632
			50.493
			44.369
			44.645
			51.16
			48.662
			51.782
			49.411
			54.504
			49.267
			47.746
			51.408
			47.252
			55.993
			48.759
			51.168
			48.301
			33.151
			51.078
			52.773
			50.744
Average		29.3667	47.5547
Standard deviation		3.71394	5.88905
