# Supplementary material for: Polarity of the CRISPR roadblock to transcription
Source: Nat Struct Mol Biol. 2022 Dec 5;29(12):1217–27. doi: 10.1038/s41594-022-00864-x (PMC9758054; doi:10.1038/s41594-022-00864-x)
Supplement: Source Data Extended Data Fig. 2 — Time-course data shown in a and b, dCas9 control measurements in c. [file 41594_2022_864_MOESM10_ESM.xlsx]

## Sheet: Extended Data_Fig2
b				c				e
Time Before quench (s)	Average RNAP Distance from A20 (bp)	Standard Error (bp)		Time before Quench (s)	% RNAP Remaining	Standard Error (%)			Percent Remaining After no Transcription Cas only Control
65	871.163	84.5069		65	94.8276	3			dCas9											dCas12a
90	1221.11	103.925		90	98.4615	1.5			3-bp Mismatch		Unmodified		5nt IR		6nt IR		7nt IR			Unmodified
110	1596.29	126		110	93.6508	3.2		replicate	% Remaining	replicate	% Remaining	replicate	% Remaining	replicate	% Remaining	replicate	% Remaining		replicate	% Remaining
110	1538.75	126.411		110	93.3333	3.9		1	82.1256	1	104.545	1	108.75	1	99.4737	1	89.1304		1	99.4783
120	1717.17	170		120	97.0588	2.9		2	72.2222	2	95	2	87.7193	2	93.75	2	94.6833		2	112.941
								3	78.9744	3	106.667	3	87.7717	3	97.5369	3	90.625		3	90.4762
								4	93.2143	4	91.6667								4	95.8333
								Average	81.6341		99.4697		94.747		96.9202		91.4796			99.6822
								N	4		4		3		3		3			4
								StdErr	4.37797		3.63347		7.00151		1.68081		1.65893			4.79067
									Total control traces		Total control traces		Total control traces		Total control traces		Total control traces			Total control traces
									103		90		57		81		70			92
									Total non-control traces		Total non-control traces		Total non-control traces		Total non-control traces		Total non-control traces			Total non-control traces
									151		90		72		121		112			88
