# Supplementary material for: Polarity of the CRISPR roadblock to transcription
Source: Nat Struct Mol Biol. 2022 Dec 5;29(12):1217–27. doi: 10.1038/s41594-022-00864-x (PMC9758054; doi:10.1038/s41594-022-00864-x)
Supplement: Source Data Extended Data Fig. 3 — RNAP force peak locations in a and b. [file 41594_2022_864_MOESM11_ESM.xlsx]

## Sheet: Extended Data_Fig3
a					b
dCas9. RNAP force peak location relative to PAM					dCas12a. RNAP force peak location relative to PAM
PAM Distal		PAM Proximal			PAM Distal		PAM Proximal
(-) GreB	(+) GreB	(-) GreB	(+) GreB		(-) GreB	(+) GreB	(-) GreB	(+) GreB
2411	2205	1980	1718		2393.69	1599	1357	1641
2207	1741	-20	1540		2387.59	1421	1173	1539
2199	1671	-20	1482		2304.2	1391	935	1511
2101	1643	-20	1148		2201	1389	871	1477
2029	1483	-20	996		2181	1379	485	1443
1893	1457	-20	606		2086.58	1289	301	1391
1831	1453	-22	506		2041.83	1287	-9	1365
1715	1427	-22	202		1773.36	1281	-9	1343
1607	1389	-24	-14		1657.42	1277	-13	1337
1547	1371	-24	-16		1613	1251	-15	1309
1463	1331	-24	-18		1551.66	1245	-17	1249
1453	1275	-24	-18		1551	1243	-19	1177
1435	1251	-24	-20		1523.19	1231	-19	865
1423	1239	-24	-20		1469	1217	-19	763
1369	1227	-24	-20		1468.27	1159	-19	663
1193	1219	-24	-20		1461	1131	-21	629
1075	1209	-26	-22		1451	1129	-21	575
1031	1205	-26	-22		1439.8	1123	-21	517
909	1203	-26	-22		1421.49	1099	-21	425
867	1203	-26	-22		1405	1089	-21	355
839	1193	-26	-22		1380.81	1049	-21	307
781	1181	-26	-22		1371	1049	-21	169
765	1175	-26	-22		1340.14	1041	-21	-11
723	1149	-26	-22		1315	1025	-23	-13
715	1143	-26	-22		1244.54	1019	-23	-15
693	1141	-26	-24		1134.71	1019	-23	-15
653	1125	-26	-24		1021	1005	-23	-17
589	1101	-28	-24		1016.75	993	-23	-17
581	1097	-28	-24		943.525	991	-23	-17
537	1075	-28	-24		901	983	-23	-17
533	1025	-28	-24		861	975	-23	-17
515	1019	-28	-24		837.763	953	-23	-19
495	1015	-28	-24		701.492	941	-23	-19
455	1007	-28	-26		691	929	-23	-19
375	1003	-28	-26		677.085	919	-23	-19
265	1001	-28	-26		677	917	-23	-19
257	997	-28	-26		651	909	-23	-21
253	973	-28	-26		646.576	897	-23	-21
241	953	-28	-26		593.695	889	-25	-21
221	945	-28	-26		571.322	889	-25	-21
207	933	-28	-26		531	883	-25	-21
83	921	-28	-26		447.254	875	-25	-21
43	907	-28	-26		421	865	-25	-21
31	881	-30	-26		284.542	837	-25	-21
29	867	-30	-26		274.373	829	-25	-21
-21	865	-30	-26		271	827	-25	-23
-25	849	-30	-26		51	813	-25	-23
-25	817	-30	-26		47	785	-25	-23
-25	815	-30	-26		47	773	-27	-23
-27	803	-30	-28		34.3729	763	-27	-23
-29	793	-30	-28		-21	755	-27	-23
-29	763	-30	-28		-21	745	-27	-23
-29	743	-30	-28		-22.5763	721	-27	-23
-29	741	-30	-28		-23	701	-27	-23
-29	739	-30	-28		-24.6102	701	-27	-23
-29	737	-30	-28		-26.6441	677	-27	-23
-29	711	-30	-28		-27	675	-27	-23
-29	665	-30	-28		-29	669	-27	-25
-31	663	-30	-28		-29	645	-27	-25
-31	661	-30	-28		-30.7119	631	-29	-25
-31	653	-32	-28		-34.7797	631	-29	-25
-31	653	-32	-28		-38.8475	631	-29	-25
-31	647	-32	-28		-38.8475	629	-29	-25
-31	645	-32	-28		-39	617	-29	-25
-31	641	-32	-28		-39	613	-29	-25
-33	599	-32	-28		-40.8814	575	-29	-25
-33	577	-32	-28		-40.8814	571	-29	-25
-35	573	-32	-30		-40.8814	569	-31	-25
-35	543	-32	-30		-41	565	-31	-25
-35	527	-32	-30		-41	559	-31	-25
-37	501	-32	-30		-42.9153	559	-31	-27
-37	493	-32	-30		-42.9153	557	-31	-27
-37	485	-32	-30		-42.9153	535	-31	-27
-37	459	-32	-30		-42.9153	515	-31	-27
-37	453	-32	-30		-44.9492	515	-31	-27
-37	453	-34	-30		-44.9492	513	-31	-27
-37	447	-34	-30		-45	461	-31	-27
-37	439	-34	-30		-45	433	-31	-27
-39	417	-34	-30		-49	433	-31	-27
-39	401	-34	-30		-49	431	-31	-27
-39	387	-34	-30		-49	427	-31	-27
-39	367	-34	-30		-49.0169	419	-33	-27
-41	365	-34	-30		-49.0169	415	-33	-29
-41	349	-34	-32		-51	375	-33	-29
-41	329	-36	-32		-51.0508	371	-33	-29
-43	313	-36	-32		-51.0508	369	-33	-29
-43	275	-36	-32		-51.0508	367	-33	-29
-43	263	-36	-32		-51.0508	357	-33	-29
-43	233	-36	-32		-53	339	-33	-29
-43	229	-36	-32		-53.0847	309	-33	-29
-43	215	-36	-32		-53.0847	281	-33	-29
-43	213	-36	-32		-53.0847	275	-33	-31
-43	193	-36	-32		-55	275	-33	-31
-43	185	-38	-32		-55	273	-33	-31
-45	155	-38	-32		-55.1186	271	-33	-31
-45	147	-38	-32		-57	269	-33	-31
-45	107	-38	-32		-57	261	-33	-31
-45	85	-38	-34		-57	241	-33	-31
-45	73	-38	-34		-57.1525	229	-33	-31
-45	57	-40	-34		-57.1525	209	-33	-31
-45	53	-40	-34		-57.1525	203	-35	-31
-47	53	-40	-34		-57.1525	201	-35	-33
-47	51	-40	-34		-59.1864	201	-35	-33
-47	49	-42	-34		-59.1864	189	-35	-33
-47	49	-42	-34		-61	171	-35	-33
-47	5	-42	-34		-61.2203	157	-35	-33
-47	-5	-42	-34		-61.2203	147	-35	-33
-47	-29	-42	-34		-63	111	-35	-33
-47	-31	-42	-34		-63.2542	97	-35	-33
-49	-31	-44	-34		-63.2542	85	-35	-33
-49	-31	-44	-34		-63.2542	79	-35	-33
-49	-33	-46	-34		-65.2881	77	-35	-33
-49	-33	-48	-34		-67.322	71	-35	-33
-49	-35	-48	-34		-73.4237	69	-37	-33
-51	-35	-48	-34		-73.4237	61	-37	-33
-51	-37	-48	-34		-75	61	-37	-33
-51	-37	-50	-34		-75.4576	57	-37	-35
-51	-37	-50	-36		-81.5593	55	-37	-35
-51	-39	-54	-36		-89.6949	53	-39	-35
-51	-39	-54	-36		-93.7627	51	-39	-35
-51	-39	-54	-36		-97.8305	41	-39	-35
-51	-39	-54	-36		-99.8644	35	-39	-35
-51	-39	-56	-36		-108	17	-39	-35
-53	-39	-56	-36		-119	-23	-39	-35
-53	-39	-58	-36		-146.644	-25	-39	-35
-53	-41	-58	-36		-154.78	-25	-41	-35
-53	-41	-60	-36		-155	-27	-41	-35
-53	-41	-64	-36		-158.847	-27	-41	-37
-53	-41	-74	-36		-160.881	-29	-41	-37
-53	-41	-82	-38		-171.051	-31	-41	-37
-55	-41	-88	-38		-171.051	-35	-43	-37
-55	-41	-112	-38		-183	-37	-45	-37
-55	-43	-124	-38		-247	-43	-51	-37
-55	-43	-146	-38		-251	-43	-51	-37
-57	-43	-150	-38		-282.915	-49	-53	-37
-57	-43	-152	-38		-297.153	-49	-53	-37
-57	-43	-158	-38		-321.559	-51	-57	-37
-57	-43	-200	-38		-321.559	-53	-57	-37
-59	-45	-264	-38		-323	-53	-59	-39
-59	-45	-278	-38		-323.593	-53	-59	-39
-59	-45	-284	-38		-327	-53	-61	-41
-59	-45	-298	-38		-327	-55	-61	-41
-61	-47	-302	-38		-329.695	-61	-61	-43
-61	-47	-304	-38		-329.695	-63	-61	-43
-61	-47	-304	-40		-331	-69	-71	-43
-61	-49	-306	-40		-331.729	-77	-71	-43
-61	-49	-308	-40		-333	-79	-73	-43
-63	-49	-310	-40		-333	-79	-79	-43
-65	-49	-312	-40		-333.763	-105	-95	-45
-65	-51	-314	-40		-335	-115	-109	-45
-67	-51	-314	-40		-335	-133	-125	-47
-69	-51	-314	-40		-335.797	-135	-141	-47
-71	-51	-314	-40		-335.797	-189	-143	-47
-75	-53	-316	-42		-335.797	-203	-147	-49
-75	-55	-316	-42		-335.797	-213	-153	-51
-83	-55	-316	-42		-337	-219	-155	-51
-87	-57	-316	-42		-339.864	-221	-163	-55
-89	-59	-318	-42		-339.864	-221	-189	-59
-99	-59	-318	-42		-339.864	-223	-207	-61
-101	-63	-318	-42		-351	-259	-219	-61
-107	-67	-320	-44			-267	-227	-63
-109	-71	-320	-44			-289	-229	-63
-109	-81	-320	-48			-319	-233	-67
-109	-83	-320	-48			-321	-237	-77
-111	-87	-322	-48			-321	-241	-83
-175	-91	-322	-52			-325	-245	-85
-219	-127	-324	-54			-327	-253	-139
-241	-167	-324	-56			-329	-253	-147
-251	-175	-326	-56			-329	-267	-187
-251	-193	-326	-58			-329	-269	-235
-255	-223	-326	-60			-329	-283	-235
-261	-227	-330	-60			-331	-285	-237
-263	-249	-342	-74			-331	-291	-237
-273	-251	-372	-100			-335	-297	-239
-281	-259		-108			-339	-297	-261
-283	-263		-112			-345	-299	-263
-293	-263		-132			-357	-301	-263
-317	-265		-138				-301	-265
-319	-305		-148				-303	-269
-319	-327		-188				-305	-289
-321	-331		-240				-305	-295
-321	-335		-242				-307	-295
-323	-347		-246				-307	-297
-323	-393		-250				-307	-301
-325			-250				-307	-301
-325			-272				-309	-303
-325			-306				-309	-303
-327			-308				-309	-305
-329			-312				-309	-307
-331			-312				-311	-317
-331							-311	-331
-331							-315	-333
-331							-317
-333							-319
-335							-319
-335							-319
-335							-319
-335							-319
-335							-319
-335							-319
-335							-321
-335							-321
-337							-321
-339							-321
-339							-323
-339							-323
-339							-325
-341							-327
-341							-327
-341							-327
-341							-331
-341							-331
-341							-333
-343							-367
-343
-343
-347
