# Supplementary material for: Polarity of the CRISPR roadblock to transcription
Source: Nat Struct Mol Biol. 2022 Dec 5;29(12):1217–27. doi: 10.1038/s41594-022-00864-x (PMC9758054; doi:10.1038/s41594-022-00864-x)
Supplement: Source Data Extended Data Fig. 4 — Raw example unzipping traces in b–d. [file 41594_2022_864_MOESM12_ESM.xlsx]

## Sheet: Extended Data_Fig4
b - top					b - bottom					c - top					c - middle					c - bottom					d - top				d - bottom
Unzip		naked			Unzip		naked			Unzip		naked			Unzip		naked			Unzip		naked			Unzip		naked		Unzip		naked
Position from PAM (bp)	Force (pN)	Position from PAM (bp)	Force (pN)		Position from PAM (bp)	Force (pN)	Position from PAM (bp)	Force (pN)		Position from PAM (bp)	Force (pN)	Position from PAM (bp)	Force (pN)		Position from PAM (bp)	Force (pN)	Position from PAM (bp)	Force (pN)		Position from PAM (bp)	Force (pN)	Position from PAM (bp)	Force (pN)		Position from PAM (bp)	Force (pN)	Position from PAM (bp)	Force (pN)	Position from PAM (bp)	Force (pN)	Position from PAM (bp)	Force (pN)
403.154	12.5931	404.308	12.9908		424.636	13.885	404.308	12.9908		-400.644	11.476	-400.571	11.7187		-409.028	11.398	-400.571	11.7187		-409.369	11.6836	-400.571	11.7187		400.376	12.4312	400.047	12.4887	400.824	12.2674	404.503	12.2655
395.167	12.1615	395.359	12.5151		397.419	12.24	395.359	12.5151		-395.408	11.336	-399.291	11.6951		-393.916	10.6806	-399.291	11.6951		-399.661	11.303	-399.291	11.6951		389.236	11.9151	395.771	12.2783	390.916	11.7457	396.254	11.8178
395.13	12.2095	388.607	12.1593		401.387	12.5427	388.607	12.1593		-400.453	11.6361	-396.895	11.6067		-425.918	12.245	-396.895	11.6067		-416.468	12.0061	-396.895	11.6067		384.633	11.6784	388.634	11.9423	401.567	12.4516	390.888	11.5233
388.631	11.8199	385.562	12.0511		402.792	12.7162	385.562	12.0511		-402.187	11.674	-397.437	11.6657		-417.743	11.8899	-397.437	11.6657		-404.151	11.4448	-397.437	11.6657		367.569	10.9457	384.591	11.7688	395.039	12.0764	389.313	11.487
386.548	11.8281	385.001	12.0652		387.657	11.8193	385.001	12.0652		-395.234	11.3931	-398.983	11.7623		-424.209	12.2706	-398.983	11.7623		-396.803	11.2649	-398.983	11.7623		377.317	11.4734	385.813	11.861	383.286	11.5485	388.561	11.4736
384.305	11.7472	381.106	11.9232		385.283	11.8341	381.106	11.9232		-392.687	11.2343	-399.353	11.7721		-427.937	12.5342	-399.353	11.7721		-397.747	11.2083	-399.353	11.7721		382.206	11.7661	382.116	11.711	369.381	10.9207	392.02	11.6771
379.502	11.4959	380.296	11.9256		395.302	12.3441	380.296	11.9256		-399.824	11.6441	-400.905	11.8493		-439.746	13.2446	-400.905	11.8493		-394.495	11.1874	-400.905	11.8493		392.24	12.1677	380.875	11.6958	386.27	11.6583	393.133	11.7487
395.236	12.2715	379.944	11.9393		394.589	12.4043	379.944	11.9393		-410.751	12.0394	-402.186	11.8945		-421.794	12.1606	-402.186	11.8945		-401.584	11.5454	-402.186	11.8945		391.01	12.1195	381.72	11.7851	389.835	11.908	393.634	11.8149
389.048	11.9194	380.886	11.9994		402.063	12.8052	380.886	11.9994		-400.471	11.6069	-402.836	11.9319		-438.509	13.172	-402.836	11.9319		-401.951	11.528	-402.836	11.9319		376.396	11.3428	380.779	11.7967	380.133	11.5095	393.168	11.8308
380.913	11.6192	381.231	12.0094		394.349	12.2806	381.231	12.0094		-396.533	11.379	-401.529	11.8779		-442.801	13.4396	-401.529	11.8779		-398.963	11.456	-401.529	11.8779		388.681	12.1129	378.892	11.7352	389.558	11.9531	390.352	11.7255
388.043	12.0379	384.022	12.1598		381.615	11.7252	384.022	12.1598		-404.443	11.794	-401.498	11.8799		-442.931	13.4536	-401.498	11.8799		-406.592	11.887	-401.498	11.8799		375.312	11.3838	378.706	11.7468	381.417	11.6475	384.49	11.475
391.464	12.144	383.746	12.1642		382.362	11.6971	383.746	12.1642		-396.613	11.4285	-398.103	11.744		-426.851	12.4971	-398.103	11.744		-395.957	11.1255	-398.103	11.744		386.184	12.1074	377.178	11.6962	382.265	11.8248	384.093	11.5031
382.011	11.7844	383.109	12.1566		372.618	11.2383	383.109	12.1566		-398.373	11.5392	-398.905	11.8067		-442.535	13.3498	-398.905	11.8067		-426.027	12.6642	-398.905	11.8067		388.784	12.1738	375.178	11.6024	381.944	11.6703	389.528	11.8508
365.598	10.9795	385.714	12.3152		386.061	12.0129	385.714	12.3152		-397.688	11.5744	-397.337	11.7458		-441.36	13.4537	-397.337	11.7458		-404.465	11.5706	-397.337	11.7458		394.273	12.5339	377.572	11.7061	384.103	11.714	395.345	12.1406
387.428	12.0739	384.541	12.2865		388.531	12.1427	384.541	12.2865		-390.817	11.2218	-398.118	11.8102		-435.84	13.1974	-398.118	11.8102		-413.393	12.1107	-398.118	11.8102		390.634	12.2871	379.679	11.8083	392.338	12.2742	398.994	12.3247
381.313	11.7072	380.063	12.0909		380.601	11.811	380.063	12.0909		-397.086	11.5331	-398.322	11.8671		-430.685	12.7539	-398.322	11.8671		-431.621	13.1229	-398.322	11.8671		392.104	12.4423	379.321	11.8011	384.415	11.9415	403.626	12.5596
374.386	11.5412	380.109	12.1154		382.897	12.0215	380.109	12.1154		-401.14	11.8003	-400.282	11.9621		-437.587	13.3469	-400.282	11.9621		-425.251	12.787	-400.282	11.9621		389.983	12.2283	380.243	11.8252	370.378	11.1289	406.69	12.7074
387.244	11.9919	380.783	12.1441		381.939	11.9328	380.783	12.1441		-390.085	11.1897	-399.239	11.9266		-443.868	13.778	-399.239	11.9266		-417.531	12.3621	-399.239	11.9266		379.911	11.7293	383.682	12.0123	381.389	11.6506	404.156	12.5495
398.475	12.5774	376.951	11.9475		379.857	11.9181	376.951	11.9475		-400.372	11.6996	-401.034	12.0407		-436.855	13.6101	-401.034	12.0407		-405.31	11.8327	-401.034	12.0407		391.26	12.3072	381.876	11.9583	391.685	11.9381	403.309	12.5233
389.283	12.1014	377.972	11.9951		385.834	12.0024	377.972	11.9951		-396.188	11.5745	-400.164	12.0089		-420.913	12.6419	-400.164	12.0089		-404.966	11.6895	-400.164	12.0089		382.008	11.8447	379.216	11.8481	397.19	12.5276	405.736	12.6947
399.432	12.6337	376.154	11.9029		400.046	12.7725	376.154	11.9029		-393.584	11.4306	-398.572	11.9527		-410.688	11.9129	-398.572	11.9527		-394.837	11.4681	-398.572	11.9527		384.508	11.9412	380.161	11.9138	390.628	11.9716	409.266	12.9025
385.54	11.9198	377.627	11.9771		404.784	12.9592	377.627	11.9771		-400.53	11.778	-400.008	12.0447		-409.008	11.9769	-400.008	12.0447		-407.589	11.8608	-400.008	12.0447		388.111	12.2776	380.204	11.9539	387.605	11.8561	408.547	12.8758
383.97	11.9828	375.935	11.9127		391.231	12.2865	375.935	11.9127		-397.328	11.7125	-399.64	12.0766		-396.925	11.5329	-399.64	12.0766		-388.99	11.0599	-399.64	12.0766		386.38	12.0213	377.646	11.8355	380.516	11.6946	403.588	12.6483
372.473	11.3214	377.409	12.0032		385.42	12.055	377.409	12.0032		-399.291	11.7922	-398.252	12.0462		-406.718	11.9079	-398.252	12.0462		-409.21	12.0322	-398.252	12.0462		390.363	12.3441	379.403	11.959	399.461	12.4717	400.047	12.4887
386.264	12.0484	376.325	11.9673		389.222	12.3867	376.325	11.9673		-394.033	11.5306	-398.193	12.0749		-407.864	12.1009	-398.193	12.0749		-399.784	11.5656	-398.193	12.0749		382.556	11.948	381.56	12.0902	376.444	11.5111	395.771	12.2783
388.483	12.1938	378.099	12.082		387.11	12.2019	378.099	12.082		-400.64	11.8975	-399.072	12.1336		-394.645	11.3214	-399.072	12.1336		-398.699	11.5616	-399.072	12.1336		385.7	12.2321	381.129	12.0904	385.525	11.8707	388.634	11.9423
393.055	12.5325	376.635	11.9994		389.924	12.5105	376.635	11.9994		-392.576	11.6524	-398.435	12.1262		-402.294	11.9083	-398.435	12.1262		-400.508	11.6501	-398.435	12.1262		392.833	12.6214	380.932	12.0902	380.91	11.6885	384.591	11.7688
390.579	12.3403	380.19	12.1992		397.599	12.8817	380.19	12.1992		-399.314	11.7722	-398.758	12.1332		-405.763	11.9721	-398.758	12.1332		-397.843	11.5257	-398.758	12.1332		383.214	11.9618	381.129	12.1207	386.943	11.9817	385.813	11.861
388.745	12.2218	377.716	12.0969		390.358	12.532	377.716	12.0969		-386.203	11.2753	-399.27	12.1524		-408.605	12.1759	-399.27	12.1524		-402.705	11.8733	-399.27	12.1524		377.725	11.7967	379.117	12.0187	372.809	11.3444	382.116	11.711
387.102	12.0917	377.735	12.1287		382.855	12.1618	377.735	12.1287		-386.723	11.2908	-398.6	12.1162		-392.56	11.3716	-398.6	12.1162		-406.235	12.0569	-398.6	12.1162		383.156	12.1055	377.201	11.9406	374.027	11.4815	380.875	11.6958
379.098	11.7578	379.38	12.2115		377.744	11.9435	379.38	12.2115		-390.195	11.4768	-397.491	12.0712		-391.708	11.3567	-397.491	12.0712		-402.922	11.9981	-397.491	12.0712		376.752	11.78	377.015	11.9521	383.271	11.8487	381.72	11.7851
386.024	12.1224	380.861	12.3241		375.892	11.7585	380.861	12.3241		-401.256	12.0727	-395.72	12.0194		-396.865	11.6939	-395.72	12.0194		-402.326	11.8109	-395.72	12.0194		389.673	12.5689	374.408	11.8502	384.109	12.0126	380.779	11.7967
382.401	12.0482	376.693	12.1436		381.865	12.1644	376.693	12.1436		-404.372	12.2252	-395.482	12.041		-402.525	11.9824	-395.482	12.041		-400.639	11.8257	-395.482	12.041		387.871	12.5692	372.998	11.8174	377.173	11.6775	378.892	11.7352
373.558	11.678	379.422	12.2953		385.264	12.3821	379.422	12.2953		-404.052	12.1419	-394.17	12.0167		-398.716	11.8702	-394.17	12.0167		-409.494	12.1937	-394.17	12.0167		395.679	12.8751	374.123	11.9076	387.991	12.2865	378.706	11.7468
382.617	11.9965	378.513	12.2803		381.395	12.231	378.513	12.2803		-397.189	11.9236	-394.797	12.0918		-391.088	11.4596	-394.797	12.0918		-393.825	11.4344	-394.797	12.0918		384.166	12.2864	373.05	11.8814	372.733	11.535	377.178	11.6962
382.438	12.1433	377.319	12.2615		380.897	12.2489	377.319	12.2615		-402.56	12.1238	-396.493	12.2116		-410.28	12.3734	-396.493	12.2116		-406.371	12.2177	-396.493	12.2116		382.937	12.3351	373.023	11.9139	383.052	12.0788	375.178	11.6024
378.65	11.9534	375.429	12.2026		376.846	12.022	375.429	12.2026		-389.465	11.5952	-395.586	12.198		-409.898	12.5531	-395.586	12.198		-401.4	11.9661	-395.586	12.198		377.244	11.9833	373.031	11.9512	395.026	12.6914	377.572	11.7061
377.033	11.9169	378.814	12.4035		365.723	11.5735	378.814	12.4035		-391.988	11.8114	-393.512	12.1362		-418.936	12.9107	-393.512	12.1362		-401.673	12.0399	-393.512	12.1362		368.676	11.5432	372.943	11.9722	393.924	12.4858	379.679	11.8083
383.539	12.2586	377.841	12.376		363.366	11.4071	377.841	12.376		-389.867	11.7162	-393.647	12.1697		-429.8	13.527	-393.647	12.1697		-401.084	12.0346	-393.647	12.1697		379.033	12.1786	371.331	11.9158	395.87	12.7652	379.321	11.8011
380.495	12.1219	379.849	12.4828		366.816	11.5285	379.849	12.4828		-393.371	11.8802	-392.126	12.1259		-427.868	13.4784	-392.126	12.1259		-411.85	12.5565	-392.126	12.1259		369.278	11.7202	370.876	11.9175	389.455	12.5075	380.243	11.8252
382.571	12.3093	379.917	12.4959		366.401	11.5784	379.917	12.4959		-403.688	12.4649	-391.404	12.1167		-412.067	12.587	-391.404	12.1167		-397.205	11.7841	-391.404	12.1167		378.172	12.1377	369.944	11.9093	390.976	12.5326	383.682	12.0123
376.104	11.9588	380.915	12.5737		373.926	11.9174	380.915	12.5737		-398.08	12.1875	-389.742	12.0496		-402.197	12.0676	-389.742	12.0496		-400.502	12.0583	-389.742	12.0496		379.107	12.2243	371.566	12.0158	381.215	11.991	381.876	11.9583
369.395	11.6469	378.646	12.4692		384.23	12.3741	378.646	12.4692		-399.376	12.144	-390.24	12.0849		-389.569	11.4672	-390.24	12.0849		-400.308	11.947	-390.24	12.0849		377.751	12.2182	372.288	12.064	383.658	12.2777	379.216	11.8481
385.054	12.5648	378.615	12.5153		380.033	12.3067	378.615	12.5153		-388.493	11.7401	-390.673	12.1163		-390.733	11.5058	-390.673	12.1163		-393.892	11.8105	-390.673	12.1163		368.093	11.7478	373.786	12.1625	376.747	11.9563	380.161	11.9138
395.51	12.9941	374.849	12.3812		378.624	12.2816	374.849	12.3812		-388.675	11.7664	-390.849	12.1563		-395.445	11.8717	-390.849	12.1563		-404.547	12.3612	-390.849	12.1563		363.445	11.5601	373.333	12.1773	378.972	12.0314	380.204	11.9539
384.22	12.4918	373.975	12.3673		382.6	12.5442	373.975	12.3673		-396.097	12.0884	-390.905	12.2041		-394.087	11.7147	-390.905	12.2041		-392.587	11.7638	-390.905	12.2041		366.992	11.7789	374.216	12.2329	371.026	11.7105	377.646	11.8355
369.694	11.8516	373.341	12.3686		376.179	12.1787	373.341	12.3686		-399.987	12.3358	-392.056	12.3029		-390.969	11.599	-392.056	12.3029		-397.074	11.9747	-392.056	12.3029		381.595	12.4973	371.995	12.1518	375.745	11.8901	379.403	11.959
373.778	12.052	374.983	12.4965		380.012	12.3899	374.983	12.4965		-390.66	11.9813	-391.701	12.3384		-394.78	11.9049	-391.701	12.3384		-390.66	11.7753	-391.701	12.3384		367.552	11.7702	370.865	12.1347	383.399	12.3308	381.56	12.0902
381.89	12.4535	373.679	12.4666		379.941	12.4517	373.679	12.4666		-392.742	12.0912	-390.473	12.3511		-398.237	12.1398	-390.473	12.3511		-398.066	12.148	-390.473	12.3511		363.567	11.6251	367.944	12.0508	374.381	11.9065	381.129	12.0904
377.269	12.2691	375.821	12.6092		380.402	12.4509	375.821	12.6092		-405.296	12.8041	-391.205	12.4583		-389.3	11.5917	-391.205	12.4583		-396.156	12.0537	-391.205	12.4583		368.61	12.0194	370.249	12.219	374.525	11.8906	380.932	12.0902
370.067	11.9433	375.877	12.6579		379.823	12.4204	375.877	12.6579		-399.935	12.4854	-390.186	12.4575		-391.645	11.7531	-390.186	12.4575		-394.853	11.9528	-390.186	12.4575		370.224	12.0099	369.759	12.243	386.638	12.5249	381.129	12.1207
382.454	12.5914	376.267	12.7027		375.239	12.2156	376.267	12.7027		-393.876	12.2625	-392.645	12.6328		-398.698	12.1837	-392.645	12.6328		-394.063	12.0591	-392.645	12.6328		373.728	12.1977	370.372	12.2755	376.237	12.1137	379.117	12.0187
379.896	12.4273	375.296	12.6814		378.973	12.4514	375.296	12.6814		-388.982	12.0596	-392.079	12.6116		-390.81	11.8079	-392.079	12.6116		-400.941	12.2736	-392.079	12.6116		377.795	12.3592	371.684	12.365	377.5	12.2119	377.201	11.9406
382.041	12.6294	375.011	12.6981		377.792	12.5243	375.011	12.6981		-383.853	11.8155	-391.827	12.6054		-401.9	12.4037	-391.827	12.6054		-399.222	12.3091	-391.827	12.6054		373.499	12.193	373.338	12.4492	379.046	12.3392	377.015	11.9521
373.009	12.1089	374.46	12.684		361.79	11.6655	374.46	12.684		-392.314	12.2719	-389.514	12.4696		-401.574	12.3663	-389.514	12.4696		-395.09	12.0617	-389.514	12.4696		373.579	12.3248	372.604	12.4148	373.443	12.0154	374.408	11.8502
379.767	12.5443	373.938	12.689		357.904	11.433	373.938	12.689		-385.283	12.0265	-386.973	12.3778		-386.077	11.6983	-386.973	12.3778		-398.959	12.1171	-386.973	12.3778		379.771	12.6023	372.504	12.4259	374.966	12.1223	372.998	11.8174
375.496	12.3237	372.74	12.6606		360.98	11.6305	372.74	12.6606		-390.45	12.1861	-383.032	12.2027		-393.998	12.0033	-383.032	12.2027		-391.814	11.9298	-383.032	12.2027		384.188	12.859	374.442	12.5905	374.503	12.2475	374.123	11.9076
362.535	11.7967	371.492	12.6361		376.065	12.4056	371.492	12.6361		-383.412	11.9729	-381.92	12.213		-397.441	12.1954	-381.92	12.213		-401.546	12.4372	-381.92	12.213		373.839	12.3553	372.013	12.5241	379.428	12.4797	373.05	11.8814
376.97	12.5147	371.229	12.6436		381.498	12.7404	371.229	12.6436		-383.635	12.0439	-381.22	12.2273		-397.871	12.3137	-381.22	12.2273		-398.618	12.2982	-381.22	12.2273		360.194	11.7317	368.863	12.4016	369.865	11.9873	373.023	11.9139
379.224	12.6862	372.072	12.7383		368.375	12.0883	372.072	12.7383		-395.724	12.7179	-382.629	12.3739		-402.726	12.5346	-382.629	12.3739		-395.336	12.2213	-382.629	12.3739		358.944	11.73	366.296	12.2876	381.461	12.5294	373.031	11.9512
371.564	12.238	370.943	12.7208		375.308	12.5003	370.943	12.7208		-381.376	11.9607	-383.449	12.4295		-393.327	12.1118	-383.449	12.4295		-386.081	11.7847	-383.449	12.4295		392.403	13.3463	363.993	12.2352	371.931	12.0942	372.943	11.9722
375.753	12.5057	370.901	12.7697		375.435	12.5404	370.901	12.7697		-380.461	11.8504	-383.055	12.4093		-396.317	12.2894	-383.055	12.4093		-392.472	12.1575	-383.055	12.4093		376.818	12.5667	362.294	12.1967	379.923	12.6055	371.331	11.9158
367.947	12.264	370.353	12.7586		372.32	12.361	370.353	12.7586		-369.911	11.437	-382.913	12.4245		-397.49	12.38	-382.913	12.4245		-383.246	11.8043	-382.913	12.4245		360.398	11.9637	364.099	12.3307	376.022	12.4969	370.876	11.9175
364.594	11.9833	369.736	12.7661		376.778	12.7198	369.736	12.7661		-386.391	12.3028	-383.738	12.4772		-390.882	12.0063	-383.738	12.4772		-383.405	11.7613	-383.738	12.4772		378.959	12.7741	367.231	12.529	373.333	12.3546	369.944	11.9093
371.019	12.2994	367.46	12.688		376.42	12.6403	367.46	12.688		-380.259	12.0722	-383.617	12.4771		-391.562	12.1769	-383.617	12.4771		-384.867	11.8256	-383.617	12.4771		374.959	12.5354	368.488	12.6659	378.339	12.5168	371.566	12.0158
387.001	13.2502	368.307	12.7673		373.778	12.5276	368.307	12.7673		-373.546	11.6968	-383.59	12.4999		-391.395	12.1697	-383.59	12.4999		-404.831	13.025	-383.59	12.4999		371.748	12.3164	369.666	12.7438	368.503	12.1356	372.288	12.064
382.353	13.0523	369.365	12.86		370.194	12.4078	369.365	12.86		-380.463	12.1052	-385.039	12.6315		-390.479	12.1488	-385.039	12.6315		-398.954	12.7014	-385.039	12.6315		372.637	12.5008	365.353	12.5557	368.465	12.1586	373.786	12.1625
382.942	13.0798	371.041	13.0116		365.588	12.1249	371.041	13.0116		-383.44	12.2762	-384.492	12.6416		-389.954	12.1543	-384.492	12.6416		-386.9	12.2265	-384.492	12.6416		368.674	12.5825	361.842	12.381	376.443	12.5606	373.333	12.1773
377.888	12.885	371.253	13.0719		369.031	12.4742	371.253	13.0719		-391.732	12.8343	-380.277	12.4853		-375.668	11.5041	-380.277	12.4853		-374.076	11.5428	-380.277	12.4853		382.732	13.1606	358.818	12.2526	363.34	11.9184	374.216	12.2329
370.193	12.5114	369.895	13.0278		371.035	12.5833	369.895	13.0278		-378.173	12.123	-379.823	12.5008		-384.169	11.9249	-379.823	12.5008		-396.127	12.6484	-379.823	12.5008		372.255	12.6377	359.648	12.317	362.562	11.9706	371.995	12.1518
376.25	12.9355	368.73	13.0015		371.089	12.6449	368.73	13.0015		-375.676	11.9067	-380.591	12.5765		-383.317	11.9006	-380.591	12.5765		-393.337	12.5144	-380.591	12.5765		354.784	11.8245	359.436	12.3309	370.077	12.3897	370.865	12.1347
367.723	12.3558	361.346	12.668		376.852	12.8784	361.346	12.668		-391.315	12.8603	-379.234	12.543		-385.988	12.1321	-379.234	12.543		-386.501	12.2318	-379.234	12.543		376.154	12.9932	362.255	12.4875	369.462	12.3137	367.944	12.0508
368.361	12.5681	358.912	12.5718		375.165	12.9058	358.912	12.5718		-389.149	12.6785	-379.758	12.6124		-402.186	12.9899	-379.758	12.6124		-388.227	12.3773	-379.758	12.6124		365.996	12.5345	361.451	12.5161	355.426	11.8126	370.249	12.219
365.202	12.3845	356.22	12.4648		383.546	13.2351	356.22	12.4648		-393.52	12.996	-378.016	12.5568		-393.795	12.5462	-378.016	12.5568		-394.595	12.6901	-378.016	12.5568		360.019	12.286	360.677	12.5124	367.164	12.3352	369.759	12.243
374.054	12.8756	355.416	12.4577		367.702	12.5462	355.416	12.4577		-387.424	12.7109	-373.564	12.3549		-387.567	12.3329	-373.564	12.3549		-387.425	12.4111	-373.564	12.3549		371.586	12.8375	360.89	12.5638	372.514	12.7187	370.372	12.2755
367.622	12.5828	354.39	12.4408		371.266	12.6266	354.39	12.4408		-369.842	11.8835	-369.461	12.1875		-388.364	12.3582	-369.461	12.1875		-387.948	12.4684	-369.461	12.1875		371.4	12.8936	360.012	12.5722	365.825	12.3474	371.684	12.365
377.654	13.2274	360.102	12.7588		371.64	12.9106	360.102	12.7588		-385.36	12.6019	-367.901	12.1626		-386.661	12.1987	-367.901	12.1626		-383.731	12.1228	-367.901	12.1626		363.285	12.4484	360.46	12.6391	356.67	12.0143	373.338	12.4492
372.759	12.9297	358.712	12.7253		351.176	11.8319	358.712	12.7253		-387.6	12.8627	-366.785	12.1178		-390.596	12.4802	-366.785	12.1178		-380.823	12.1706	-366.785	12.1178		360.47	12.4122	362.564	12.7487	354.295	11.7201	372.604	12.4148
361.876	12.401	361.092	12.8952		350.997	11.81	361.092	12.8952		-385.325	12.7695	-372.122	12.4345		-376.673	11.7924	-372.122	12.4345		-382.795	12.2458	-372.122	12.4345		367.594	12.7029	364.538	12.8932	358.173	12.0591	372.504	12.4259
374.329	13.1597	363.255	13.0467		363.59	12.5614	363.255	13.0467		-369.377	12.0338	-374.946	12.6063		-385.29	12.2944	-374.946	12.6063		-384.857	12.3963	-374.946	12.6063		361.454	12.5495	362.087	12.7958	360.886	12.1489	374.442	12.5905
370.383	12.9489	361.322	12.9745		363.248	12.4829	361.322	12.9745		-383.152	12.7601	-378.276	12.8119		-390.661	12.5937	-378.276	12.8119		-384.256	12.3827	-378.276	12.8119		368.307	12.7858	360.995	12.7859	363.986	12.4366	372.013	12.5241
375.538	13.3925	360.245	12.9658		367.251	12.7241	360.245	12.9658		-370.698	12.1556	-378.09	12.8245		-392.992	12.6692	-378.09	12.8245		-378.906	12.0322	-378.09	12.8245		353.332	12.2468	358.646	12.7095	375.926	12.9222	368.863	12.4016
367.77	12.9045	359.327	12.9399		359.117	12.3567	359.327	12.9399		-369.959	12.17	-376.024	12.7772		-388.347	12.5711	-376.024	12.7772		-395.985	13.1075	-376.024	12.7772		366.047	12.8073	356.502	12.6636	361.31	12.2094	366.296	12.2876
370.785	13.1346	357.018	12.8285		355.179	12.2059	357.018	12.8285		-378.492	12.5381	-372.223	12.5979		-393.75	12.8779	-372.223	12.5979		-395.118	13.2161	-372.223	12.5979		369.911	13.0209	354.068	12.5838	362.694	12.4246	363.993	12.2352
362.656	12.8049	354.042	12.6972		351.934	12.1093	354.042	12.6972		-370.771	12.1743	-370.69	12.5632		-385.468	12.3193	-370.69	12.5632		-371.856	11.9562	-370.69	12.5632		366.493	12.84	352.464	12.5654	360.708	12.1464	362.294	12.1967
371.566	13.2325	357.361	12.9177		356.507	12.3982	357.361	12.9177		-380.575	12.6749	-368.128	12.4624		-382.704	12.3556	-368.128	12.4624		-384.01	12.5837	-368.128	12.4624		372.055	13.1945	351.769	12.5445	367.063	12.746	364.099	12.3307
366.065	12.8525	357.607	12.9472		351.067	12.086	357.607	12.9472		-362.935	11.829	-367.332	12.4439		-387.018	12.5145	-367.332	12.4439		-383.052	12.3819	-367.332	12.4439		370.564	13.1794	350.039	12.4837	368.651	12.8434	367.231	12.529
355.267	12.4753	356.542	12.9164		347.607	12.014	356.542	12.9164		-361.672	11.8608	-369.649	12.5805		-384.679	12.4573	-369.649	12.5805		-376.256	12.3085	-369.649	12.5805		363.36	12.8403	348.469	12.4383	366.051	12.8412	368.488	12.6659
365.722	13.0541	356.031	12.9382		357.793	12.5808	356.031	12.9382		-364.863	12.1234	-370.725	12.6735		-384.1	12.4938	-370.725	12.6735		-384.427	12.7918	-370.725	12.6735		374.103	13.4406	346.55	12.354	364.337	12.6037	369.666	12.7438
363.7	13.035	355.855	12.9719		367.982	13.081	355.855	12.9719		-360.39	11.9083	-368.631	12.6037		-375.467	12.1097	-368.631	12.6037		-387.769	12.9004	-368.631	12.6037		364.282	12.9589	347.237	12.4064	375.998	13.2776	365.353	12.5557
373.387	13.6507	353.194	12.8474		367.486	13.0217	353.194	12.8474		-354.195	11.6146	-367.744	12.5956		-374.662	12.0865	-367.744	12.5956		-380.742	12.6171	-367.744	12.5956		358.515	12.6937	346.665	12.4131	369.323	12.8577	361.842	12.381
370.56	13.442	350.302	12.7298		365.425	13.0192	350.302	12.7298		-367.309	12.2836	-370.025	12.7334		-370.02	11.9177	-370.025	12.7334		-385.682	12.8656	-370.025	12.7334		348.334	12.213	346.644	12.4496	372.174	13.0855	358.818	12.2526
360.048	12.9335	352.062	12.8402		359.753	12.6611	352.062	12.8402		-378.601	12.9509	-366.939	12.6064		-363.388	11.5661	-366.939	12.6064		-386.854	12.9829	-366.939	12.6064		338.6	11.75	349.028	12.5932	367.57	12.9238	359.648	12.317
352.644	12.5009	350.966	12.7963		356.334	12.5577	350.966	12.7963		-376.426	12.8626	-366.893	12.6351		-378.621	12.4138	-366.893	12.6351		-389.234	13.1763	-366.893	12.6351		341.407	11.9222	349.297	12.6553	366.027	12.9208	359.436	12.3309
351.22	12.4892	348.791	12.7093		344.331	11.9566	348.791	12.7093		-371.166	12.5527	-369.261	12.7738		-371.783	12.137	-369.261	12.7738		-393.05	13.4066	-369.261	12.7738		356.152	12.7363	348.078	12.618	365.906	12.8222	362.255	12.4875
366.234	13.2858	344.729	12.5341		348.969	12.2844	344.729	12.5341		-370.361	12.6525	-367.693	12.7168		-373.716	12.2261	-367.693	12.7168		-382.798	12.9155	-367.693	12.7168		363.102	13.0625	350.361	12.7682	358.255	12.4961	361.451	12.5161
352.823	12.5853	342.696	12.4509		345.614	12.1321	342.696	12.4509		-374.798	12.822	-366.692	12.7096		-367.128	11.9329	-366.692	12.7096		-364.101	11.9673	-366.692	12.7096		361.597	13.077	350.762	12.7978	360.81	12.7574	360.677	12.5124
355.965	12.8038	341.746	12.4389		344.214	12.1035	341.746	12.4389		-372.092	12.7578	-368.545	12.8472		-361.973	11.7088	-368.545	12.8472		-378.275	12.6946	-368.545	12.8472		367.01	13.449	345.792	12.5664	361.05	12.8552	360.89	12.5638
357.475	13.081	342.335	12.5117		343.159	12.1108	342.335	12.5117		-364.812	12.3306	-367.437	12.8124		-366.829	11.9448	-367.437	12.8124		-383.332	12.9826	-367.437	12.8124		356.797	13.0496	346.196	12.62	334.623	11.5089	360.012	12.5722
351.234	12.6157	341.509	12.4958		335.304	11.6365	341.509	12.4958		-354.828	11.9467	-364.64	12.7146		-387.003	12.9589	-364.64	12.7146		-383.114	12.9612	-364.64	12.7146		351.108	12.7825	344.815	12.5717	352.107	12.471	360.46	12.6391
364.556	13.5964	344.117	12.6734		346.932	12.382	344.117	12.6734		-365.795	12.4624	-365.127	12.7808		-382.56	12.7517	-365.127	12.7808		-369.536	12.2908	-365.127	12.7808		360.129	13.2683	342.677	12.4964	339.995	11.8723	362.564	12.7487
362.358	13.3486	342.838	12.6506		357.123	12.9548	342.838	12.6506		-371.382	12.7231	-360.878	12.5921		-380.825	12.6788	-360.878	12.5921		-363.965	12.1301	-360.878	12.5921		344.836	12.2546	341.05	12.4774	343.547	11.9462	364.538	12.8932
349.293	12.7025	341.81	12.6373		362.455	13.2391	341.81	12.6373		-377.983	13.2811	-358.622	12.5001		-381.9	12.8205	-358.622	12.5001		-368.566	12.4467	-358.622	12.5001		340.957	12.1661	343.176	12.6308	353.416	12.5464	362.087	12.7958
347.253	12.6308	342.221	12.6839		362.952	13.2704	342.221	12.6839		-362.636	12.3451	-358.415	12.533		-377.889	12.6365	-358.415	12.533		-370.584	12.5301	-358.415	12.533		348.356	12.6418	343.101	12.6705	353.403	12.4111	360.995	12.7859
338.614	12.2836	341.939	12.7071		354.526	12.7561	341.939	12.7071		-363.51	12.576	-358.179	12.5603		-374.841	12.4327	-358.179	12.5603		-371.18	12.5477	-358.179	12.5603		348.392	12.6492	343.971	12.7515	353.998	12.6546	358.646	12.7095
349.029	12.7914	341.352	12.7209		346.037	12.4952	341.352	12.7209		-359.765	12.254	-357.79	12.5537		-364.437	12.0433	-357.79	12.5537		-365.777	12.3426	-357.79	12.5537		343.077	12.4206	343.006	12.7637	367.763	13.4105	356.502	12.6636
360.052	13.3689	342.678	12.8054		350.932	12.7781	342.678	12.8054		-366.095	12.7088	-359.882	12.6813		-364.675	12.0277	-359.882	12.6813		-370.044	12.654	-359.882	12.6813		344.389	12.4871	345.053	12.8717	349.118	12.5781	354.068	12.5838
342.003	12.5822	343.543	12.8686		340.573	12.2411	343.543	12.8686		-366.874	12.8622	-360.412	12.7395		-375.953	12.6332	-360.412	12.7395		-374.852	12.9276	-360.412	12.7395		346.345	12.6725	346.684	12.9701	360.101	12.9813	352.464	12.5654
346.081	12.7183	343.949	12.9035		345.417	12.4732	343.949	12.9035		-364.529	12.6492	-358.134	12.6493		-379.582	12.9336	-358.134	12.6493		-364.367	12.4455	-358.134	12.6493		364.201	13.561	346.978	12.9936	359.942	13.1007	351.769	12.5445
346.736	12.7894	344.327	12.9441		341.981	12.3889	344.327	12.9441		-365.056	12.7862	-359.863	12.7901		-362.241	12.0294	-359.863	12.7901		-370.787	12.806	-359.863	12.7901		357.05	13.3745	345.521	12.9509	353.865	12.6621	350.039	12.4837
348.828	13.0233	343.38	12.9149		349.263	12.81	343.38	12.9149		-366.957	12.8373	-360.502	12.8804		-358.586	11.8917	-360.502	12.8804		-370.522	12.6852	-360.502	12.8804		354.69	13.191	344.057	12.8654	340.757	12.1854	348.469	12.4383
353.324	13.244	343.56	12.9573		350.299	12.7777	343.56	12.9573		-365.315	12.8049	-359.395	12.8773		-373.186	12.7353	-359.395	12.8773		-362.127	12.2259	-359.395	12.8773		343.698	12.6646	343.306	12.8766	342.691	12.2321	346.55	12.354
340.781	12.5315	340.848	12.8618		351.64	12.9044	340.848	12.8618		-362.305	12.6278	-358.229	12.849		-370.722	12.5262	-358.229	12.849		-361.722	12.2558	-358.229	12.849		354.171	13.2996	342.733	12.9051	346.655	12.4344	347.237	12.4064
339.804	12.5702	338.528	12.8204		353.873	13.0738	338.528	12.8204		-371.432	13.2351	-358.9	12.9356		-376.929	12.9077	-358.9	12.9356		-363.901	12.4064	-358.9	12.9356		336.794	12.3348	341.353	12.8766	347.484	12.5303	346.665	12.4131
338.02	12.4815	338.083	12.8341		364.671	13.79	338.083	12.8341		-370.382	13.1754	-357.357	12.8674		-369.662	12.504	-357.357	12.8674		-363.464	12.4173	-357.357	12.8674		344.547	12.8333	342.004	12.9744	336.961	12.0221	346.644	12.4496
359.429	13.7802	336.208	12.7635		372.043	14.3275	336.208	12.7635		-367.997	13.1978	-357.256	12.875		-366.708	12.4672	-357.256	12.875		-373.31	13.0104	-357.256	12.875		350.922	13.0858	343.474	13.0873	349.558	12.6771	349.028	12.5932
354.734	13.5333	335.833	12.7791		357.863	13.4433	335.833	12.7791		-364.798	12.8578	-357.319	12.9209		-361.569	12.2124	-357.319	12.9209		-375.132	13.1723	-357.319	12.9209		350.91	13.1315	341.53	13.0101	337.226	12.1884	349.297	12.6553
335.18	12.4743	334.509	12.7583		359.131	13.5375	334.509	12.7583		-350.105	12.2977	-357.541	12.9914		-363.289	12.4298	-357.541	12.9914		-359.182	12.3417	-357.541	12.9914		368.837	14.1321	341.614	13.0434	342.228	12.414	348.078	12.618
342.374	12.8796	335.324	12.8182		368.31	13.978	335.324	12.8182		-354.929	12.5945	-357.248	12.9834		-366.388	12.5433	-357.248	12.9834		-361.111	12.5221	-357.248	12.9834		357.482	13.6655	341.578	13.084	351.38	12.8364	350.361	12.7682
339.034	12.7819	336.678	12.923		353.622	13.4421	336.678	12.923		-357.118	12.8189	-356.769	13.0039		-360.211	12.2329	-356.769	13.0039		-368.064	12.8377	-356.769	13.0039		350.226	13.1658	341.101	13.0489	341.85	12.3105	350.762	12.7978
332.094	12.4217	339.164	13.0705		345.955	12.9962	339.164	13.0705		-351.753	12.423	-356.85	13.0641		-369.071	12.7505	-356.85	13.0641		-363.654	12.5008	-356.85	13.0641		348.33	13.0786	339.177	12.9859	354.04	13.0599	345.792	12.5664
346.339	13.1826	339.208	13.1093		351.38	13.4713	339.208	13.1093		-359.39	12.9187	-356.064	13.0501		-374.005	13.1168	-356.064	13.0501		-356.781	12.2927	-356.064	13.0501		340.245	12.6881	340.625	13.1121	340.995	12.4929	346.196	12.62
345.248	13.1336	342.054	13.2597		347.645	13.1932	342.054	13.2597		-358.724	12.8293	-356.87	13.1004		-374.582	13.0529	-356.87	13.1004		-369.055	12.8713	-356.87	13.1004		342.9	12.9704	337.177	12.9678	344.435	12.7585	344.815	12.5717
338.145	12.7377	340.139	13.187		348.173	13.1986	340.139	13.187		-360.215	13.1547	-357.137	13.158		-385.434	13.8056	-357.137	13.158		-364.692	12.8784	-357.137	13.158		343.944	13.0752	337.41	13.0101	356.28	13.444	342.677	12.4964
338.065	12.7326	339.945	13.1929		349.27	13.3271	339.945	13.1929		-357.985	12.8192	-357.353	13.201		-376.423	13.1775	-357.353	13.201		-353.524	12.2228	-357.353	13.201		350.271	13.4264	335.409	12.9785	358.928	13.6239	341.05	12.4774
348.306	13.2739	341.703	13.3396		342.097	12.9348	341.703	13.3396		-351.194	12.561	-357.799	13.2442		-361.801	12.4344	-357.799	13.2442		-365.163	12.8471	-357.799	13.2442		336.456	12.8667	335.982	13.0376	342.175	12.7251	343.176	12.6308
339.127	12.8748	340.789	13.3305		340.149	12.8884	340.789	13.3305		-348.9	12.5662	-360.203	13.4379		-365.556	12.7503	-360.203	13.4379		-363.261	12.7685	-360.203	13.4379		344.4	13.1072	334.623	13.0018	350.331	13.2488	343.101	12.6705
336.655	12.8604	338.052	13.2481		334.695	12.5736	338.052	13.2481		-348.173	12.5375	-360.014	13.4988		-366.935	12.9484	-360.014	13.4988		-362.313	12.7994	-360.014	13.4988		337.206	12.9636	336.047	13.1109	341.239	12.7035	343.971	12.7515
331.861	12.6422	338.961	13.3317		345.084	13.0973	338.961	13.3317		-360.792	13.2506	-359.359	13.5201		-359.316	12.6405	-359.359	13.5201		-362.949	12.7902	-359.359	13.5201		349.031	13.6697	335.235	13.1002	339.544	12.6564	343.006	12.7637
343.718	13.2318	338.669	13.3552		345.075	13.3441	338.669	13.3552		-350.984	12.7419	-360.326	13.628		-367.792	13.0085	-360.326	13.628		-354.854	12.4355	-360.326	13.628		348.96	13.5856	337.552	13.2351	345.353	13.0193	345.053	12.8717
343.91	13.2001	336.584	13.2665		336.914	12.9797	336.584	13.2665		-352.793	12.8472	-359.804	13.6421		-355.787	12.3211	-359.804	13.6421		-361.06	12.7719	-359.804	13.6421		333.854	12.9791	338.588	13.3522	341.674	12.7719	346.684	12.9701
338.195	13.0285	338.66	13.4059		343.8	13.4699	338.66	13.4059		-358.166	13.2151	-356.954	13.4906		-359.877	12.6044	-356.954	13.4906		-363.157	12.9762	-356.954	13.4906		337.101	13.1028	340.219	13.4803	339.863	12.7381	346.978	12.9936
343.3	13.2597	339.478	13.4653		341.773	13.2167	339.478	13.4653		-353.115	13.0208	-354.109	13.345		-358.64	12.6979	-354.109	13.345		-364.325	13.0461	-354.109	13.345		332.973	12.8984	341.418	13.5842	340.942	12.7371	345.521	12.9509
350.066	13.7495	338.669	13.4535		341.913	13.3532	338.669	13.4535		-356.856	13.1597	-355.65	13.4465		-360.198	12.8828	-355.65	13.4465		-360.995	12.9938	-355.65	13.4465		335.616	13.0532	341.87	13.6432	343.304	12.9754	344.057	12.8654
336.397	13.0077	338.18	13.4692		344.471	13.5316	338.18	13.4692		-358.065	13.2736	-353.611	13.3355		-362.528	12.9132	-353.611	13.3355		-351.689	12.3979	-353.611	13.3355		334.948	13.0633	342.854	13.742	356.053	13.5884	343.306	12.8766
348.493	13.7216	336.958	13.4528		343.594	13.477	336.958	13.4528		-360.894	13.3673	-352.161	13.3164		-354.468	12.5219	-352.161	13.3164		-351.879	12.4988	-352.161	13.3164		343.175	13.5755	341.536	13.67	340.259	12.8179	342.733	12.9051
335.979	13.0892	335.695	13.4473		334.096	12.9545	335.695	13.4473		-353.852	13.0103	-352.405	13.392		-360.701	12.9684	-352.405	13.392		-350.954	12.5438	-352.405	13.392		350.471	13.9831	340.197	13.6424	337.344	12.7633	341.353	12.8766
353.114	14.1131	336.2	13.5485		346.288	13.6818	336.2	13.5485		-351.804	13.0991	-354.44	13.5661		-353.343	12.537	-354.44	13.5661		-356.338	12.7737	-354.44	13.5661		348.119	13.9984	339.574	13.6492	338.286	12.9965	342.004	12.9744
339.294	13.366	336.432	13.6178		350.38	13.9636	336.432	13.6178		-352.822	13.1696	-352.108	13.5247		-355.318	12.645	-352.108	13.5247		-361.978	13.0679	-352.108	13.5247		336.156	13.3556	340.145	13.7067	341.795	13.26	343.474	13.0873
332.231	12.9728	336.723	13.6991		354.824	14.2835	336.723	13.6991		-345.37	12.8664	-352.967	13.6535		-352.964	12.6776	-352.967	13.6535		-360.616	13.0662	-352.967	13.6535		346.728	13.8564	339.479	13.6954	339.717	12.9525	341.53	13.0101
335.416	13.2514	337.142	13.7631		339.212	13.5332	337.142	13.7631		-349.601	13.0947	-353.614	13.7262		-358.181	12.8625	-353.614	13.7262		-359.753	13.1222	-353.614	13.7262		340.585	13.6101	339.977	13.7975	337.806	13.0079	341.614	13.0434
332.804	13.0932	336.191	13.7442		338.345	13.4988	336.191	13.7442		-352.561	13.199	-354.769	13.7952		-357.205	12.8872	-354.769	13.7952		-355.714	12.8077	-354.769	13.7952		341.912	13.8426	340.799	13.8877	339.87	13.0808	341.578	13.084
335.732	13.2373	336.78	13.7947		341.701	13.5351	336.78	13.7947		-350.968	13.2087	-355.077	13.8407		-352.454	12.6859	-355.077	13.8407		-361.69	13.2665	-355.077	13.8407		340.828	13.7348	339.922	13.8656	348.078	13.5367	341.101	13.0489
335.541	13.3061	336.649	13.8175		339.424	13.5473	336.649	13.8175		-349.604	13.2384	-355.319	13.856		-354.291	12.8274	-355.319	13.856		-349.397	12.5917	-355.319	13.856		339.742	13.6394	338.579	13.8762	345.438	13.5174	339.177	12.9859
333.721	13.1873	336.557	13.8542		338.432	13.5317	336.557	13.8542		-351.491	13.2644	-355.138	13.8651		-355.083	12.8226	-355.138	13.8651		-353.578	12.9085	-355.138	13.8651		337.995	13.5527	337.659	13.9005	334.196	12.9756	340.625	13.1121
345.955	13.9121	337.843	13.9646		336.952	13.5285	337.843	13.9646		-351.121	13.3193	-354.264	13.8763		-355.092	12.9058	-354.264	13.8763		-356.71	13.1312	-354.264	13.8763		341.47	13.8767	337.284	13.8955	343.67	13.4371	337.177	12.9678
335.076	13.3286	339.259	14.0898		341.439	13.8234	339.259	14.0898		-352.186	13.4607	-353.728	14.0197		-352.047	12.8513	-353.728	14.0197		-352.606	12.8858	-353.728	14.0197		347.272	14.229	336.912	13.9142	347.041	13.6947	337.41	13.0101
337.023	13.5868	338.056	14.0826		341.299	13.7089	338.056	14.0826		-352.689	13.5183	-354.009	14.3574		-360.129	13.3379	-354.009	14.3574		-355.019	13.0299	-354.009	14.3574		337.762	13.6833	336.757	13.9483	339.618	13.2932	335.409	12.9785
336.49	13.6333	339.015	14.2014		338.859	13.5995	339.015	14.2014		-352.736	13.5218	-355.336	14.7979		-351.444	12.8627	-355.336	14.7979		-357.157	13.1709	-355.336	14.7979		339.418	13.9304	336.413	13.9422	340.526	13.4579	335.982	13.0376
334.98	13.5338	339.685	14.284		346.441	14.2796	339.685	14.284		-352.778	13.5597	-354.664	15.1409		-352.631	12.8571	-354.664	15.1409		-355.294	12.9941	-354.664	15.1409		332.81	13.5757	335.195	13.8848	333.808	13.0343	334.623	13.0018
337.097	13.745	338.803	14.2929		343.322	14.1156	338.803	14.2929		-351.649	13.5551	-356.022	15.5864		-359.498	13.3032	-356.022	15.5864		-361.684	13.4411	-356.022	15.5864		338.601	13.9579	335.876	14.0027	335.579	13.1301	336.047	13.1109
333.277	13.5519	338.346	14.2853		342.388	14.0649	338.346	14.2853		-348.808	13.4141	-355.562	15.8291		-348.893	12.8353	-355.562	15.8291		-365.167	13.743	-355.562	15.8291		339.166	14.0514	335.841	14.0686	344.526	13.676	335.235	13.1002
343.004	14.1312	339.197	14.3617		344.855	14.32	339.197	14.3617		-355.803	13.8788	-354.192	15.8516		-345.558	12.6236	-354.192	15.8516		-353.098	13.1349	-354.192	15.8516		338.627	14.0291	337.083	14.241	336.997	13.4171	337.552	13.2351
331.739	13.5568	338.664	14.3688		346.382	14.3626	338.664	14.3688		-356.363	13.8899	-352.324	15.8042		-352.708	13.0722	-352.324	15.8042		-351.303	13.009	-352.324	15.8042		337.988	14.0191	336.849	14.3055	339.678	13.4296	338.588	13.3522
334.236	13.7374	336.22	14.2888		345.273	14.3885	336.22	14.2888		-356.864	13.8671	-351.799	15.805		-354.371	13.1999	-351.799	15.805		-357.95	13.444	-351.799	15.805		342.362	14.3486	338.07	14.455	344.122	13.8455	340.219	13.4803
345.161	14.324	337.754	14.4022		339.366	14.101	337.754	14.4022		-348.9	13.5597	-349.183	15.7428		-353.896	13.1948	-349.183	15.7428		-352.779	13.0882	-349.183	15.7428		337.091	13.9636	336.897	14.4192	339.959	13.5569	341.418	13.5842
329.959	13.599	336.086	14.3831		340.578	14.1845	336.086	14.3831		-353.356	13.855	-346.358	15.6657		-349.419	13.0028	-346.358	15.6657		-350.235	13.0208	-346.358	15.6657		342.978	14.5022	337.126	14.4835	348.852	14.1557	341.87	13.6432
335.482	13.9136	335.856	14.4619		347.87	14.5445	335.856	14.4619		-350.471	13.7227	-345.256	15.7311		-353.652	13.3179	-345.256	15.7311		-354.311	13.3926	-345.256	15.7311		341.838	14.397	334.732	14.3697	337.988	13.7066	342.854	13.742
336.645	14.2193	335.725	14.5116		336.846	13.9765	335.725	14.5116		-354.398	14.167	-342.593	15.6662		-356.879	13.479	-342.593	15.6662		-365.827	14.0188	-342.593	15.6662		335.928	14.3707	334.644	14.4054	342.724	13.9517	341.536	13.67
331.832	13.849	337.863	14.668		346.163	14.8054	337.863	14.668		-348.533	13.8426	-341.285	15.7265		-358.944	13.6107	-341.285	15.7265		-361.807	13.9027	-341.285	15.7265		337.303	14.3992	334.151	14.4076	342.322	14.0486	340.197	13.6424
344.987	14.5814	335.522	14.6055		338.154	14.3377	335.522	14.6055		-349.118	13.9301	-339.457	15.6622		-357.785	13.5584	-339.457	15.6622		-362.12	13.8161	-339.457	15.6622		338.296	14.4155	334.61	14.5081	337.745	13.6659	339.574	13.6492
340.035	14.4521	338.401	14.8363		340.057	14.5942	338.401	14.8363		-355.115	14.2563	-339.77	15.7284		-352.553	13.305	-339.77	15.7284		-352.371	13.6246	-339.77	15.7284		336.783	14.3912	335.522	14.6301	343.362	13.9504	340.145	13.7067
330.642	13.8331	339.772	14.9369		344.22	14.784	339.772	14.9369		-354.514	14.1735	-338.008	15.6346		-349.584	13.098	-338.008	15.6346		-354.241	13.5526	-338.008	15.6346		337.638	14.3996	337.151	14.7787	336.369	13.6299	339.479	13.6954
331.974	14.0019	339.609	14.9786		338.375	14.539	339.609	14.9786		-353.768	14.2	-338.379	15.6967		-359.325	13.6768	-338.379	15.6967		-353.423	13.5058	-338.379	15.6967		339.597	14.571	337.436	14.8495	340.009	13.9432	339.977	13.7975
335.391	14.1518	339.506	15.0122		349.801	15.2867	339.506	15.0122		-354.928	14.2602	-337.105	15.626		-359.979	13.7585	-337.105	15.626		-351.835	13.456	-337.105	15.626		313.71	13.2171	338.118	14.9717	337.047	13.767	340.799	13.8877
337.16	14.2733	340.044	15.0623		334.278	14.414	340.044	15.0623		-352.523	14.236	-338.057	15.7869		-354.283	13.5032	-338.057	15.7869		-359.724	14.0571	-338.057	15.7869		319.833	13.5662	338.618	15.0297	332.916	13.6484	339.922	13.8656
335.746	14.3839	339.219	15.077		345.175	15.0338	339.219	15.077		-351.992	14.2509	-338.783	15.9459		-351.958	13.4464	-338.783	15.9459		-353.382	13.6561	-338.783	15.9459		322.823	13.6351	336.883	14.9374	339.644	14.1135	338.579	13.8762
332.391	14.2342	337.72	15.0857		343.885	14.9218	337.72	15.0857		-348.948	14.2255	-337.247	15.9331		-349.881	13.5376	-337.247	15.9331		-356.397	13.7947	-337.247	15.9331		317.161	13.4385	335.923	14.9238	347.783	14.4974	337.659	13.9005
338.808	14.7558	337.551	15.1387		334.615	14.5972	337.551	15.1387		-351.504	14.46	-334.643	15.8534		-346.402	13.3368	-334.643	15.8534		-354.801	13.9472	-334.643	15.8534		316.504	13.3945	337.142	15.0334	333.626	13.9348	337.284	13.8955
335.579	14.4194	336.585	15.187		341.978	15.2031	336.585	15.187		-355.743	14.711	-331.267	15.7311		-351.478	13.6554	-331.267	15.7311		-356.118	13.9892	-331.267	15.7311		319.398	13.7218	337.577	15.119	341.326	14.3757	336.912	13.9142
328.866	14.1965	335.772	15.2222		331.88	14.5431	335.772	15.2222		-353.155	14.6092	-325.523	15.3955		-356	13.9645	-325.523	15.3955		-351.897	13.7889	-325.523	15.3955		323.034	13.9732	336.9	15.1861	337.547	14.257	336.757	13.9483
331.261	14.3681	336.045	15.2647		336.87	14.98	336.045	15.2647		-347.523	14.2704	-319.953	15.0701		-356.502	13.9862	-319.953	15.0701		-354.323	14.0512	-319.953	15.0701		315.41	13.6459	336.739	15.2354	340.945	14.2754	336.413	13.9422
322.683	13.8329	334.498	15.2042		340.15	15.1189	334.498	15.2042		-349.582	14.6322	-318.057	14.9938		-351.656	13.8187	-318.057	14.9938		-358.766	14.4206	-318.057	14.9938		319.01	13.7901	334.926	15.1798	336.412	14.2581	335.195	13.8848
322.625	13.9316	335.215	15.3054		336.691	14.9881	335.215	15.3054		-333.181	13.5713	-316.603	14.9296		-350.361	13.8105	-316.603	14.9296		-352.816	14.1477	-316.603	14.9296		316.745	13.8112	332.723	15.1295	340.341	14.3996	335.876	14.0027
318.521	13.8005	335.582	15.3606		333.82	14.8656	335.582	15.3606		-324.368	13.0776	-316.341	14.9394		-347.833	13.6395	-316.341	14.9394		-354.861	14.1698	-316.341	14.9394		319.115	13.8795	331.243	15.0744	342.136	14.5785	335.841	14.0686
317.209	13.5659	335.461	15.4176		340.225	15.2619	335.461	15.4176		-336.018	13.6857	-316.995	15.0292		-347.381	13.6508	-316.995	15.0292		-354.203	14.3303	-316.995	15.0292		321.736	13.9806	330.852	15.0575	334.368	14.2061	337.083	14.241
312.254	13.39	332.982	15.3528		323.566	14.142	332.982	15.3528		-336.424	13.8633	-318.333	15.1713		-355.832	14.1628	-318.333	15.1713		-351.101	13.9888	-318.333	15.1713		321.707	14.0792	329.988	15.0639	335.618	14.355	336.849	14.3055
313.725	13.7088	333.73	15.4685		330.992	14.8258	333.73	15.4685		-332.33	13.7327	-317.88	15.194		-357.946	14.2889	-317.88	15.194		-349.476	14.0478	-317.88	15.194		313.941	13.7842	331.551	15.2101	334.009	14.3867	338.07	14.455
314.613	13.6507	331.077	15.3937		334.26	15.0685	331.077	15.3937		-331.147	13.7303	-317.713	15.2641		-350.897	14.2006	-317.713	15.2641		-355.96	14.3943	-317.713	15.2641		319.21	14.1364	332.651	15.3333	343.47	14.9678	336.897	14.4192
308.219	13.3365	329.175	15.3557		337.482	15.5077	329.175	15.3557		-327.653	13.5576	-318.039	15.3687		-358.657	14.6055	-318.039	15.3687		-356.173	14.475	-318.039	15.3687		313.803	13.7349	333.116	15.4183	341.064	14.9099	337.126	14.4835
317.836	13.9368	328.18	15.357		334.981	15.2555	328.18	15.357		-330.398	13.7358	-318.027	15.4237		-354.949	14.4091	-318.027	15.4237		-349.248	14.1574	-318.027	15.4237		316.432	13.9855	332.125	15.4456	335.861	14.5104	334.732	14.3697
313.517	13.7306	328.987	15.4532		338.887	15.7141	328.987	15.4532		-334.187	13.9413	-315.789	15.3002		-357.487	14.5417	-315.789	15.3002		-352.981	14.5088	-315.789	15.3002		311.477	13.6861	332.481	15.5317	332.973	14.4392	334.644	14.4054
318.313	13.8984	329.354	15.5218		339.215	15.6494	329.354	15.5218		-333.143	13.8472	-314.463	15.2767		-353.985	14.4756	-314.463	15.2767		-354.124	14.7849	-314.463	15.2767		321.021	14.4171	331.999	15.5853	330.313	14.298	334.151	14.4076
319.087	14.0232	329.919	15.5797		341.424	15.84	329.919	15.5797		-340.514	14.359	-313.633	15.2792		-353.928	14.3373	-313.633	15.2792		-357.21	14.8735	-313.633	15.2792		315.692	14.0006	330.862	15.5639	329.085	14.2926	334.61	14.5081
314.993	13.8306	330.867	15.6643		341.47	15.9232	330.867	15.6643		-331.947	13.9603	-312.972	15.2571		-353.796	14.4435	-312.972	15.2571		-354.709	14.6982	-312.972	15.2571		312.142	13.7888	328.93	15.5159	338.405	14.8914	335.522	14.6301
315.541	13.91	332.409	15.7921		329.565	15.1692	332.409	15.7921		-328.114	13.7428	-312.575	15.3005		-348.111	14.21	-312.575	15.3005		-355.199	14.7902	-312.575	15.3005		314.96	14.0431	329.729	15.5837	334.306	14.6594	337.151	14.7787
318.699	14.2618	331.39	15.7827		326.623	14.9473	331.39	15.7827		-336.402	14.2652	-312.57	15.3906		-347.174	14.1411	-312.57	15.3906		-350.879	14.6394	-312.57	15.3906		320.67	14.2517	328.64	15.5578	332.391	14.599	337.436	14.8495
320.945	14.47	330.68	15.8049		329.321	15.1917	330.68	15.8049		-333.875	14.0514	-313.263	15.4565		-359.081	15.125	-313.263	15.4565		-354.454	14.9037	-313.263	15.4565		319.341	14.4093	328.169	15.5702	337.943	14.9691	338.118	14.9717
315.958	14.1052	330.203	15.8581		332.037	15.407	330.203	15.8581		-332.601	14.0815	-312.992	15.477		-350.678	14.5635	-312.992	15.477		-357.103	14.9513	-312.992	15.477		324.881	14.6579	326.581	15.5014	336.616	14.8879	338.618	15.0297
316.854	14.0533	329.79	15.8864		335.324	15.7688	329.79	15.8864		-337.112	14.4078	-311.546	15.4193		-350.908	14.6492	-311.546	15.4193		-346.04	14.2699	-311.546	15.4193		323.267	14.4607	326.188	15.5054	324.563	14.3902	336.883	14.9374
307.341	13.667	326.682	15.7754		320.39	14.8826	326.682	15.7754		-333.145	14.1429	-312.533	15.4893		-350.196	14.6896	-312.533	15.4893		-353.005	14.7993	-312.533	15.4893		323.64	14.6639	323.738	15.4312	327.428	14.4258	335.923	14.9238
321.075	14.4907	325.787	15.776		326.374	15.2205	325.787	15.776		-331.871	14.1504	-313.387	15.5542		-355.43	14.9425	-313.387	15.5542		-360.528	15.6109	-313.387	15.5542		313.972	14.2198	322.417	15.4188	333.981	15.0751	337.142	15.0334
315.123	14.2891	325.631	15.7897		325.861	15.273	325.631	15.7897		-332.491	14.226	-313.198	15.5836		-343.484	14.3717	-313.198	15.5836		-345.606	14.6877	-313.198	15.5836		321.224	14.5903	318.926	15.2399	333.428	15.069	337.577	15.119
319.266	14.4024	325.759	15.8294		305.896	14.0719	325.759	15.8294		-330.535	14.2443	-313.682	15.6647		-350.101	14.6515	-313.682	15.6647		-347.849	14.8922	-313.682	15.6647		314.757	14.3593	314.902	15.058	329.534	14.8805	336.9	15.1861
319.527	14.5661	324.673	15.8214		304.402	13.9395	324.673	15.8214		-332.141	14.2921	-315.505	15.8316		-347.618	14.7461	-315.505	15.8316		-350.936	15.1487	-315.505	15.8316		318.917	14.4639	311.399	14.8889	339.452	15.4882	336.739	15.2354
309.919	14.0513	326.471	15.9916		305.744	14.0499	326.471	15.9916		-334.112	14.3603	-315.095	15.8623		-355.316	15.0878	-315.095	15.8623		-355.191	15.4074	-315.095	15.8623		320.244	14.704	308.876	14.7589	334.687	15.3094	334.926	15.1798
313.88	14.1911	327.528	16.1369		302.595	14.0324	327.528	16.1369		-327.974	14.1269	-313.65	15.8369		-351.539	14.9025	-313.65	15.8369		-351.645	15.2056	-313.65	15.8369		324.621	14.9264	307.468	14.6948	333.416	15.3331	332.723	15.1295
316.189	14.5083	321.34	15.8262		301.264	13.9935	321.34	15.8262		-332.288	14.4056	-313.841	15.929		-350.028	15.0476	-313.841	15.929		-347.196	14.8836	-313.841	15.929		309.543	14.247	306.039	14.6351	323.694	14.7706	331.243	15.0744
316.755	14.5615	315.051	15.4739		320.795	15.1833	315.051	15.4739		-329.277	14.3354	-315.256	16.054		-355.76	15.3987	-315.256	16.054		-354.359	15.4436	-315.256	16.054		320.046	14.7854	307.249	14.7294	341.638	15.9225	330.852	15.0575
319.754	14.6399	310.75	15.2698		327.594	15.6938	310.75	15.2698		-332.214	14.6684	-315.122	16.1027		-346.322	14.9649	-315.122	16.1027		-346.716	15.019	-315.122	16.1027		324.025	15.1389	307.643	14.7921	318.724	14.5635	329.988	15.0639
314.905	14.5278	305.519	14.9934		324.902	15.5691	305.519	14.9934		-333.73	14.6682	-314.13	16.0514		-347.121	15.06	-314.13	16.0514		-338.733	14.5245	-314.13	16.0514		313.565	14.6267	306.943	14.777	334.563	15.4195	331.551	15.2101
313.777	14.4236	301.453	14.7388		326.679	15.7316	301.453	14.7388		-328.471	14.42	-314.956	16.1395		-351.467	15.3249	-314.956	16.1395		-354.99	15.712	-314.956	16.1395		322.584	15.3117	304.577	14.6477	328.574	15.2597	332.651	15.3333
315.743	14.5475	301.789	14.7644		340.023	16.7455	301.789	14.7644		-333.03	14.7473	-314.507	16.1357		-351.538	15.3936	-314.507	16.1357		-350.8	15.4832	-314.507	16.1357		314.856	14.8315	303.609	14.6158	327.736	15.1017	333.116	15.4183
315.205	14.5466	303.078	14.8908		325.297	15.682	303.078	14.8908		-333.231	14.5806	-311.731	15.9992		-352.496	15.3594	-311.731	15.9992		-352.264	15.6692	-311.731	15.9992		322.62	15.27	304.096	14.6931	329.011	15.3049	332.125	15.4456
316.792	14.7728	302.69	14.9047		322.679	15.5911	302.69	14.9047		-325.767	14.1928	-312.133	16.0853		-349.389	15.3026	-312.133	16.0853		-349.059	15.5578	-312.133	16.0853		324.521	15.5213	302.741	14.6817	328.191	15.3232	332.481	15.5317
312.347	14.4219	303.799	15.0031		306.32	14.6189	303.799	15.0031		-332.861	14.7564	-312.002	16.1643		-344.984	14.8521	-312.002	16.1643		-345.472	15.3456	-312.002	16.1643		320.925	15.2172	300.846	14.602	322.621	14.8581	331.999	15.5853
313.004	14.5502	307.366	15.2916		296.669	14.0603	307.366	15.2916		-328.804	14.5151	-311.384	16.1981		-344.54	15.0523	-311.384	16.1981		-352.634	15.8535	-311.384	16.1981		318.629	15.2362	301.551	14.6918	327.615	15.4126	330.862	15.5639
314.215	14.7956	311.5	15.6262		299.302	14.2485	311.5	15.6262		-333.968	14.9859	-311.059	16.2505		-344.149	15.2267	-311.059	16.2505		-346.208	15.4249	-311.059	16.2505		324.379	15.8575	302.349	14.7964	325.221	15.3431	328.93	15.5159
312.924	14.7686	311.778	15.6693		308.499	14.7677	311.778	15.6693		-326.423	14.664	-311.89	16.3729		-350.341	15.7871	-311.89	16.3729		-340.151	15.0118	-311.89	16.3729		320.52	15.5457	301.43	14.7908	326.306	15.3721	329.729	15.5837
322.346	15.3416	311.712	15.6867		303.798	14.6298	311.712	15.6867		-330.814	14.9766	-305.773	16.0268		-347.837	15.6894	-305.773	16.0268		-343.672	15.3176	-305.773	16.0268		325.361	15.8552	302.617	14.8835	333.973	16.0353	328.64	15.5578
316.088	15.0105	311.149	15.6923		302.405	14.56	311.149	15.6923		-334.25	15.1046	-302.118	15.8061		-345.791	15.5137	-302.118	15.8061		-345.56	15.5593	-302.118	15.8061		315.858	15.3737	304.494	15.0534	337.219	16.4199	328.169	15.5702
313.744	14.8936	306.436	15.4177		301.233	14.5302	306.436	15.4177		-325.405	14.7292	-296.854	15.4695		-343.823	15.4154	-296.854	15.4695		-342.249	15.5736	-296.854	15.4695		312.536	15.0663	304.781	15.0869	330.99	15.9147	326.581	15.5014
314.307	14.9536	302.267	15.1673		294.34	14.1858	302.267	15.1673		-331.085	15.0327	-290.169	15.0691		-339.405	15.0674	-290.169	15.0691		-345.451	15.8513	-290.169	15.0691		318.598	15.5995	304.636	15.055	325.85	15.5096	326.188	15.5054
315.015	15.0563	301.501	15.19		299.1	14.5763	301.501	15.19		-331.777	15.0866	-284.202	14.6859		-335.277	15.0154	-284.202	14.6859		-336.103	15.2462	-284.202	14.6859		314.261	15.2776	303.986	15.0443	320.062	15.331	323.738	15.4312
316.722	15.1024	301.864	15.2421		306.099	14.9654	301.864	15.2421		-327.708	15.0201	-282.602	14.6046		-333.108	14.7837	-282.602	14.6046		-342.44	15.7577	-282.602	14.6046		315.908	15.3796	303.255	15.0175	328.611	15.7223	322.417	15.4188
318.35	15.4796	300.079	15.1522		307.492	15.0487	300.079	15.1522		-340.484	15.8406	-280.741	14.5457		-317.372	13.8096	-280.741	14.5457		-340.104	15.4564	-280.741	14.5457		316.629	15.5628	301.967	14.9568	323.942	15.5348	318.926	15.2399
314.565	15.1788	299.599	15.1694		299.9	14.6231	299.599	15.1694		-334.684	15.3961	-280.455	14.5628		-327.592	14.5112	-280.455	14.5628		-339.665	15.5311	-280.455	14.5628		311.14	15.1651	300.196	14.8743	334.092	16.5138	314.902	15.058
311.518	15.1967	299.466	15.2098		305.656	14.8928	299.466	15.2098		-324.033	14.8348	-281.411	14.6284		-319.614	14.1788	-281.411	14.6284		-341.063	15.6082	-281.411	14.6284		313.615	15.6164	299.934	14.9428	327.123	16.0074	311.399	14.8889
311.346	15.1593	298.948	15.2071		312.176	15.431	298.948	15.2071		-333.231	15.4689	-280.478	14.6433		-321.641	14.2894	-280.478	14.6433		-331.1	15.0105	-280.478	14.6433		325.279	16.3128	299.682	14.9136	324.724	15.9812	308.876	14.7589
311.276	15.1641	296.844	15.1269		299.981	14.749	296.844	15.1269		-333.44	15.5438	-280.142	14.6763		-320.798	14.311	-280.142	14.6763		-334.091	15.3025	-280.142	14.6763		317.781	15.9191	300.567	14.9731	328.014	16.0848	307.468	14.6948
318.801	15.6496	296.566	15.1442		301.848	14.88	296.566	15.1442		-332.04	15.4524	-279.255	14.6562		-313.21	13.9083	-279.255	14.6562		-329.786	15.0833	-279.255	14.6562		324.22	16.3107	300.394	15.0068	326.927	16.1801	306.039	14.6351
322.757	16.0135	296.044	15.1585		306.55	15.2263	296.044	15.1585		-333.349	15.5935	-279.015	14.6934		-317.918	14.1501	-279.015	14.6934		-333.699	15.4827	-279.015	14.6934		322.837	16.2796	300.033	15.0572	327.514	16.2213	307.249	14.7294
320.941	15.9302	295.386	15.1567		299.221	14.5902	295.386	15.1567		-334.373	15.7367	-279.262	14.7491		-322.363	14.4005	-279.262	14.7491		-316.782	14.494	-279.262	14.7491		317.778	15.9742	300.561	15.1265	327.87	16.3103	307.643	14.7921
320.285	15.9407	295.308	15.1671		297.242	14.6175	295.308	15.1671		-335.111	15.7904	-280.628	14.8515		-318.378	14.2418	-280.628	14.8515		-338.691	16.0384	-280.628	14.8515		318.837	15.9892	300.342	15.1787	320.703	15.8272	306.943	14.777
317.82	15.8375	297.204	15.3165		294.565	14.5276	297.204	15.3165		-333.538	15.739	-281.421	14.9186		-325.251	14.7434	-281.421	14.9186		-336.343	15.8529	-281.421	14.9186		320.037	16.297	298.689	15.1239	317.954	15.6463	304.577	14.6477
320.742	16.118	298.481	15.4429		300.726	14.995	298.481	15.4429		-331.371	15.6572	-282.015	14.937		-322.81	14.6612	-282.015	14.937		-332.669	15.5913	-282.015	14.937		318.234	16.2317	299.976	15.2229	304.381	14.7164	303.609	14.6158
318.739	16.0359	298.302	15.4682		301.9	15.0159	298.302	15.4682		-332.42	15.7119	-281.538	14.9261		-314.297	14.1865	-281.538	14.9261		-337.144	15.9616	-281.538	14.9261		321.415	16.4752	302.139	15.3738	296.984	14.375	304.096	14.6931
314.419	16.0412	300.9	15.6523		298.251	14.8175	300.9	15.6523		-334.17	16.1054	-281.201	14.9199		-321.987	14.5382	-281.201	14.9199		-331.671	15.6083	-281.201	14.9199		320.538	16.552	301.037	15.3362	295.89	14.5307	302.741	14.6817
316.716	16.143	301.861	15.7654		299.571	15.0927	301.861	15.7654		-334.772	16.2548	-279.952	14.846		-323	14.7795	-279.952	14.846		-336.129	15.9348	-279.952	14.846		313.952	16.1732	302.265	15.4555	297.96	14.6702	300.846	14.602
310.938	15.7457	300.805	15.7164		293.263	14.5909	300.805	15.7164		-329.997	15.9455	-279.825	14.844		-320.193	14.4496	-279.825	14.844		-337.554	16.0137	-279.825	14.844		316.951	16.5469	302.837	15.5368	294.984	14.4661	301.551	14.6918
310.502	15.6993	300.761	15.7398		302.584	15.2192	300.761	15.7398		-334.291	16.2492	-280.303	14.9283		-320.093	14.5738	-280.303	14.9283		-338.808	16.2371	-280.303	14.9283		322.654	16.8952	302.975	15.6054	299.902	14.7466	302.349	14.7964
310.033	15.6859	300.884	15.77		295.146	14.9205	300.884	15.77		-335.395	16.2945	-280.479	14.9565		-334.841	15.7006	-280.479	14.9565		-335.505	16.1887	-280.479	14.9565		317.7	16.5442	301.599	15.5756	298.391	14.6057	301.43	14.7908
316.265	16.2051	297.464	15.5895		303.872	15.3788	297.464	15.5895		-335.874	16.4952	-278.729	14.8919		-340.942	16.104	-278.729	14.8919		-339.098	16.491	-278.729	14.8919		316.312	16.3925	302.669	15.6847	299.863	14.857	302.617	14.8835
313.726	16.1484	296.935	15.5709		307.557	15.6562	296.935	15.5709		-334.435	16.3713	-278.767	14.9274		-337.782	15.9392	-278.767	14.9274		-343.515	16.7279	-278.767	14.9274		318.552	16.9321	300.444	15.5982	293.494	14.5958	304.494	15.0534
316.77	16.3007	296.028	15.5566		301.961	15.3468	296.028	15.5566		-333.634	16.4672	-278.495	14.9356		-337.199	15.7946	-278.495	14.9356		-314.524	14.7949	-278.495	14.9356		313.165	16.6576	299.588	15.5762	325.97	16.5992	304.781	15.0869
313.743	16.1732	295.169	15.5456		296.848	15.1608	295.169	15.5456		-336.538	16.5696	-278.794	14.9369		-333.71	15.813	-278.794	14.9369		-318.394	15.1	-278.794	14.9369		314.62	16.7566	300.044	15.6441	322.92	16.5647	304.636	15.055
313.88	16.1477	296.042	15.6504		298.007	15.238	296.042	15.6504		-328.874	16.2185	-279.35	14.988		-336.172	15.9995	-279.35	14.988		-316.348	14.9408	-279.35	14.988		316.339	16.8726	299.922	15.6523	317.003	16.0686	303.986	15.0443
312.778	16.2797	297.872	15.8208		303.946	15.5577	297.872	15.8208		-334.91	16.9603	-281.622	15.1625		-331.406	15.7143	-281.622	15.1625		-312.485	14.7698	-281.622	15.1625		324.12	17.3794	299.388	15.6441	301.397	15.1909	303.255	15.0175
314.317	16.5793	297.454	15.8481		295.087	15.2113	297.454	15.8481		-332.651	16.8014	-281.958	15.1981		-318.17	14.954	-281.958	15.1981		-312.281	14.7792	-281.958	15.1981		317.737	17.2273	300.984	15.773	295.236	14.6303	301.967	14.9568
313.485	16.5527	298.398	15.9558		297.856	15.3772	298.398	15.9558		-332.559	16.8012	-281.748	15.2422		-317.655	14.843	-281.748	15.2422		-319.425	15.1702	-281.748	15.2422		318.397	17.2044	301.562	15.8768	299.42	15.1427	300.196	14.8743
311.16	16.2937	297.689	15.9706		299.723	15.4201	297.689	15.9706		-334.564	16.9634	-280.864	15.2432		-315.809	14.7916	-280.864	15.2432		-315.065	15.0292	-280.864	15.2432		317.649	17.2172	299.398	15.8141	303.583	15.4652	299.934	14.9428
308.436	16.1493	297.007	15.9443		307.422	15.9429	297.007	15.9443		-333.05	16.9868	-280.885	15.2657		-318.794	14.9738	-280.885	15.2657		-317.354	15.2717	-280.885	15.2657		318.635	17.4483	298.725	15.8066	300.897	15.2256	299.682	14.9136
311.658	16.4782	296.713	15.9664		305.829	16.0191	296.713	15.9664		-334.486	16.934	-279.533	15.2136		-314.498	14.838	-279.533	15.2136		-320.405	15.5013	-279.533	15.2136		319.034	17.4085	295.845	15.7001	301.628	15.35	300.567	14.9731
310.637	16.4048	297.632	16.0561		300.469	15.7226	297.632	16.0561		-332.971	17.0195	-279.966	15.2762		-315.783	14.9274	-279.966	15.2762		-316.559	15.1191	-279.966	15.2762		325.037	17.8309	290.17	15.3642	300.832	15.286	300.394	15.0068
310.88	16.6727	296.619	16.0412		302.838	15.8668	296.619	16.0412		-331.691	16.9646	-280.223	15.3071		-319.453	15.2289	-280.223	15.3071		-312.34	15.0739	-280.223	15.3071		316.347	17.3909	285.806	15.1091	297.149	15.2031	300.033	15.0572
310.186	16.597	295.804	16.0167		295.869	15.4953	295.804	16.0167		-327.215	16.6467	-279.703	15.3348		-321.942	15.4196	-279.703	15.3348		-319.115	15.5226	-279.703	15.3348		316.834	17.5541	286.267	15.1424	301.923	15.4367	300.561	15.1265
313.544	16.7972	294.338	15.9907		299.199	15.741	294.338	15.9907		-329.497	16.8221	-279.49	15.3723		-313.311	14.8386	-279.49	15.3723		-316.978	15.352	-279.49	15.3723		314.282	17.2578	287.338	15.3038	297.117	15.1536	300.342	15.1787
316.215	17.2888	293.28	15.9932		301.195	15.8483	293.28	15.9932		-325.658	16.9798	-280.589	15.4723		-313.681	14.9942	-280.589	15.4723		-315.02	15.3352	-280.589	15.4723		315.74	17.8158	290.022	15.535	300.6	15.427	298.689	15.1239
312.395	17.0993	291.818	15.9613		302.342	15.8386	291.818	15.9613		-335.961	17.7237	-280.103	15.4905		-320.66	15.414	-280.103	15.4905		-315.02	15.3645	-280.103	15.4905		316.084	17.821	292.932	15.7712	306.134	15.7354	299.976	15.2229
310.43	16.8727	292.643	16.0816		302.071	16.233	292.643	16.0816		-330.444	17.417	-279.554	15.5109		-311.167	14.8719	-279.554	15.5109		-313.178	15.34	-279.554	15.5109		313.974	17.8519	292.567	15.8038	304.159	15.9077	302.139	15.3738
309.692	16.9132	291.387	16.0326		299.887	15.9184	291.387	16.0326		-330.481	17.5477	-278.548	15.4727		-317.374	15.2938	-278.548	15.4727		-315.332	15.4748	-278.548	15.4727		317.188	18.0675	287.894	15.5501	300.033	15.4021	301.037	15.3362
315.2	17.4115	288.416	15.8823		297.075	15.8851	288.416	15.8823		-328.352	17.2608	-278.202	15.4903		-321.204	15.5414	-278.202	15.4903		-307.411	15.0754	-278.202	15.4903		310.782	17.4862	281.773	15.1548	297.968	15.3665	302.265	15.4555
313.189	17.3038	282.988	15.5666		300.596	16.2565	282.988	15.5666		-329.956	17.3692	-276.685	15.4224		-317.427	15.3913	-276.685	15.4224		-315.612	15.6673	-276.685	15.4224		310.758	17.8006	275.679	14.7837	304.123	15.8297	302.837	15.5368
314.126	17.4511	278.696	15.3133		296.369	15.9862	278.696	15.3133		-330.561	17.546	-274.898	15.2798		-309.275	15.0065	-274.898	15.2798		-317.245	15.7506	-274.898	15.2798		316.595	18.1409	270.297	14.4821	294.907	15.2949	302.975	15.6054
315.801	17.7498	273.196	14.993		284.048	15.1142	273.196	14.993		-331.159	17.6476	-274.393	15.2868		-304.243	14.5399	-274.393	15.2868		-314.034	15.5357	-274.393	15.2868		317.124	18.1338	275.515	14.8733	306.86	15.9598	301.599	15.5756
311.529	17.2737	276.224	15.2564		284.098	15.2007	276.224	15.2564		-332.257	17.7734	-273.91	15.2931		-295.6	14.1201	-273.91	15.2931		-308.603	15.3048	-273.91	15.2931		315.111	18.0658	275.888	14.9323	287.839	14.8904	302.669	15.6847
316.472	17.6501	274.977	15.2149		281.156	14.9979	274.977	15.2149		-334.216	17.8553	-271.293	15.1813		-301.156	14.3809	-271.293	15.1813		-310.266	15.2528	-271.293	15.1813		318.239	18.2863	274.925	14.9204	298.477	15.668	300.444	15.5982
316.781	18.0112	273.872	15.1736		294.207	15.9185	273.872	15.1736		-336.477	18.5313	-267.899	15.0119		-313.756	15.2278	-267.899	15.0119		-315.84	15.7331	-267.899	15.0119		320.311	18.6464	274.489	14.9085	297.546	15.6632	299.588	15.5762
310.3	17.5449	272.167	15.1159		298.616	16.1611	272.167	15.1159		-333.154	18.2992	-268.714	15.1953		-311.917	15.3265	-268.714	15.1953		-314.258	15.7418	-268.714	15.1953		313.5	18.3211	275.522	15.0126	299.779	15.8355	300.044	15.6441
314.763	17.9183	274.612	15.2878		299.948	16.4626	274.612	15.2878		-335.885	18.3014	-269.865	15.304		-315.294	15.5614	-269.865	15.304		-309.735	15.4301	-269.865	15.304		319.193	18.7549	268.905	14.544	302.791	15.895	299.922	15.6523
317.248	18.2018	272.838	15.1873		300.371	16.5623	272.838	15.1873		-332.725	18.3474	-271.221	15.4138		-313.904	15.3998	-271.221	15.4138		-315.13	15.7798	-271.221	15.4138		315.617	18.5263	270.249	14.6418	303.427	16.0245	299.388	15.6441
315.271	18.0098	276.858	15.4809		297.253	16.3952	276.858	15.4809		-340.273	19.0086	-274.78	15.6521		-311.51	15.249	-274.78	15.6521		-312.389	15.7734	-274.78	15.6521		318.424	18.8032	272.929	14.8374	298.45	15.8847	300.984	15.773
311.506	17.8551	280.023	15.7174		290.332	15.8612	280.023	15.7174		-331.571	18.3324	-278.541	15.9237		-315.312	15.5925	-278.541	15.9237		-316.321	15.9217	-278.541	15.9237		315.237	18.9117	273.315	14.9032	300.501	16.0663	301.562	15.8768
314.987	18.259	282.078	15.8529		288.522	15.8582	282.078	15.8529		-333.553	18.4186	-278.796	15.9397		-317.652	15.7066	-278.796	15.9397		-306.09	15.4065	-278.796	15.9397		317.868	19.0619	273.769	14.9638	297.605	15.6997	299.398	15.8141
314.507	18.3049	278.049	15.626		281.156	15.3559	278.049	15.626		-332.526	18.4645	-277.013	15.853		-317.575	15.778	-277.013	15.853		-315.722	16.1163	-277.013	15.853		316.983	18.8196	273.371	15.0032	304.728	16.3816	298.725	15.8066
310.968	17.8974	274.512	15.4297		284.186	15.6067	274.512	15.4297		-334.388	18.5601	-277.341	15.9162		-310.835	15.2598	-277.341	15.9162		-316.954	16.1788	-277.341	15.9162		315.812	18.8114	270.457	14.8576	300.074	15.9923	295.845	15.7001
313.534	18.214	272.145	15.2905		294.63	16.3204	272.145	15.2905		-325.691	17.8991	-277.114	15.9522		-317.211	15.6086	-277.114	15.9522		-312.689	15.8224	-277.114	15.9522		317.509	19.1996	265.87	14.6056	303.331	16.3563	290.17	15.3642
313.059	18.5884	268.838	15.1174		284.18	15.7225	268.838	15.1174		-327.823	18.6417	-275.64	15.8989		-318.482	15.9657	-275.64	15.8989		-314.761	16.1575	-275.64	15.8989		317.762	19.5036	263.438	14.4745	296.176	15.9223	285.806	15.1091
312.713	18.5538	266.178	14.9975		275.223	15.1156	266.178	14.9975		-329.369	18.7155	-274.483	15.872		-311.928	15.8549	-274.483	15.872		-315.008	16.1229	-274.483	15.872		316.62	19.5439	260.876	14.3389	299.151	16.1836	286.267	15.1424
312.971	18.7065	264.909	14.9551		265.651	14.5577	264.909	14.9551		-333.378	19.2473	-273.081	15.8118		-310.863	15.5223	-273.081	15.8118		-312.494	15.9566	-273.081	15.8118		318.553	19.5488	259.324	14.2708	299.349	16.1325	287.338	15.3038
311.768	18.5816	264.822	14.971		266.43	14.778	264.822	14.971		-327.956	18.9126	-270.551	15.6728		-313.552	15.8335	-270.551	15.6728		-308.532	15.8116	-270.551	15.6728		319.26	19.7442	260.249	14.3558	295.843	16.135	290.022	15.535
314.759	18.9071	264.986	15.0277		262.832	14.5827	264.986	15.0277		-335.974	19.5115	-267.262	15.4965		-315.129	15.9666	-267.262	15.4965		-314.477	16.2873	-267.262	15.4965		311.837	19.3055	263.154	14.5678	302.086	16.3728	292.932	15.7712
313.542	18.8899	271.159	15.4366		272.445	15.1799	271.159	15.4366		-327.741	18.8426	-267.805	15.5713		-306.166	15.4703	-267.805	15.5713		-314.047	16.3517	-267.805	15.5713		313.128	19.2474	264.472	14.6685	299.835	16.3189	292.567	15.8038
317.284	19.0962	274.72	15.7069		274.108	15.2682	274.72	15.7069		-329.872	19.1236	-268.925	15.6845		-308.114	15.8093	-268.925	15.6845		-313.777	16.4172	-268.925	15.6845		316.023	19.715	266.692	14.832	295.479	16.114	287.894	15.5501
315.304	19.1511	278.888	16.0136		265.776	14.7127	278.888	16.0136		-333.087	19.5146	-268.686	15.7055		-310.184	15.7908	-268.686	15.7055		-312.259	16.3151	-268.686	15.7055		311.436	19.5191	270.247	15.0956	296.427	16.2558	281.773	15.1548
313.231	18.8538	277.595	15.9736		265.317	14.7765	277.595	15.9736		-330.009	19.0943	-267.324	15.6675		-313.754	16.1519	-267.324	15.6675		-289.788	14.7436	-267.324	15.6675		315.874	19.5981	267.854	14.9564	299.783	16.5057	275.679	14.7837
316.453	19.1299	274.797	15.8226		264.601	14.7407	274.797	15.8226		-330.249	19.276	-266.872	15.6718		-310.86	15.8732	-266.872	15.6718		-287.557	14.7042	-266.872	15.6718		317.144	19.8426	266.982	14.9007	296.705	16.3956	270.297	14.4821
314.614	19.5483	267.819	15.433		266.413	14.9116	267.819	15.433		-335.452	20.0579	-264.18	15.5316		-296.882	15.1109	-264.18	15.5316		-312.039	16.2871	-264.18	15.5316		317.593	20.488	267.629	14.9636	299.247	16.6388	275.515	14.8733
313.863	19.5362	264.454	15.2439		262.795	14.6817	264.454	15.2439		-330.439	19.8387	-261.781	15.437		-292.064	14.8471	-261.781	15.437		-315.312	16.623	-261.781	15.437		318.206	20.6518	266.978	14.9436	299.086	16.5689	275.888	14.9323
317.57	19.8986	262.252	15.1242		266.334	15.0088	262.252	15.1242		-328.094	19.5372	-261.083	15.4235		-296.379	15.1623	-261.083	15.4235		-311.019	16.3871	-261.083	15.4235		313.323	20.2166	264.172	14.7868	292.08	16.2596	274.925	14.9204
312.595	19.5978	263.258	15.2221		256.981	14.5235	263.258	15.2221		-333.065	20.0874	-261.76	15.5205		-298.985	15.2934	-261.76	15.5205		-315.613	16.7006	-261.76	15.5205		312.266	20.0624	264.596	14.8588	290.643	16.0649	274.489	14.9085
309.182	19.1427	262.636	15.2101		263.096	14.7568	262.636	15.2101		-328.816	19.7925	-261.647	15.5563		-293.173	15.0409	-261.647	15.5563		-298.203	15.6585	-261.647	15.5563		317.349	20.6481	265.069	14.9399	293.975	16.3482	275.522	15.0126
313.741	19.7366	264.486	15.3562		266.786	14.9685	264.486	15.3562		-329.701	19.8473	-262.315	15.6317		-292.64	14.9807	-262.315	15.6317		-296.301	15.5481	-262.315	15.6317		318.941	20.6664	263.341	14.8732	284.741	15.7376	268.905	14.544
314.646	19.8581	262.76	15.2929		266.188	15.0251	262.76	15.2929		-328.615	19.8798	-262.685	15.6674		-287.458	14.7669	-262.685	15.6674		-286.533	14.9064	-262.685	15.6674		313.335	20.2903	262.42	14.848	296.748	16.6465	270.249	14.6418
313.439	19.8704	262.057	15.2939		269.05	15.1395	262.057	15.2939		-334.789	20.2445	-263.888	15.8049		-284.6	14.5504	-263.888	15.8049		-281.947	14.6701	-263.888	15.8049		270.304	16.6085	261.628	14.8499	291.342	16.2461	272.929	14.8374
315.96	20.0858	260.728	15.2479		283.025	16.2962	260.728	15.2479		-333.388	20.4012	-263.854	15.8256		-281.199	14.27	-263.854	15.8256		-285.156	14.7305	-263.854	15.8256		255.203	15.6332	262.505	14.9199	300.686	16.8634	273.315	14.9032
315.916	20.1551	260.606	15.263		273.27	15.5668	260.606	15.263		-325.506	19.7051	-262.662	15.7828		-286.655	14.5763	-262.662	15.7828		-278.633	14.5698	-262.662	15.7828		253.732	15.6083	262.74	14.959	276.859	15.4673	273.769	14.9638
311.736	20.0935	259.069	15.195		269.384	15.3989	259.069	15.195		-324.445	19.9652	-262.208	15.7844		-278.511	14.2371	-262.208	15.7844		-283.357	14.9121	-262.208	15.7844		249.988	15.6714	263.669	15.0562	257.605	14.3471	273.371	15.0032
313.908	20.5566	261.808	15.3639		263.548	14.9172	261.808	15.3639		-327.709	20.4845	-262.521	15.8247		-279.396	14.3224	-262.521	15.8247		-284.594	14.934	-262.521	15.8247		250.145	15.5686	264.211	15.1259	263.193	14.6769	270.457	14.8576
314.917	20.5095	263.113	15.457		261.795	14.8637	263.113	15.457		-331.91	20.753	-262.933	15.916		-282.266	14.4731	-262.933	15.916		-285.622	15.0618	-262.933	15.916		249.494	15.5207	263.982	15.1464	268.05	14.7975	265.87	14.6056
312.547	20.4482	263.136	15.4833		261.53	14.9277	263.136	15.4833		-324.974	20.2655	-263.222	15.9851		-280.701	14.4262	-263.222	15.9851		-283.253	14.8867	-263.222	15.9851		247.36	15.4904	262.313	15.1333	264.067	14.8776	263.438	14.4745
311.369	20.6018	263.21	15.5282		262.888	15.1111	263.21	15.5282		-329.918	20.7717	-264.271	16.1064		-279.312	14.4188	-264.271	16.1064		-275.742	14.4257	-264.271	16.1064		247.992	15.6385	261.273	15.1154	263.278	14.6912	260.876	14.3389
312.656	20.5071	264.528	15.6267		259.215	14.8755	264.528	15.6267		-328.054	20.5626	-265.083	16.1829		-284.52	14.7543	-265.083	16.1829		-279.72	14.6594	-265.083	16.1829		260.23	16.4455	262.397	15.2256	257.221	14.4013	259.324	14.2708
319.734	21.415	263.699	15.6257		262.188	15.1521	263.699	15.6257		-328.186	20.8139	-266.054	16.2857		-280.111	14.4926	-266.054	16.2857		-284.346	15.0708	-266.054	16.2857		251.167	15.7796	262.835	15.3034	256.008	14.3391	260.249	14.3558
312.597	20.7413	262.773	15.6166		258.735	14.986	262.773	15.6166		-325.073	20.522	-264.923	16.2059		-277.537	14.3433	-264.923	16.2059		-275.929	14.5947	-264.923	16.2059		247.65	15.5197	265.137	15.4749	261.326	14.6805	263.154	14.5678
316.913	21.2176	261.973	15.622		262.288	15.1431	261.973	15.622		-329.661	20.9752	-264.814	16.2484		-275.897	14.272	-264.814	16.2484		-287.161	15.3477	-264.814	16.2484		250.555	15.8466	266.03	15.5397	261.744	14.7586	264.472	14.6685
313.733	20.8397	262.84	15.7053		261.056	15.1517	262.84	15.7053		-328.827	20.7231	-263.898	16.2273		-278.453	14.5052	-263.898	16.2273		-287.436	15.3214	-263.898	16.2273		248.768	15.6909	264.577	15.5059	259.569	14.6868	266.692	14.832
318.868	21.8705	262.209	15.7031		258.023	14.944	262.209	15.7031		-323.654	20.847	-262.455	16.2145		-297.201	15.713	-262.455	16.2145		-275.801	14.8109	-262.455	16.2145		249.121	15.5258	263.273	15.4353	259.517	14.5977	270.247	15.0956
312.476	21.3509	262.414	15.7661		259.797	15.1684	262.414	15.7661		-330.825	21.7066	-261.244	16.1757		-275.035	14.2967	-261.244	16.1757		-283.128	15.1123	-261.244	16.1757		256.285	16.072	263.695	15.4921	262.402	14.879	267.854	14.9564
309.836	21.1168	263.848	15.889		263.559	15.3617	263.848	15.889		-327.499	21.3282	-260.798	16.2002		-278.78	14.4855	-260.798	16.2002		-276.43	14.8027	-260.798	16.2002		248.595	15.5675	261.396	15.3985	261.984	14.7516	266.982	14.9007
313.358	21.5408	265.14	15.9871		268.056	15.6757	265.14	15.9871		-324.44	21.0749	-259.958	16.162		-287.376	15.0773	-259.958	16.162		-281.498	15.1789	-259.958	16.162		251.417	15.8404	261.28	15.4446	260.563	14.8332	267.629	14.9636
311.337	21.5153	265.518	16.0399		266.886	15.4766	265.518	16.0399		-325.844	21.3027	-260.802	16.2629		-282.967	14.7727	-260.802	16.2629		-277.843	14.8741	-260.802	16.2629		252.879	15.8653	262.735	15.5603	257.212	14.5126	266.978	14.9436
314.045	21.7155	265.824	16.0831		267.468	15.6698	265.824	16.0831		-327.568	21.4259	-262.063	16.3759		-281.208	14.7859	-262.063	16.3759		-284.433	15.347	-262.063	16.3759		250.716	15.8711	263.446	15.6837	268.274	15.3787	264.172	14.7868
312.579	21.6173	265.978	16.1133		265.349	15.5535	265.978	16.1133		-323.593	21.1448	-262.004	16.419		-277.879	14.6648	-262.004	16.419		-285.505	15.4676	-262.004	16.419		246.336	15.5911	261.705	15.6542	255.658	14.5784	264.596	14.8588
315.918	22.122	264.416	16.0472		262.493	15.5822	264.416	16.0472		-326.992	21.3783	-261.703	16.4364		-282.011	14.9406	-261.703	16.4364		-275.648	14.7848	-261.703	16.4364		252.926	16.2412	262.487	15.7336	264.596	14.9936	265.069	14.9399
311.811	21.6337	263.781	16.0354		256.369	15.2516	263.781	16.0354		-326.904	21.5519	-262.498	16.566		-282.579	14.9687	-262.498	16.566		-280.813	15.2524	-262.498	16.566		260.702	16.6422	262.611	15.8058	280.124	16.2734	263.341	14.8732
309.9	21.4886	262.858	16.0408		256.58	15.2128	262.858	16.0408		-322.545	21.1753	-261.377	16.5253		-287.794	15.1029	-261.377	16.5253		-281.085	15.2281	-261.377	16.5253		253.804	16.1339	262.145	15.8327	283.336	16.3632	262.42	14.848
316.228	22.8585	261.947	16.0694		261.84	15.5862	261.947	16.0694		-329.42	22.2254	-260.232	16.51		-274.192	14.4535	-260.232	16.51		-282.396	15.3623	-260.232	16.51		247.248	15.6386	260.891	15.7736	277.941	15.9981	261.628	14.8499
312.583	22.3531	259.288	15.9496		262.881	15.647	259.288	15.9496		-328.464	22.3518	-259.246	16.5255		-274.277	14.5079	-259.246	16.5255		-286.055	15.5691	-259.246	16.5255		249.863	15.816	258.701	15.6246	269.247	15.4642	262.505	14.9199
309.201	22.0407	256.367	15.8164		263.916	15.7294	256.367	15.8164		-325.373	21.8931	-259.256	16.6015		-282.56	15.1089	-259.256	16.6015		-284.725	15.4681	-259.256	16.6015		243.436	15.4986	255.413	15.4568	269.413	15.4801	262.74	14.959
312.411	22.5228	253.397	15.6758		268.124	15.9629	253.397	15.6758		-326.102	22.2567	-258.911	16.641		-274.828	14.6745	-258.911	16.641		-279.446	15.383	-258.911	16.641		249.851	16.1191	252.101	15.2276	273.977	15.894	263.669	15.0562
314.143	22.5836	252.817	15.6521		261.203	15.6165	252.817	15.6521		-328.48	22.5335	-260.491	16.805		-280.994	15.0268	-260.491	16.805		-279.658	15.2578	-260.491	16.805		252.787	16.2933	248.822	15.0455	265.182	15.1793	264.211	15.1259
312.714	22.5758	252.608	15.6804		260.625	15.7253	252.608	15.6804		-325.74	22.2155	-261.003	16.8892		-275.684	14.7855	-261.003	16.8892		-276.294	15.2526	-261.003	16.8892		250.269	15.9105	245.361	14.8699	262.487	15.1166	263.982	15.1464
310.758	22.5595	255.445	15.9117		261.528	15.8635	255.445	15.9117		-324.928	22.2944	-261.436	16.9486		-284.241	15.3371	-261.436	16.9486		-274.18	14.9166	-261.436	16.9486		252.472	16.1862	247.107	15.0473	259.909	14.9104	262.313	15.1333
312.834	22.8351	259.268	16.2185		263.819	15.9456	259.268	16.2185		-330.393	22.8492	-257.153	16.6951		-281.101	15.2909	-257.153	16.6951		-280.392	15.3648	-257.153	16.6951		247.214	16.0281	247.295	15.1055	262.75	15.2789	261.273	15.1154
251.02	17.0324	262.317	16.4481		262.544	15.9153	262.317	16.4481		-324.403	22.4811	-255.768	16.6174		-278.567	15.0289	-255.768	16.6174		-280.351	15.4839	-255.768	16.6174		248.417	16.0503	249.614	15.3271	257.36	14.9328	262.397	15.2256
250.829	16.9456	261.102	16.445		258.828	15.8297	261.102	16.445		-325.827	22.5173	-254.632	16.6171		-281.522	15.2295	-254.632	16.6171		-276.7	15.211	-254.632	16.6171		258.442	16.7519	253.131	15.6174	259.029	15.2318	262.835	15.3034
242.845	16.6789	260.13	16.4283		265.885	16.2063	260.13	16.4283		-325.508	23.1776	-254.778	16.676		-280.758	15.1766	-254.778	16.676		-276.054	15.1855	-254.778	16.676		246.042	15.968	256.051	15.8409	261.133	15.3538	265.137	15.4749
245.182	16.8213	260.262	16.4924		253.757	15.5846	260.262	16.4924		-268.397	17.4857	-255.062	16.7426		-278.278	15.154	-255.062	16.7426		-277.953	15.4888	-255.062	16.7426		247.228	15.9431	254.741	15.8055	261.923	15.3097	266.03	15.5397
242.696	16.7441	257.475	16.3551		246.45	15.1339	257.475	16.3551		-247.436	15.8193	-258.633	17.0379		-275.602	14.9846	-258.633	17.0379		-285.737	15.9455	-258.633	17.0379		250.209	16.2134	254.564	15.8457	262.367	15.3653	264.577	15.5059
243.656	16.7345	256.261	16.3773		243.522	14.9507	256.261	16.3773		-236.905	15.2287	-253.593	16.7868		-278.741	15.1028	-253.593	16.7868		-276.201	15.2446	-253.593	16.7868		249.203	16.2712	251.497	15.6851	258.488	15.1153	263.273	15.4353
226.268	15.4648	255.906	16.3821		243.815	15.0348	255.906	16.3821		-226.904	14.4544	-246.983	16.3677		-284.035	15.5495	-246.983	16.3677		-280.04	15.7009	-246.983	16.3677		249.743	16.294	250.651	15.6409	265.298	15.5822	263.695	15.4921
214.519	14.6786	253.265	16.2431		246.644	15.2588	253.265	16.2431		-233.854	14.8771	-240.173	15.9462		-279.235	15.3019	-240.173	15.9462		-281.38	15.8906	-240.173	15.9462		247.197	16.0013	250.862	15.7098	263.141	15.5933	261.396	15.3985
225.165	15.5785	248.913	16.0084		242.387	15.0175	248.913	16.0084		-225.53	14.414	-232.079	15.4732		-273.292	14.9987	-232.079	15.4732		-276.653	15.6177	-232.079	15.4732		250.663	16.3128	250.313	15.7152	262.696	15.5708	261.28	15.4446
226.216	15.6699	247.697	15.9513		243.455	15.0866	247.697	15.9513		-229.685	14.7426	-225.622	15.0845		-280.883	15.4431	-225.622	15.0845		-275.587	15.6486	-225.622	15.0845		246.586	16.0965	250.245	15.7495	265.35	15.8232	262.735	15.5603
210.841	14.5184	245.474	15.8067		245.697	15.2464	245.474	15.8067		-226.386	14.5842	-224.938	15.0466		-277.891	15.3207	-224.938	15.0466		-275.343	15.5882	-224.938	15.0466		252.358	16.5189	249.603	15.7655	262.004	15.7675	263.446	15.6837
213.759	14.7631	243.763	15.7663		246.666	15.2511	243.763	15.7663		-230.081	14.9472	-225.284	15.0801		-278.16	15.3936	-225.284	15.0801		-278.662	15.8732	-225.284	15.0801		247	16.2492	251.565	15.9681	259.943	15.5515	261.705	15.6542
214.765	14.7498	244.323	15.8267		242.339	15.1137	244.323	15.8267		-233.056	14.9348	-226.41	15.1622		-278.646	15.4799	-226.41	15.1622		-282.612	16.1512	-226.41	15.1622		257.49	16.8495	251.239	15.9739	265.964	15.9031	262.487	15.7336
223.674	15.2896	244.343	15.883		247.396	15.3484	244.343	15.883		-234.466	14.956	-229.817	15.4004		-281.739	15.7992	-229.817	15.4004		-279.32	15.8717	-229.817	15.4004		253.688	16.7331	250.569	15.9676	266.582	15.9399	262.611	15.8058
227.987	15.676	244.633	15.9664		248.068	15.5708	244.633	15.9664		-230.091	14.8043	-233.009	15.6177		-281.949	15.8325	-233.009	15.6177		-275.661	15.7986	-233.009	15.6177		251.384	16.4882	251.242	16.0367	260.926	15.6543	262.145	15.8327
231.175	15.8238	245.364	16.0779		262.666	16.5135	245.364	16.0779		-229.397	14.8042	-233.915	15.7033		-278.036	15.4323	-233.915	15.7033		-282.78	16.3417	-233.915	15.7033		249.587	16.3778	252.899	16.1586	267.509	15.9671	260.891	15.7736
220.964	15.2713	246.17	16.1653		259.034	16.4115	246.17	16.1653		-228.91	14.6957	-233.222	15.7016		-279.096	15.6459	-233.222	15.7016		-280.163	16.3158	-233.222	15.7016		245.555	16.2549	248.347	15.9059	267.504	16.208	258.701	15.6246
210.671	14.5316	246.9	16.2412		260.592	16.4099	246.9	16.2412		-224.407	14.3896	-232.976	15.712		-282.467	15.9382	-232.976	15.712		-275.532	16.0456	-232.976	15.712		248.152	16.5347	246.194	15.8462	262.714	15.855	255.413	15.4568
208.814	14.5459	247.835	16.323		262.303	16.7029	247.835	16.323		-237.542	15.2585	-229.649	15.5299		-277.789	15.674	-229.649	15.5299		-273.791	15.9849	-229.649	15.5299		244.751	16.1462	247.544	15.9654	254.496	15.3662	252.101	15.2276
208.39	14.4725	246.604	16.2681		261.739	16.6049	246.604	16.2681		-228.996	14.9934	-227.081	15.4024		-277.182	15.5173	-227.081	15.4024		-279.553	16.2202	-227.081	15.4024		250.679	16.6542	245.947	15.9175	260.379	15.7346	248.822	15.0455
211.106	14.8136	244.939	16.1902		259.157	16.5631	244.939	16.1902		-228.37	14.7918	-226.228	15.3272		-275.27	15.4469	-226.228	15.3272		-277.569	16.1224	-226.228	15.3272		252.06	16.8195	244.675	15.8895	265.349	16.1672	245.361	14.8699
221.891	15.4439	244.337	16.1817		262.198	16.7376	244.337	16.1817		-231.297	15.0715	-226.988	15.4071		-279.996	15.8384	-226.988	15.4071		-277.193	15.9352	-226.988	15.4071		249.812	16.5765	244.903	15.9154	263.719	16.1016	247.107	15.0473
230.682	15.7175	244.222	16.238		258.451	16.5464	244.222	16.238		-232.21	14.8498	-226.449	15.403		-279.454	15.9284	-226.449	15.403		-275.057	15.9739	-226.449	15.403		244.929	16.5281	244.593	15.8835	253.618	15.6127	247.295	15.1055
225.398	15.3557	243.828	16.2505		252.423	16.0514	243.828	16.2505		-230.751	14.8266	-226.862	15.4344		-279.987	15.9848	-226.862	15.4344		-273.864	15.9678	-226.862	15.4344		250.357	16.7107	244.186	15.9211	247.581	15.1715	249.614	15.3271
217.473	14.8799	244.187	16.3107		257.58	16.6957	244.187	16.3107		-227.393	14.5484	-226.522	15.4358		-277.742	15.8489	-226.522	15.4358		-265.034	15.3847	-226.522	15.4358		250.495	16.9879	245.03	16.0108	242.598	15.0033	253.131	15.6174
216.699	14.7979	245.531	16.4436		240.513	15.6332	245.531	16.4436		-221.2	14.2084	-226.556	15.5008		-264.411	15.0739	-226.556	15.5008		-260.137	14.9787	-226.556	15.5008		247.833	16.8086	245.449	16.1073	246.873	15.0342	256.051	15.8409
213.731	14.6566	246.875	16.5788		240.702	15.711	246.875	16.5788		-230.706	14.827	-225.835	15.4691		-259.207	14.8149	-225.835	15.4691		-262.335	15.3794	-225.835	15.4691		248.469	16.8615	245.63	16.1799	241.516	14.7976	254.741	15.8055
214.366	14.8639	247.34	16.6467		245.51	15.9374	247.34	16.6467		-232.266	14.9464	-226.569	15.5268		-262.615	15.0247	-226.569	15.5268		-259.546	15.1055	-226.569	15.5268		249.815	16.9904	246.387	16.3095	246.098	15.2349	254.564	15.8457
211.301	14.6571	248.275	16.7565		241.644	15.7275	248.275	16.7565		-229.606	14.844	-225.822	15.5244		-257.974	14.8633	-225.822	15.5244		-260.169	15.2897	-225.822	15.5244		252.561	17.1668	244.812	16.2407	247.081	15.0534	251.497	15.6851
232.669	16.1156	249.091	16.844		247.163	16.0725	249.091	16.844		-227.007	14.6724	-226.383	15.5866		-262.343	15.111	-226.383	15.5866		-265.036	15.653	-226.383	15.5866		250.164	16.9911	244.717	16.2922	256.979	15.7506	250.651	15.6409
225.809	15.5894	248.332	16.8354		244.222	16.029	248.332	16.8354		-232.219	15.0499	-227.136	15.6707		-263.671	15.0969	-227.136	15.6707		-260.753	15.3998	-227.136	15.6707		247.776	16.7856	243.801	16.265	261.694	16.3017	250.862	15.7098
232.27	16.2264	247.8	16.8678		247.502	16.2839	247.8	16.8678		-232.022	15.174	-227.041	15.7216		-263.089	15.2162	-227.041	15.7216		-256.198	15.2981	-227.041	15.7216		248.45	17.0156	243.611	16.2902	265.982	16.525	250.313	15.7152
224.258	15.3272	246.125	16.8263		248.501	16.2929	246.125	16.8263		-231.047	14.8683	-225.131	15.6409		-268.726	15.6305	-225.131	15.6409		-264	15.6437	-225.131	15.6409		248.236	16.9022	243.501	16.3145	265.005	16.5277	250.245	15.7495
212.109	14.5473	245.057	16.8098		242.426	15.9388	245.057	16.8098		-231.816	14.7883	-227.165	15.8004		-277.893	16.1815	-227.165	15.8004		-267.776	15.9933	-227.165	15.8004		243.746	16.8665	244.662	16.4397	249.164	15.4346	249.603	15.7655
212.025	14.583	244.807	16.8636		245.946	16.3824	244.807	16.8636		-228.06	14.6054	-224.9	15.7189		-269.243	15.7796	-224.9	15.7189		-268.742	16.205	-224.9	15.7189		252.57	17.2935	244.082	16.419	242.651	15.1533	251.565	15.9681
212.252	14.5947	244.65	16.887		245.297	16.3478	244.65	16.887		-231.038	14.8056	-222.374	15.5927		-263.999	15.4867	-222.374	15.5927		-273.834	16.5866	-222.374	15.5927		250.847	17.2542	245.308	16.5436	244.765	15.4041	251.239	15.9739
211.321	14.5907	243.551	16.833		247.39	16.444	243.551	16.833		-225.904	14.5833	-222.779	15.6349		-263.453	15.4871	-222.779	15.6349		-276.003	16.6253	-222.779	15.6349		241.419	16.8004	239.358	16.2119	248.696	15.5209	250.569	15.9676
209.754	14.5011	244.861	16.9256		249.72	16.6854	244.861	16.9256		-231.712	15.0216	-223.093	15.7152		-266.204	15.6677	-223.093	15.7152		-266.705	16.1213	-223.093	15.7152		244.619	17.156	235.401	16.0097	243.344	15.2969	251.242	16.0367
206.724	14.4682	244.942	16.9502		248.735	16.6156	244.942	16.9502		-225.171	14.6149	-221.4	15.6352		-260.082	15.3288	-221.4	15.6352		-266.334	16.0232	-221.4	15.6352		246.58	17.1476	231.157	15.7657	244.96	15.4483	252.899	16.1586
208.005	14.46	242.714	16.8265		248.974	16.6692	242.714	16.8265		-226.101	14.6767	-223.16	15.747		-255.002	14.9293	-223.16	15.747		-265.927	16.0336	-223.16	15.747		228.657	15.9695	225.561	15.464	242.327	15.3423	248.347	15.9059
212.006	14.7391	238.101	16.5741		247.237	16.6189	238.101	16.5741		-228.66	14.9066	-223.528	15.795		-266.947	15.7365	-223.528	15.795		-257.155	15.551	-223.528	15.795		214.524	14.9291	220.686	15.1549	244.316	15.5215	246.194	15.8462
206.812	14.386	233.341	16.3067		241.149	16.2561	233.341	16.3067		-227.109	14.8532	-222.269	15.7626		-265.462	15.71	-222.269	15.7626		-281.038	17.1505	-222.269	15.7626		211.694	14.9468	223.824	15.4079	250.913	16.0072	247.544	15.9654
209.988	14.5209	225.551	15.8749		247.389	16.7174	225.551	15.8749		-230.399	14.7993	-222.405	15.8114		-264.438	15.8268	-222.405	15.8114		-277.268	16.9774	-222.405	15.8114		211.678	14.9645	223.569	15.4155	243.903	15.5365	245.947	15.9175
220.834	15.3041	217.578	15.4397		247.235	16.7315	217.578	15.4397		-231.383	14.8494	-223.472	15.9169		-267.103	15.8716	-223.472	15.9169		-255.388	15.5316	-223.472	15.9169		213.862	15.1297	223.706	15.449	246.24	15.7778	244.675	15.8895
226.606	15.5889	214.238	15.2784		246.012	16.9122	214.238	15.2784		-222.776	14.3977	-222.81	15.9285		-262.395	15.6301	-222.81	15.9285		-261.122	15.9197	-222.81	15.9285		213.294	14.9173	224.63	15.5354	250.95	16.1223	244.903	15.9154
228.209	15.7994	212.751	15.2298		241.609	16.554	212.751	15.2298		-230.232	14.8117	-223.526	16.015		-262.147	15.7411	-223.526	16.015		-258.508	15.751	-223.526	16.015		206.961	14.8281	221.73	15.391	245.26	15.8272	244.593	15.8835
243.744	16.912	211.255	15.1875		240.195	16.4495	211.255	15.1875		-236.042	15.262	-223.531	16.0281		-257.315	15.4799	-223.531	16.0281		-256.667	15.8073	-223.531	16.0281		212.023	15.1033	217.765	15.1132	249.25	15.9965	244.186	15.9211
245.674	16.9576	212.696	15.2998		249.007	17.2399	212.696	15.2998		-237.669	15.4485	-223.132	16.033		-266.93	15.9938	-223.132	16.033		-261.594	16.1993	-223.132	16.033		211.984	15.1547	216.89	15.0891	254.27	16.3273	245.03	16.0108
237.141	16.5156	213.419	15.3358		245.78	17.0726	213.419	15.3358		-228.968	14.8085	-222.227	16.0179		-263.997	15.9255	-222.227	16.0179		-262.105	16.2556	-222.227	16.0179		206.94	14.8666	213.371	14.8966	245.032	15.8416	245.449	16.1073
231.839	16.1292	211.123	15.2222		241.242	16.6017	211.123	15.2222		-227.905	14.8724	-222.039	16.0299		-261.496	15.8807	-222.039	16.0299		-267.465	16.5386	-222.039	16.0299		217.145	15.5149	212.407	14.8515	252.504	16.4346	245.63	16.1799
224.439	15.6778	209.971	15.1932		247.391	17.0752	209.971	15.1932		-230.669	15.0118	-222.351	16.0932		-260.005	15.6752	-222.351	16.0932		-265.33	16.5797	-222.351	16.0932		210.807	15.2872	215.657	15.109	245.047	15.9397	246.387	16.3095
210.282	14.8973	208.339	15.1		247.286	17.1778	208.339	15.1		-226.064	14.7998	-222.728	16.1921		-264.487	15.9275	-222.728	16.1921		-264.142	16.5778	-222.728	16.1921		202.014	14.7209	213.97	15.0788	243.04	15.9363	244.812	16.2407
212.8	14.9332	211.357	15.2867		241.455	16.9022	211.357	15.2867		-226.384	14.5729	-222.492	16.2037		-263.675	15.9283	-222.492	16.2037		-259.645	16.1678	-222.492	16.2037		218.507	15.4441	211.746	14.9788	244.96	15.9801	244.717	16.2922
212.128	14.9218	217.116	15.7048		242.988	16.8783	217.116	15.7048		-230.113	14.7912	-222.511	16.2366		-262.075	16.0397	-222.511	16.2366		-260.179	16.2296	-222.511	16.2366		214.721	15.5187	212.575	15.0681	244.083	16.0423	243.801	16.265
206.091	14.4257	224.341	16.1929		243.959	17.2386	224.341	16.1929		-228.661	14.8835	-223.032	16.3004		-262.126	16.0335	-223.032	16.3004		-259.291	16.215	-223.032	16.3004		216.064	15.3951	210.924	15.0145	241.237	16.0138	243.611	16.2902
210.726	14.9023	232.318	16.7407		242.794	17.2262	232.318	16.7407		-230.623	14.9623	-222.966	16.3055		-263.524	16.1993	-222.966	16.3055		-260.804	16.542	-222.966	16.3055		212.353	15.2973	208.273	14.8348	250.213	16.4211	243.501	16.3145
206.226	14.6124	239.945	17.2645		243.366	17.2755	239.945	17.2645		-234.704	15.2454	-223.233	16.3464		-258.655	15.8748	-223.233	16.3464		-264.126	16.6979	-223.233	16.3464		205.453	14.7577	209.63	14.9221	243.573	16.3183	244.662	16.4397
205.844	14.6535	242.287	17.4951		241.241	17.1498	242.287	17.4951		-228.138	14.8229	-223.181	16.3922		-266.047	16.2279	-223.181	16.3922		-270.226	17.2112	-223.181	16.3922		217.723	15.542	209.581	14.9253	250.143	16.6003	244.082	16.419
216.491	15.3358	241.398	17.4448		237.65	16.897	241.398	17.4448		-230.275	15.0972	-223.775	16.4838		-260.401	15.9192	-223.775	16.4838		-257.345	16.3839	-223.775	16.4838		213.804	15.466	206.363	14.7421	250.195	16.5378	245.308	16.5436
209.41	14.799	241.325	17.4786		247.097	17.6183	241.325	17.4786		-229.908	15.0232	-224.42	16.5603		-259.875	16.1133	-224.42	16.5603		-263.62	16.8008	-224.42	16.5603		217.199	15.7659	206.316	14.777	247.034	16.41	239.358	16.2119
208.767	14.8051	240.127	17.4115		248.206	17.8005	240.127	17.4115		-228.81	15.0259	-224.791	16.6673		-266.345	16.5457	-224.791	16.6673		-253.964	16.328	-224.791	16.6673		212.93	15.4118	206.03	14.7955	246.994	16.4098	235.401	16.0097
211.928	15.0721	237.598	17.3035		244.783	17.5882	237.598	17.3035		-231.775	15.204	-223.789	16.6305		-258.85	16.0289	-223.789	16.6305		-261.438	16.708	-223.789	16.6305		210.172	15.3901	205.766	14.8125	250.074	16.6886	231.157	15.7657
213.063	15.0328	237.34	17.3765		224.594	16.0775	237.34	17.3765		-223.571	14.6494	-224.597	16.7438		-262.351	16.4485	-224.597	16.7438		-251.115	16.0408	-224.597	16.7438		210.881	15.267	206.535	14.8921	243.996	16.4381	225.561	15.464
211.483	14.8177	239.324	17.6222		222.19	15.9363	239.324	17.6222		-226.009	14.7923	-224.166	16.7585		-256.395	16.2575	-224.166	16.7585		-227.505	14.5033	-224.166	16.7585		207.455	15.0102	208.439	15.0325	245.568	16.6024	220.686	15.1549
211.146	14.9771	238.509	17.6305		210.874	15.381	238.509	17.6305		-227.021	14.9515	-223.746	16.8045		-254.602	16.1346	-223.746	16.8045		-221.353	14.1234	-223.746	16.8045		208.474	15.1532	208.798	15.053	243.479	16.3521	223.824	15.4079
221.058	15.5976	238.991	17.7381		203.256	14.9957	238.991	17.7381		-228.24	14.9714	-223.155	16.779		-257.458	16.3487	-223.155	16.779		-223.564	14.3592	-223.155	16.779		210.469	15.444	208.175	15.0309	236.876	15.9629	223.569	15.4155
211.025	15.0246	240.047	17.858		207.151	15.2297	240.047	17.858		-224.117	14.8133	-220.578	16.6413		-260.949	16.4839	-220.578	16.6413		-224.679	14.439	-220.578	16.6413		216.971	15.8458	207.817	15.0111	244.768	16.5517	223.706	15.449
213.434	15.2386	233.365	17.4182		212.392	15.6376	233.365	17.4182		-224.383	14.845	-212.075	16.1155		-262.798	16.7428	-212.075	16.1155		-228.98	14.7071	-212.075	16.1155		214.429	15.6321	207.438	15.0176	242.766	16.5506	224.63	15.5354
208.725	14.9712	224.388	16.8431		207.343	15.429	224.388	16.8431		-223.672	14.8547	-203.664	15.6169		-252.521	16.1954	-203.664	15.6169		-231.412	14.9352	-203.664	15.6169		211.872	15.5028	208.078	15.0746	246.543	16.7638	221.73	15.391
211.643	15.1288	219.317	16.505		206.207	15.3395	219.317	16.505		-230.61	15.3892	-193.646	15.0214		-261.822	16.6704	-193.646	15.0214		-222.423	14.375	-193.646	15.0214		211.226	15.6888	207.659	15.1052	245.191	16.6505	217.765	15.1132
204.975	14.8254	211.576	16.0267		210.124	15.5427	211.576	16.0267		-232.126	15.4668	-185.418	14.5671		-258.789	16.5973	-185.418	14.5671		-220.937	14.3671	-185.418	14.5671		207.37	15.3214	209.569	15.2699	242.94	16.557	216.89	15.0891
213.636	15.412	206.776	15.7394		207.597	15.4781	206.776	15.7394		-229.554	15.3455	-180.192	14.2788		-260.904	16.5472	-180.192	14.2788		-227.344	14.7133	-180.192	14.2788		203.12	15.2472	211.412	15.4147	245.531	16.7306	213.371	14.8966
207.726	14.9903	206.863	15.7821		201.591	15.1911	206.863	15.7821		-235.303	15.5924	-180.131	14.3164		-259.529	16.7448	-180.131	14.3164		-228.454	14.955	-180.131	14.3164		211.102	15.5771	210.541	15.3746	246.821	16.954	212.407	14.8515
215.706	15.4065	207.957	15.8845		207.748	15.5219	207.957	15.8845		-229.149	15.272	-179.461	14.3072		-258.283	16.8003	-179.461	14.3072		-226.497	14.7901	-179.461	14.3072		211.442	15.5461	209.613	15.3352	240.464	16.7604	215.657	15.109
214.969	15.5243	207.302	15.9074		203.617	15.031	207.302	15.9074		-227.897	15.1703	-179.084	14.3036		-261.638	17.0588	-179.084	14.3036		-229.919	14.9804	-179.084	14.3036		211.255	15.6206	211.643	15.4526	247.359	17.1745	213.97	15.0788
205.218	14.8841	207.922	16.0112		216.514	15.8229	207.922	16.0112		-224.342	15.0294	-178.332	14.2628		-257.046	16.6989	-178.332	14.2628		-224.597	14.7479	-178.332	14.2628		210.327	15.7554	208.964	15.2967	242.531	16.8812	211.746	14.9788
210.542	15.0878	207.198	16.0204		208.626	15.4967	207.198	16.0204		-226.581	15.2111	-176.999	14.2293		-262.382	17.0064	-176.999	14.2293		-223.103	14.552	-176.999	14.2293		208.319	15.3843	206.559	15.1756	240.651	16.7479	212.575	15.0681
202.482	14.78	207.446	16.0932		205.366	15.2903	207.446	16.0932		-230.989	15.5769	-176.876	14.2439		-258.481	16.9391	-176.876	14.2439		-227.665	14.837	-176.876	14.2439		208.806	15.7171	206.93	15.2288	229.607	15.9826	210.924	15.0145
206.402	15.1266	207.851	16.1514		207.758	15.7257	207.851	16.1514		-228.296	15.4603	-175.348	14.2004		-257.133	16.8518	-175.348	14.2004		-223.475	14.7946	-175.348	14.2004		208.693	15.6457	207.736	15.338	224.191	15.6664	208.273	14.8348
208.107	15.1704	207.571	16.1972		217.394	16.2482	207.571	16.1972		-229.351	15.5014	-176.024	14.2733		-260.273	17.1359	-176.024	14.2733		-229.402	15.0596	-176.024	14.2733		209.193	15.6299	207.293	15.3668	225.551	15.8586	209.63	14.9221
205.906	15.1656	207.866	16.2289		212.676	15.84	207.866	16.2289		-231.917	15.6077	-176.418	14.3028		-256.609	16.8872	-176.418	14.3028		-222.842	14.5804	-176.418	14.3028		210.699	15.7619	208.545	15.4405	225.665	15.9659	209.581	14.9253
208.783	15.3205	207.405	16.2256		206.982	15.6934	207.405	16.2256		-227.331	15.4242	-176.995	14.3026		-261.635	17.2554	-176.995	14.3026		-229.473	15.2467	-176.995	14.3026		203.819	15.4234	209.261	15.5237	211.407	15.0594	206.363	14.7421
211.474	15.4912	206.143	16.1574		204.491	15.441	206.143	16.1574		-228.99	15.5522	-176.169	14.267		-257.482	17.2357	-176.169	14.267		-226.173	15.0287	-176.169	14.267		204.866	15.5017	208.575	15.533	212.79	15.1817	206.316	14.777
208.515	15.3672	206.785	16.2277		204.968	15.6001	206.785	16.2277		-229.247	15.5887	-177.292	14.2883		-254.597	17.0609	-177.292	14.2883		-223.766	14.8782	-177.292	14.2883		208.29	15.705	207.906	15.5026	209.935	15.0426	206.03	14.7955
212.07	15.5846	207.287	16.2442		213.543	15.9409	207.287	16.2442		-229.395	15.5702	-177.261	14.3127		-249.566	16.6969	-177.261	14.3127		-228.981	15.0582	-177.261	14.3127		212.575	15.9997	206.083	15.3823	208.387	14.9129	205.766	14.8125
207.658	15.481	206.336	16.2304		209.732	15.8167	206.336	16.2304		-224.15	15.4158	-176.671	14.312		-244.989	16.4125	-176.671	14.312		-223.998	14.9974	-176.671	14.312		207.227	15.8286	205.824	15.4474	207.668	15.0026	206.535	14.8921
208.58	15.3853	206.481	16.2522		208.854	15.879	206.481	16.2522		-223.886	15.4162	-176.273	14.3502		-223.9	15.0691	-176.273	14.3502		-225.763	15.0403	-176.273	14.3502		215.561	16.1979	204.361	15.3814	207.638	15.0437	208.439	15.0325
211.084	15.5337	206.659	16.2913		213.718	16.1266	206.659	16.2913		-227.787	15.7392	-177.043	14.4158		-224.154	15.0313	-177.043	14.4158		-224.74	15.0161	-177.043	14.4158		208.317	16.0022	205.375	15.4362	210.09	15.0794	208.798	15.053
210.482	15.5339	204.903	16.222		206.837	15.797	204.903	16.222		-222.412	15.4264	-177.34	14.502		-217.476	14.7735	-177.34	14.502		-241.118	16.096	-177.34	14.502		203.718	15.5537	205.411	15.483	211.959	15.1931	208.175	15.0309
210.57	15.6523	204.304	16.2738		208.138	15.8874	204.304	16.2738		-222.244	15.4465	-177.523	14.517		-221.032	14.9635	-177.523	14.517		-224.351	14.9969	-177.523	14.517		213.998	16.1868	205.244	15.5337	212.367	15.2179	207.817	15.0111
206.551	15.4405	205.607	16.3755		201.677	15.6136	205.607	16.3755		-225.281	15.5904	-178.267	14.5441		-225.604	15.2746	-178.267	14.5441		-228.552	15.2439	-178.267	14.5441		214.884	16.4385	206.661	15.6675	212.306	15.4766	207.438	15.0176
209.122	15.5758	205.021	16.3886		210.197	16.2375	205.021	16.3886		-230.818	16.0214	-181.073	14.6719		-219.073	14.8989	-181.073	14.6719		-223.554	14.9894	-181.073	14.6719		210.066	16.073	207.184	15.7633	203.047	14.7517	208.078	15.0746
213.342	15.8966	204.815	16.4344		211.013	16.2093	204.815	16.4344		-224.715	15.6556	-179.402	14.5559		-224.56	15.3814	-179.402	14.5559		-224.89	15.086	-179.402	14.5559		210.792	16.308	206.514	15.7951	209.375	15.062	207.659	15.1052
208.104	15.6081	205.719	16.5111		204.131	15.7926	205.719	16.5111		-223.762	15.7604	-180.989	14.6232		-225.4	15.3628	-180.989	14.6232		-224.515	15.1907	-180.989	14.6232		209.803	16.3079	206.036	15.8182	206.438	14.9552	209.569	15.2699
206.552	15.5386	206.762	16.5963		204.532	15.8819	206.762	16.5963		-226.263	15.8663	-181.299	14.6537		-222.605	15.208	-181.299	14.6537		-230.924	15.4987	-181.299	14.6537		209.941	16.1554	207.323	15.9434	203.453	14.832	211.412	15.4147
207.348	15.6458	205.156	16.532		204.436	15.9035	205.156	16.532		-226.388	15.8723	-180.727	14.6624		-223.09	15.276	-180.727	14.6624		-224.194	15.2045	-180.727	14.6624		207.989	16.1157	205.967	15.8993	206.062	14.943	210.541	15.3746
211.563	15.943	205.886	16.6144		198.265	15.6053	205.886	16.6144		-230.82	16.1414	-179.738	14.6664		-222.417	15.208	-179.738	14.6664		-225.309	15.0731	-179.738	14.6664		212.812	16.5894	207.057	16.0015	207.165	15.1178	209.613	15.3352
204.559	15.5253	206.198	16.6496		203.955	15.9098	206.198	16.6496		-224.694	15.8288	-180.599	14.7766		-224.436	15.4165	-180.599	14.7766		-221.068	15.0439	-180.599	14.7766		207.373	16.3716	208.204	16.1145	210.469	15.2673	211.643	15.4526
210.88	15.9614	206.069	16.6887		210.731	16.5017	206.069	16.6887		-225.633	15.8745	-177.856	14.6582		-223.186	15.3406	-177.856	14.6582		-224.395	15.2739	-177.856	14.6582		209.767	16.2478	209.476	16.2391	208.182	15.2855	208.964	15.2967
206.202	15.4746	204.682	16.615		207.045	16.2693	204.682	16.615		-226.493	16.0493	-177.487	14.6605		-226.693	15.5665	-177.487	14.6605		-224.496	15.2377	-177.487	14.6605		207.367	16.3648	208.393	16.2156	207.246	15.301	206.559	15.1756
210.544	15.9368	204.621	16.6531		209.124	16.2972	204.621	16.6531		-226.034	15.8728	-176.613	14.6187		-225.532	15.5357	-176.613	14.6187		-224.315	15.2454	-176.613	14.6187		208.193	16.3663	208.277	16.211	204.857	15.2254	206.93	15.2288
205.658	15.6602	203.971	16.654		205.481	16.1682	203.971	16.654		-224.466	16.0382	-174.921	14.536		-223.346	15.4628	-174.921	14.536		-221.293	15.093	-174.921	14.536		203.313	16.1568	207.578	16.1821	206.363	15.2072	207.736	15.338
208.099	15.8998	204.209	16.7259		206.222	16.1574	204.209	16.7259		-224.198	16.1238	-174.5	14.5235		-223.773	15.4886	-174.5	14.5235		-222.023	15.182	-174.5	14.5235		202.252	16.1715	206.653	16.1461	206.385	15.2219	207.293	15.3668
204.479	15.7044	204.786	16.8101		204.383	16.1854	204.786	16.8101		-228.565	16.3482	-175.5	14.5951		-220.39	15.3932	-175.5	14.5951		-224.465	15.353	-175.5	14.5951		207.823	16.4729	206.737	16.1685	201.358	14.9063	208.545	15.4405
204.174	15.7955	204.75	16.8696		200.626	16.0674	204.75	16.8696		-226.06	16.2743	-175.069	14.5824		-221.128	15.4364	-175.069	14.5824		-224.103	15.2693	-175.069	14.5824		207.54	16.5705	207.675	16.2549	207.951	15.3743	209.261	15.5237
212.587	16.2613	204.898	16.9109		200.584	16.0629	204.898	16.9109		-225.76	16.2343	-176.333	14.6841		-226.596	15.7669	-176.333	14.6841		-226.833	15.6183	-176.333	14.6841		206.802	16.4928	207.99	16.3463	205.585	15.4287	208.575	15.533
206.546	15.9621	205.517	16.9952		206.782	16.45	205.517	16.9952		-224.058	16.2389	-176.573	14.739		-218.418	15.3482	-176.573	14.739		-224.557	15.3451	-176.573	14.739		212.422	16.8999	208.253	16.4287	208.404	15.4614	207.906	15.5026
208.941	16.1042	205.452	17.0292		207.2	16.5943	205.452	17.0292		-224.12	16.2336	-177.032	14.7959		-222.144	15.5543	-177.032	14.7959		-226.91	15.6593	-177.032	14.7959		209.531	16.7394	208.09	16.4977	207.987	15.2531	206.083	15.3823
212.252	16.4379	203.946	16.9884		206.275	16.4128	203.946	16.9884		-222.416	16.0964	-175.532	14.7328		-219.545	15.4279	-175.532	14.7328		-225.075	15.51	-175.532	14.7328		211.755	16.9548	206.893	16.4631	210.656	15.5708	205.824	15.4474
211.406	16.3594	202.042	16.9167		205.717	16.532	202.042	16.9167		-225.829	16.3556	-174.892	14.7282		-224.8	15.7043	-174.892	14.7282		-222.393	15.4244	-174.892	14.7282		211.831	16.944	204.483	16.3638	208.584	15.3361	204.361	15.3814
206.968	16.114	195.537	16.5261		203.644	16.3743	195.537	16.5261		-225.783	16.3825	-174.031	14.7027		-216.275	15.3121	-174.031	14.7027		-221.925	15.4574	-174.031	14.7027		205.15	16.7586	204.118	16.4147	199.563	14.9534	205.375	15.4362
208.78	16.2665	185.073	15.9117		212.172	16.9651	185.073	15.9117		-225.497	16.5339	-174.04	14.7345		-224.778	15.8684	-174.04	14.7345		-220.897	15.3211	-174.04	14.7345		205.994	16.7972	204.883	16.5078	212.959	15.7347	205.411	15.483
207.029	16.2311	176.556	15.405		200.354	16.3106	176.556	15.405		-225.767	16.5876	-172.432	14.6746		-224.863	15.8083	-172.432	14.6746		-223.735	15.6097	-172.432	14.6746		210.53	17.2764	204.283	16.4843	207.584	15.5475	205.244	15.5337
209.162	16.4044	167.351	14.8549		199.585	16.1477	167.351	14.8549		-229.907	16.8672	-169.199	14.52		-218.935	15.4677	-169.199	14.52		-225.532	15.7746	-169.199	14.52		208.09	17.068	203.597	16.4639	209.788	15.6427	206.661	15.6675
206.575	16.3757	159.718	14.4073		205.26	16.7069	159.718	14.4073		-226.54	16.6977	-169.458	14.5595		-223.066	15.8601	-169.458	14.5595		-227.478	15.8522	-169.458	14.5595		212.463	17.4529	205.07	16.5659	217.635	16.0761	207.184	15.7633
206.701	16.3582	159.175	14.4316		205.949	16.8364	159.175	14.4316		-224.757	16.641	-169.187	14.5889		-226.007	16.0495	-169.187	14.5889		-219.818	15.4376	-169.187	14.5889		209.914	17.2659	204.454	16.5291	206.273	15.5007	206.514	15.7951
207.47	16.4209	160.658	14.5624		206.081	16.7142	160.658	14.5624		-227.431	16.8601	-169.012	14.5953		-227.505	16.1536	-169.012	14.5953		-224.581	15.7746	-169.012	14.5953		210.194	17.2377	203.892	16.5449	203.933	15.3495	206.036	15.8182
208.804	16.625	159.229	14.5377		199.897	16.3625	159.229	14.5377		-224.766	16.5848	-171.513	14.7482		-226.567	16.0967	-171.513	14.7482		-222.341	15.7155	-171.513	14.7482		209.463	17.2468	204.776	16.6644	201.834	15.3775	207.323	15.9434
210.263	16.7698	160.77	14.6525		193.711	16.1823	160.77	14.6525		-222.751	16.7032	-175.083	14.9919		-197.879	14.3768	-175.083	14.9919		-226.816	15.9547	-175.083	14.9919		207.739	17.2822	205.429	16.786	208.065	15.7274	205.967	15.8993
208.38	16.6325	160.292	14.6874		188.034	15.8402	160.292	14.6874		-226.127	16.8193	-176.7	15.1143		-177.282	13.2167	-176.7	15.1143		-225.331	15.9773	-176.7	15.1143		211.993	17.5135	205.485	16.8856	206.474	15.6382	207.057	16.0015
209.194	16.6437	158.36	14.5926		202.311	16.7061	158.36	14.5926		-227.93	16.9779	-176.723	15.1141		-181.5	13.4732	-176.723	15.1141		-220.945	15.7029	-176.723	15.1141		208.658	17.1822	206.55	17.0129	209.022	15.8296	208.204	16.1145
211.416	17.003	158.354	14.5831		209.462	17.3672	158.354	14.5831		-225.65	16.9254	-177.025	15.1723		-180.763	13.4779	-177.025	15.1723		-231.385	16.342	-177.025	15.1723		209.804	17.3882	206.961	17.0681	207.392	15.8468	209.476	16.2391
204.881	16.6334	158.13	14.5132		204.3	16.9575	158.13	14.5132		-226.493	17.1604	-175.022	15.0763		-184.601	13.6241	-175.022	15.0763		-227.348	16.2325	-175.022	15.0763		206.196	17.2484	201.97	16.7678	205.611	15.7273	208.393	16.2156
208.398	16.8598	156.755	14.4511		205.168	17.1328	156.755	14.4511		-227.98	17.3405	-175.184	15.0909		-182.91	13.6674	-175.184	15.0909		-219.91	15.8	-175.184	15.0909		205.319	17.3325	193.706	16.2862	206.643	15.7536	208.277	16.211
203.933	16.7501	157.976	14.4794		205.597	17.181	157.976	14.4794		-220.48	16.7469	-174.02	15.0475		-185.234	13.7571	-174.02	15.0475		-219.501	15.7186	-174.02	15.0475		205.247	17.5114	184.647	15.7469	208.027	15.8606	207.578	16.1821
205.066	16.7762	158.96	14.5385		200.972	16.8176	158.96	14.5385		-179.291	14.2222	-173.076	15.0517		-188.396	14.0021	-173.076	15.0517		-219.205	15.828	-173.076	15.0517		199.801	17.2712	175.817	15.2177	212.612	16.2547	206.653	16.1461
208.671	17.0427	158.819	14.5274		202.421	17.1116	158.819	14.5274		-180.338	14.2701	-172.614	15.068		-183.201	13.7315	-172.614	15.068		-224.973	16.2083	-172.614	15.068		204.524	17.4249	164.978	14.576	210.084	16.1212	206.737	16.1685
208.727	17.1842	159.157	14.637		210.709	17.7494	159.157	14.637		-179.04	14.282	-173.321	15.1585		-185.897	13.8577	-173.321	15.1585		-221.619	16.0437	-173.321	15.1585		212.687	17.9634	159.852	14.3269	206.549	16.0894	207.675	16.2549
208.285	17.0215	159.606	14.6873		200.56	17.0146	159.606	14.6873		-176.587	14.1859	-173.332	15.1952		-178.72	13.6149	-173.332	15.1952		-225.796	16.4174	-173.332	15.1952		187.071	16.4372	158.371	14.2878	214.073	16.3672	207.99	16.3463
203.088	16.8552	158.419	14.665		193.645	16.5975	158.419	14.665		-179.959	14.4892	-174.339	15.2743		-180.593	13.7095	-174.339	15.2743		-225.35	16.4044	-174.339	15.2743		164.364	14.9154	156.92	14.2456	209.018	16.0604	208.253	16.4287
207.296	17.1221	158.582	14.6983		198.742	16.8988	158.582	14.6983		-176.013	14.1996	-174.71	15.3237		-182.634	13.8319	-174.71	15.3237		-220.505	16.1071	-174.71	15.3237		156.646	14.349	155.985	14.2445	206.288	16.0436	208.09	16.4977
204.41	17.0202	158.965	14.7223		201.462	17.2307	158.965	14.7223		-177.404	14.3341	-174.653	15.3328		-177.182	13.5624	-174.653	15.3328		-227.077	16.6	-174.653	15.3328		162.594	14.8445	156.398	14.3223	207.974	16.108	206.893	16.4631
205.233	17.2068	158.55	14.6856		201.189	17.1663	158.55	14.6856		-182.011	14.5439	-174.348	15.3483		-175.859	13.3758	-174.348	15.3483		-228.182	16.6952	-174.348	15.3483		161.331	14.9366	156.723	14.3613	203.007	16.0205	204.483	16.3638
208.32	17.4694	160.215	14.7513		204.999	17.5662	160.215	14.7513		-176.903	14.3636	-174.367	15.3937		-173.488	13.2664	-174.367	15.3937		-224.173	16.3797	-174.367	15.3937		161.658	14.9311	158.669	14.4839	212.887	16.5085	204.118	16.4147
201.142	16.9034	160.882	14.7833		207.306	17.748	160.882	14.7833		-178.779	14.5393	-172.824	15.356		-180.666	13.6781	-172.824	15.356		-221.192	16.4155	-172.824	15.356		156.808	14.696	161.315	14.6695	210.103	16.4256	204.883	16.5078
204.511	17.2321	159.411	14.7258		207.532	17.8529	159.411	14.7258		-177.969	14.402	-171.598	15.336		-173.637	13.2718	-171.598	15.336		-215.4	16.0668	-171.598	15.336		166.759	15.1957	161.552	14.6609	218.167	16.8108	204.283	16.4843
208.301	17.5951	159.009	14.7646		187.288	16.4016	159.009	14.7646		-168.631	13.9636	-169.849	15.2572		-175.095	13.4227	-169.849	15.2572		-222.154	16.5108	-169.849	15.2572		158.887	14.9072	162.372	14.6951	203.916	16.3198	203.597	16.4639
175.918	15.3884	158.75	14.7951		160.511	14.765	158.75	14.7951		-172.155	14.2681	-169.526	15.2704		-177.914	13.6025	-169.526	15.2704		-223.663	16.6921	-169.526	15.2704		161.967	15.0821	162.671	14.7039	207.5	16.4708	205.07	16.5659
163.431	14.6164	156.826	14.7548		164.752	15.0298	156.826	14.7548		-179.167	14.6086	-168.825	15.2775		-176.073	13.4932	-168.825	15.2775		-218.501	16.3596	-168.825	15.2775		159.062	15.0029	162.242	14.6823	204.909	16.3117	204.454	16.5291
162.831	14.7005	156.066	14.7582		160.204	14.8692	156.066	14.7582		-183.267	14.846	-167.337	15.2055		-176.861	13.5725	-167.337	15.2055		-222.758	16.5181	-167.337	15.2055		154.055	14.6798	161.662	14.6028	210.407	16.7034	203.892	16.5449
161.384	14.5774	155.281	14.7645		159.302	14.8046	155.281	14.7645		-178.631	14.5686	-167.374	15.2398		-177.697	13.6595	-167.374	15.2398		-220.73	16.6778	-167.374	15.2398		161.083	15.2203	162.852	14.7137	206.744	16.4878	204.776	16.6644
155.51	14.3684	154.627	14.7382		152.827	14.4952	154.627	14.7382		-175.266	14.4809	-167.997	15.333		-183.967	13.9822	-167.997	15.333		-220.949	16.6221	-167.997	15.333		160.966	15.1461	162.236	14.6798	210.298	16.8606	205.429	16.786
159.186	14.5228	156.688	14.839		163.141	15.1935	156.688	14.839		-179.715	14.4889	-167.727	15.3655		-177.349	13.5789	-167.727	15.3655		-220.357	16.6568	-167.727	15.3655		157.319	14.8349	161.867	14.6734	207.152	16.6328	205.485	16.8856
163.098	14.9912	157.136	14.8653		160.179	14.9046	157.136	14.8653		-177.533	14.4982	-166.019	15.2755		-177.865	13.5871	-166.019	15.2755		-219.963	16.5767	-166.019	15.2755		161.071	15.0763	160.522	14.6244	206.274	16.6648	206.55	17.0129
160.78	14.7288	158.311	14.9276		163.293	15.042	158.311	14.9276		-171.789	14.2025	-163.803	15.2186		-181.76	13.7726	-163.803	15.2186		-220.977	16.6868	-163.803	15.2186		171.925	15.7368	161.748	14.7366	211.872	17.1992	206.961	17.0681
158.737	14.6677	160.125	14.9971		156.134	14.724	160.125	14.9971		-180.778	14.6549	-162.404	15.1607		-179.464	13.6261	-162.404	15.1607		-218.571	16.6369	-162.404	15.1607		159.124	15.0591	160.272	14.6484	210.644	17.0143	201.97	16.7678
157.763	14.7182	159.295	14.99		157.202	14.9438	159.295	14.99		-177.681	14.5439	-161.305	15.1271		-168.295	13.1738	-161.305	15.1271		-218.38	16.7753	-161.305	15.1271		160.221	15.0592	159.979	14.649	210.054	17.0479	193.706	16.2862
158.229	14.6773	158.81	14.9964		157.292	14.8633	158.81	14.9964		-176.462	14.5727	-162.073	15.1922		-173.802	13.4111	-162.073	15.1922		-224.858	17.365	-162.073	15.1922		165.313	15.5725	159.742	14.675	210.974	16.953	184.647	15.7469
161.12	14.9092	157.45	14.9578		160.707	15.1425	157.45	14.9578		-175.297	14.4427	-163.725	15.3663		-193.041	14.5044	-163.725	15.3663		-222.336	17.0873	-163.725	15.3663		164.629	15.3102	160.028	14.69	203.397	16.6139	175.817	15.2177
159.016	14.8804	157.602	14.989		166.06	15.428	157.602	14.989		-162.61	13.8126	-166.984	15.5679		-174.373	13.5255	-166.984	15.5679		-213.933	16.6097	-166.984	15.5679		160.414	15.2312	158.487	14.5934	168.442	14.3577	164.978	14.576
156.841	14.7179	156.182	14.9324		156.214	14.885	156.182	14.9324		-173.399	14.4844	-164.831	15.5127		-182.997	13.9352	-164.831	15.5127		-214.093	16.7002	-164.831	15.5127		157.013	15.1073	159.711	14.6838	158.448	14.1269	159.852	14.3269
159.291	14.9392	157.069	14.9848		157.67	15.0112	157.069	14.9848		-172.48	14.4491	-163.756	15.4864		-189.618	14.3332	-163.756	15.4864		-220.831	17.0281	-163.756	15.4864		161.682	15.4194	161.717	14.8201	163.307	14.3308	158.371	14.2878
158.328	14.607	156.702	14.9861		150.48	14.6133	156.702	14.9861		-171.765	14.2952	-161.294	15.3969		-176.718	13.6329	-161.294	15.3969		-224.649	17.4374	-161.294	15.3969		164.596	15.5101	162.826	14.9038	159.631	14.0675	156.92	14.2456
161.853	14.9431	156.496	14.9852		158.154	15.0425	156.496	14.9852		-170.972	14.3425	-161.381	15.4235		-179.77	13.8434	-161.381	15.4235		-218.167	17.0772	-161.381	15.4235		159.166	15.096	163.6	14.9927	160.773	14.2163	155.985	14.2445
157.929	14.776	154.506	14.8944		151.125	14.6324	154.506	14.8944		-171.067	14.2403	-160.292	15.4127		-172.247	13.5005	-160.292	15.4127		-218.279	17.1043	-160.292	15.4127		143.435	14.3429	162.721	14.9955	158.172	14.1321	156.398	14.3223
161.792	15.0888	155.688	15.0014		158.799	15.0157	155.688	15.0014		-177.738	14.7303	-163.641	15.6292		-180.615	13.9522	-163.641	15.6292		-216.449	16.9977	-163.641	15.6292		154.921	14.987	160.984	14.9221	160.921	14.2561	156.723	14.3613
163.358	15.0619	156.537	15.0889		155.236	14.8895	156.537	15.0889		-163.957	13.8778	-163.515	15.6572		-174.312	13.5312	-163.515	15.6572		-223.755	17.705	-163.515	15.6572		158.097	15.1591	160.481	14.8906	161.189	14.3432	158.669	14.4839
157.27	14.726	155.549	15.055		159.889	15.1932	155.549	15.055		-176.103	14.65	-161.384	15.5661		-181.809	13.9979	-161.384	15.5661		-211.112	16.9283	-161.384	15.5661		160.528	15.2885	160.683	14.9095	158.727	14.1399	161.315	14.6695
157.115	14.8592	155.562	15.0855		158.281	15.1277	155.562	15.0855		-180.198	14.9085	-157.098	15.3405		-177.033	13.8632	-157.098	15.3405		-212.814	17.0284	-157.098	15.3405		159.478	15.3153	160.122	14.8781	149.066	13.7493	161.552	14.6609
160.157	14.9941	157.349	15.2062		159.791	15.1704	157.349	15.2062		-170.114	14.4148	-153.363	15.146		-175.283	13.6637	-153.363	15.146		-221.892	17.6397	-153.363	15.146		157.303	15.2824	159.646	14.8716	154.799	14.0585	162.372	14.6951
157.087	14.8756	157.923	15.2614		156.09	15.0396	157.923	15.2614		-171.082	14.4598	-153.741	15.222		-179.818	13.9819	-153.741	15.222		-216.258	17.4394	-153.741	15.222		165.811	15.6814	160.245	14.9111	157.342	14.2366	162.671	14.7039
156.055	14.8837	157.881	15.2785		162.178	15.4473	157.881	15.2785		-172.678	14.6193	-154.33	15.3063		-178.131	13.9564	-154.33	15.3063		-219.322	17.5522	-154.33	15.3063		158.471	15.3737	159.56	14.9559	155.42	13.9639	162.242	14.6823
160.505	14.9712	158.437	15.3347		154.528	15.0766	158.437	15.3347		-177.996	14.8819	-153.817	15.3184		-167.877	13.3902	-153.817	15.3184		-206.092	16.5348	-153.817	15.3184		156.025	15.1472	158.338	14.9141	160.632	14.2516	161.662	14.6028
153.949	14.6109	158.632	15.3811		159.267	15.3194	158.632	15.3811		-175.484	14.7813	-153.831	15.3647		-175.981	13.7626	-153.831	15.3647		-175.869	14.6855	-153.831	15.3647		165.503	15.7489	158.431	14.9426	159.279	14.1162	162.852	14.7137
160.502	15.0353	157.234	15.3525		151.795	14.8849	157.234	15.3525		-173.533	14.6793	-149.973	15.211		-183.511	14.235	-149.973	15.211		-175.059	14.7226	-149.973	15.211		156.575	15.2342	159.601	15.0402	157.24	14.0812	162.236	14.6798
158.022	14.8536	152.877	15.1544		153.235	14.9322	152.877	15.1544		-166.752	14.3947	-143.45	14.8376		-181.976	14.1955	-143.45	14.8376		-179.084	15.0344	-143.45	14.8376		159.621	15.5198	159.045	15.055	160.326	14.4362	161.867	14.6734
158.533	14.9514	150.642	15.0934		156.199	15.0841	150.642	15.0934		-172.849	14.7288	-137.626	14.529		-178.787	14.0356	-137.626	14.529		-168.828	14.4347	-137.626	14.529		161.132	15.6246	158.451	15.0284	161.287	14.4222	160.522	14.6244
155.913	14.8727	149.329	15.0768		159.159	15.3175	149.329	15.0768		-171.275	14.6325	-133.119	14.3104		-175.832	13.8359	-133.119	14.3104		-183.554	15.349	-133.119	14.3104		157.722	15.4683	156.723	14.9437	158.889	14.2312	161.748	14.7366
153.635	14.815	150.065	15.1632		157.026	15.2391	150.065	15.1632		-168.011	14.5354	-129.271	14.1649		-179.294	14.0429	-129.271	14.1649		-176.609	14.9401	-129.271	14.1649		157.266	15.4794	157.031	15.0114	162.128	14.4845	160.272	14.6484
149.89	14.6533	151.106	15.2513		153.25	15.0575	151.106	15.2513		-175.793	15.0397	-130.074	14.4088		-176.012	13.9821	-130.074	14.4088		-176.895	15.0257	-130.074	14.4088		152.561	15.2737	154.404	14.8587	153.205	14.0992	159.979	14.649
158.503	15.1258	153.812	15.3911		154.93	15.2	153.812	15.3911		-170.972	14.7237	-128.953	14.6284		-181.635	14.3636	-128.953	14.6284		-173.041	14.7621	-128.953	14.6284		158.089	15.5242	153.155	14.7931	167.55	14.8232	159.742	14.675
157.499	15.1281	153.108	15.3372		151.232	15.0394	153.108	15.3372		-173.771	14.935	-125.389	14.7467		-173.192	13.8873	-125.389	14.7467		-181.051	15.253	-125.389	14.7467		146.068	15.0231	153.74	14.865	160.237	14.4432	160.028	14.69
156.493	14.9532	153.979	15.4366		158.587	15.5085	153.979	15.4366		-165.513	14.4845	-124.103	14.9579		-176.492	14.0087	-124.103	14.9579		-172.843	14.8362	-124.103	14.9579		153.644	15.3809	155.694	15.0054	165.776	14.7279	158.487	14.5934
155.851	15.0168	152.907	15.3982		147.598	14.9788	152.907	15.3982		-176.909	15.0432	-119.299	14.9267		-177.993	14.1989	-119.299	14.9267		-173.381	14.825	-119.299	14.9267		161.799	15.8439	155.612	15.0198	159.776	14.403	159.711	14.6838
152.742	14.8204	151.62	15.3498		153.973	15.2335	151.62	15.3498		-174.479	15.0993	-114.48	14.7778		-171.581	13.8783	-114.48	14.7778		-168.851	14.7483	-114.48	14.7778		157.431	15.5782	159.238	15.2865	157.023	14.3098	161.717	14.8201
157.08	15.2511	150.621	15.362		159.895	15.6465	150.621	15.362		-182.473	15.5121	-111.213	14.6461		-179.726	14.2969	-111.213	14.6461		-174.509	15.0465	-111.213	14.6461		158.034	15.7552	160.442	15.4041	159.486	14.4043	162.826	14.9038
155.268	15.0252	153.654	15.5897		158.141	15.6	153.654	15.5897		-168.874	14.8389	-109.953	14.5845		-176.653	14.1638	-109.953	14.5845		-174.772	14.9772	-109.953	14.5845		157.894	15.6725	158.432	15.3336	157.191	14.2951	163.6	14.9927
147.31	14.5901	153.403	15.5824		159.355	15.6324	153.403	15.5824		-167.408	14.9006	-106.638	14.4384		-167.425	13.7759	-106.638	14.4384		-180.305	15.4342	-106.638	14.4384		143.598	15.0318	156.847	15.2895	160.107	14.5046	162.721	14.9955
149.549	14.7591	154.744	15.6943		152.914	15.3319	154.744	15.6943		-176.9	15.3972	-107.745	14.5504		-178.424	14.3643	-107.745	14.5504		-171.064	14.8794	-107.745	14.5504		138.203	14.7408	153.763	15.1594	159.497	14.4259	160.984	14.9221
156.698	15.329	155.799	15.7884		159.015	15.5182	155.799	15.7884		-164.971	14.7356	-109.942	14.708		-170.572	14.0082	-109.942	14.708		-176.654	15.2359	-109.942	14.708		154.667	15.5411	152.419	15.1032	160.265	14.6299	160.481	14.8906
151.954	14.996	155.586	15.8162		157.324	15.5891	155.586	15.8162		-169.771	15.0437	-110.565	14.7625		-182.26	14.5982	-110.565	14.7625		-180.673	15.4219	-110.565	14.7625		156.193	15.8505	152.122	15.1381	160.439	14.5296	160.683	14.9095
156.944	15.2836	153.28	15.7152		150.649	15.1319	153.28	15.7152		-169.827	14.9976	-114.447	14.9991		-170.66	14.0932	-114.447	14.9991		-173.458	15.069	-114.447	14.9991		143.225	15.1287	150.518	15.0305	151.908	14.0465	160.122	14.8781
154.314	15.1477	153.667	15.788		160.969	15.78	153.667	15.788		-178.087	15.516	-116.095	15.1238		-176.547	14.3925	-116.095	15.1238		-173.802	15.0868	-116.095	15.1238		141.127	14.9694	148.289	14.9252	154.458	14.2288	159.646	14.8716
153.543	15.239	152.937	15.7951		154.501	15.5126	152.937	15.7951		-171.654	15.1307	-114.381	15.0655		-170.078	14.0537	-114.381	15.0655		-173.668	15.1774	-114.381	15.0655		159.199	16.0599	149.674	15.0076	160.126	14.5374	160.245	14.9111
153.604	15.2197	151.698	15.7907		154.17	15.5839	151.698	15.7907		-162.949	14.646	-114.391	15.0768		-173.329	14.2788	-114.391	15.0768		-173.832	15.0521	-114.391	15.0768		159.724	16.1775	149.312	14.9992	163.08	14.8654	159.56	14.9559
154.51	15.2109	152.582	15.8894		150.26	15.3394	152.582	15.8894		-166.166	15.007	-112.426	15.0046		-170.737	14.1125	-112.426	15.0046		-178.724	15.4372	-112.426	15.0046		151.208	15.6378	150.108	15.0436	155.518	14.391	158.338	14.9141
155.962	15.3912	154.394	16.0699		160.704	15.9927	154.394	16.0699		-160.475	14.6854	-109.837	14.8913		-175.046	14.4089	-109.837	14.8913		-171.543	15.0098	-109.837	14.8913		162.577	16.3671	153.516	15.2901	161.64	14.7395	158.431	14.9426
162.042	15.6963	153.151	16.021		157.244	15.7715	153.151	16.021		-172.066	15.3564	-108.136	14.8129		-174.617	14.3769	-108.136	14.8129		-176.618	15.3338	-108.136	14.8129		157.41	16.1294	155.369	15.4103	160.951	14.7354	159.601	15.0402
152.277	15.333	150.325	15.8761		153.112	15.5657	150.325	15.8761		-171.611	15.365	-108.635	14.8651		-157.227	13.5528	-108.635	14.8651		-168.873	14.9181	-108.635	14.8651		148.215	15.3427	156.98	15.5524	171.691	15.4095	159.045	15.055
158.966	15.6184	150.345	15.9049		152.863	15.569	150.345	15.9049		-170.328	15.346	-106.676	14.798		-171.4	14.2935	-106.676	14.798		-176.62	15.4005	-106.676	14.798		138.554	14.9742	155.828	15.5277	161.871	14.8457	158.451	15.0284
155.994	15.5207	151.321	15.9886		155.65	15.7842	151.321	15.9886		-167.455	15.2586	-106.125	14.8129		-175.921	14.5678	-106.125	14.8129		-176.969	15.4856	-106.125	14.8129		134.723	14.78	154.918	15.506	164.334	15.0573	156.723	14.9437
152.959	15.3488	149.11	15.8763		129.519	14.2599	149.11	15.8763		-175.434	15.7176	-106.989	14.8809		-176.072	14.5733	-106.989	14.8809		-175.758	15.462	-106.989	14.8809		136.599	15.0372	151.545	15.3316	160.354	14.7755	157.031	15.0114
152.536	15.4424	150.568	16.0015		134.347	14.6004	150.568	16.0015		-179.193	15.9487	-106.395	14.8904		-164.701	14.0288	-106.395	14.8904		-173.563	15.3223	-106.395	14.8904		132.824	14.7888	148.816	15.2241	156.56	14.6976	154.404	14.8587
139.405	14.6141	150.936	16.0857		129.683	14.3811	150.936	16.0857		-169.768	15.4367	-108.423	15.0465		-173.668	14.5204	-108.423	15.0465		-162.873	14.7131	-108.423	15.0465		151.203	15.8919	148.482	15.2284	158.045	14.6725	153.155	14.7931
143.635	14.9137	143.16	15.6876		135.928	14.8117	143.16	15.6876		-175.956	15.8253	-107.789	15.0364		-170.954	14.4415	-107.789	15.0364		-164.034	14.8343	-107.789	15.0364		160.41	16.504	149.383	15.3246	156.76	14.7134	153.74	14.865
136.806	14.4503	133.68	15.2097		142.735	15.2404	133.68	15.2097		-174.45	15.8028	-108.437	15.0851		-169.835	14.5464	-108.437	15.0851		-170.511	15.2202	-108.437	15.0851		150.73	15.9473	149.453	15.3691	167.677	15.4399	155.694	15.0054
148.517	15.2881	125.697	14.8066		149.535	15.5329	125.697	14.8066		-153.802	14.5942	-107.094	15.0557		-161.392	14.0603	-107.094	15.0557		-178.834	15.7409	-107.094	15.0557		143.259	15.5129	150.725	15.485	156.437	14.7501	155.612	15.0198
132.588	14.4504	115.554	14.2921		145.394	15.5339	115.554	14.2921		-171.68	15.7348	-107.968	15.1311		-168.963	14.3889	-107.968	15.1311		-171.461	15.3619	-107.968	15.1311		127.487	14.6791	153.566	15.7068	160.547	14.8166	159.238	15.2865
133.323	14.4408	113.89	14.2128		147.598	15.5257	113.89	14.2128		-168.217	15.5537	-106.435	15.059		-165.889	14.3648	-106.435	15.059		-180.345	15.8208	-106.435	15.059		112.679	13.9182	150.596	15.5857	162.94	15.0992	160.442	15.4041
145.096	15.1955	112.092	14.167		155.679	16.1484	112.092	14.167		-166.875	15.4321	-107.115	15.1337		-169.392	14.533	-107.115	15.1337		-171.585	15.3838	-107.115	15.1337		116.961	14.1324	148.485	15.501	161.573	15.0157	158.432	15.3336
155.955	15.8232	112.993	14.2312		158.767	16.3064	112.993	14.2312		-170.403	15.7984	-107.561	15.1986		-164.316	14.2404	-107.561	15.1986		-173.289	15.52	-107.561	15.1986		137.751	15.3062	148.077	15.5342	151.74	14.6397	156.847	15.2895
153.853	15.7915	119.712	14.6061		154.468	16.0232	119.712	14.6061		-172.216	15.9211	-107.849	15.2566		-174.014	14.8018	-107.849	15.2566		-170.402	15.3297	-107.849	15.2566		130.782	14.9545	150.264	15.7249	155.291	14.8102	153.763	15.1594
151.615	15.7139	127.028	15.0229		141.302	15.3452	127.028	15.0229		-167.198	15.7686	-106.181	15.2046		-171.425	14.7625	-106.181	15.2046		-169.45	15.3421	-106.181	15.2046		119.681	14.1918	151.766	15.8336	158.42	14.995	152.419	15.1032
148.334	15.4248	122.745	14.8125		145.134	15.549	122.745	14.8125		-166.537	15.8274	-105.584	15.2084		-172.768	14.7714	-105.584	15.2084		-178.286	15.9088	-105.584	15.2084		114.5	14.1046	151.923	15.8605	154.113	14.7689	152.122	15.1381
139.504	14.9837	125.807	14.9691		153.235	16.0781	125.807	14.9691		-147.563	14.6488	-104.029	15.1414		-172.196	14.7811	-104.029	15.1414		-170.583	15.5292	-104.029	15.1414		112.382	13.9927	154.108	16.0196	157.704	15.0906	150.518	15.0305
143.77	15.1102	125.69	14.9691		155.959	16.2816	125.69	14.9691		-157.49	15.1942	-105.112	15.2316		-176.832	15.0958	-105.112	15.2316		-171.578	15.5428	-105.112	15.2316		120.971	14.4079	154.703	16.0933	157.489	15.056	148.289	14.9252
155.474	15.9027	120.923	14.7166		153.175	16.3411	120.923	14.7166		-165.444	15.8659	-103.606	15.1676		-176.12	15.1931	-103.606	15.1676		-162.818	15.0298	-103.606	15.1676		113.783	14.2325	152.16	15.9862	150.343	14.6981	149.674	15.0076
155.399	15.9961	116.715	14.5078		148.468	15.9396	116.715	14.5078		-169.802	16.0584	-103.432	15.1785		-168.009	14.7147	-103.432	15.1785		-179.503	16.0115	-103.432	15.1785		120.472	14.5455	151.085	15.9563	165.074	15.5868	149.312	14.9992
145.578	15.4845	116.841	14.552		152.14	16.2326	116.841	14.552		-144.103	14.5667	-102.66	15.1636		-164.741	14.6807	-102.66	15.1636		-163.683	15.1678	-102.66	15.1636		105.411	13.7972	151.484	16.046	156.537	15.1185	150.108	15.0436
143.98	15.3902	113.701	14.423		154.241	16.3028	113.701	14.423		-129.85	13.9335	-103.969	15.2602		-170.52	14.8708	-103.969	15.2602		-159.414	14.8384	-103.969	15.2602		110.669	13.9713	146.278	15.7879	161.293	15.3603	153.516	15.2901
150.342	15.808	113.258	14.4642		148.16	16.0391	113.258	14.4642		-136.182	14.249	-102.359	15.2009		-165.956	14.6597	-102.359	15.2009		-170.647	15.5477	-102.359	15.2009		108.501	14.0574	140.984	15.5006	156.348	15.0754	155.369	15.4103
148.686	15.7164	110.941	14.3716		157.654	16.6129	110.941	14.3716		-125.465	13.709	-102.14	15.2237		-170.648	14.9624	-102.14	15.2237		-167.694	15.5489	-102.14	15.2237		114.91	14.4099	137.733	15.3226	157.763	15.3237	156.98	15.5524
156.345	16.2772	107.464	14.1879		159.854	16.7342	107.464	14.1879		-149.416	14.9635	-104.121	15.3757		-170.255	14.9534	-104.121	15.3757		-172.159	15.7604	-104.121	15.3757		104.58	13.6988	131.88	14.9992	155.845	15.2837	155.828	15.5277
143.526	15.5686	107.423	14.1755		147.935	16.052	107.423	14.1755		-151.186	15.0733	-103.528	15.3837		-168.324	14.9902	-103.528	15.3837		-172.534	15.771	-103.528	15.3837		115.931	14.2046	126.678	14.7018	155.987	15.1182	154.918	15.506
139.449	15.2982	108.912	14.2705		141.377	15.8141	108.912	14.2705		-142.761	14.7111	-102.709	15.3768		-166.125	15.0452	-102.709	15.3768		-172.371	15.8503	-102.709	15.3768		118.723	14.3481	123.412	14.5487	138.354	14.2077	151.545	15.3316
112.32	13.803	109.206	14.285		122.767	14.8557	109.206	14.285		-129.715	14.0489	-101.574	15.3313		-178.84	15.702	-101.574	15.3313		-170.465	15.7321	-101.574	15.3313		119.351	14.6106	121.024	14.4516	139.74	14.4932	148.816	15.2241
112.471	13.8837	108.737	14.2858		112.609	14.2556	108.737	14.2858		-127.317	13.9533	-101.635	15.3513		-173.481	15.4179	-101.635	15.3513		-159.446	15.2335	-101.635	15.3513		145.198	16.0498	117.133	14.2485	158.924	15.4856	148.482	15.2284
115.057	14.0039	110.991	14.4406		116.704	14.3915	110.991	14.4406		-136.484	14.4827	-100.552	15.3212		-166.795	15.0446	-100.552	15.3212		-168.652	15.8009	-100.552	15.3212		128.34	15.1816	116.491	14.2422	150.251	14.9698	149.383	15.3246
111.168	13.968	109.419	14.4034		119.117	14.6415	109.419	14.4034		-131.983	14.1438	-101.884	15.3934		-166.752	15.088	-101.884	15.3934		-172.615	15.9507	-101.884	15.3934		114.503	14.3321	115.001	14.1851	149.648	15.1111	149.453	15.3691
105.132	13.563	108.681	14.3863		98.2623	13.5877	108.681	14.3863		-127.562	14.0177	-101.755	15.4014		-165.532	15.051	-101.755	15.4014		-170.316	15.8368	-101.755	15.4014		114.915	14.493	115.805	14.2422	154.241	15.3007	150.725	15.485
115.832	14.1221	107.434	14.3513		95.0735	13.444	107.434	14.3513		-129.033	14.0903	-102.5	15.5125		-166.255	15.2058	-102.5	15.5125		-170.819	16.0198	-102.5	15.5125		115.916	14.513	114.487	14.2042	158.793	15.6832	153.566	15.7068
107.277	13.7109	108.821	14.4385		111.424	14.2691	108.821	14.4385		-126.579	14.0601	-102.235	15.5552		-167.601	15.2318	-102.235	15.5552		-167.097	15.7481	-102.235	15.5552		110.207	14.2266	115.088	14.2766	157.523	15.493	150.596	15.5857
111.031	13.9872	107.454	14.3726		121.019	14.7244	107.454	14.3726		-124.39	13.7701	-101.732	15.5503		-164.783	15.2776	-101.732	15.5503		-171.086	16.1279	-101.732	15.5503		109.63	14.2055	113.768	14.242	159.931	15.7521	148.485	15.501
115.719	14.1037	108.422	14.4375		113.453	14.5045	108.422	14.4375		-132.162	14.2155	-101.552	15.5876		-168.78	15.4503	-101.552	15.5876		-169.575	16.0274	-101.552	15.5876		105.334	13.9988	113.575	14.2707	153.231	15.3769	148.077	15.5342
109.269	13.8458	109.508	14.5086		112.477	14.3907	109.508	14.5086		-129.872	14.1978	-99.9075	15.5572		-169.062	15.5643	-99.9075	15.5572		-165.336	15.7848	-99.9075	15.5572		120.771	14.8164	113.587	14.3086	152.667	15.4721	150.264	15.7249
108.281	13.8304	107.607	14.4332		106.024	14.0811	107.607	14.4332		-126.883	14.1922	-99.0612	15.5182		-169.915	15.7116	-99.0612	15.5182		-161.697	15.6223	-99.0612	15.5182		116.238	14.5608	114.783	14.373	146.547	15.1677	151.766	15.8336
109.02	13.9447	107.079	14.4368		110.68	14.403	107.079	14.4368		-127.483	14.0567	-97.9494	15.4641		-161.52	15.2506	-97.9494	15.4641		-157.032	15.4246	-97.9494	15.4641		110.993	14.3836	114.801	14.3877	143.68	14.9245	151.923	15.8605
104.227	13.7428	106.583	14.4605		108.434	14.2763	106.583	14.4605		-126.38	14.1009	-97.5552	15.4769		-165.087	15.4299	-97.5552	15.4769		-156.236	15.3141	-97.5552	15.4769		110.779	14.4143	114.742	14.3878	149.938	15.3758	154.108	16.0196
111.278	14.1257	106.963	14.4688		112.071	14.3498	106.963	14.4688		-138.237	14.6919	-96.6305	15.4663		-170.7	15.7594	-96.6305	15.4663		-148.537	15.0362	-96.6305	15.4663		105.417	14.3143	115.997	14.4612	142.247	14.843	154.703	16.0933
111.913	14.0606	106.848	14.4686		113.926	14.5339	106.848	14.4686		-124.074	13.9957	-98.572	15.6003		-160.286	15.228	-98.572	15.6003		-160.697	15.7491	-98.572	15.6003		106.644	14.3582	115.796	14.4419	159.924	16.0351	152.16	15.9862
111.045	14.0925	108.866	14.579		125.507	15.2047	108.866	14.579		-127.352	14.1711	-98.7512	15.664		-166.198	15.5815	-98.7512	15.664		-159.624	15.7137	-98.7512	15.664		108.881	14.3021	115.684	14.4469	145.251	15.1382	151.085	15.9563
113.734	14.361	111.015	14.7315		125.102	15.2724	111.015	14.7315		-125.551	14.2517	-99.8716	15.7757		-161.614	15.3645	-99.8716	15.7757		-161.668	15.8719	-99.8716	15.7757		114.955	14.6076	115.946	14.4806	147.257	15.376	151.484	16.046
113.617	14.2162	111.675	14.762		113.265	14.696	111.675	14.762		-120.802	13.8715	-100.534	15.8403		-167.889	15.8677	-100.534	15.8403		-157.24	15.5821	-100.534	15.8403		115.912	14.6785	116.232	14.5294	155.967	15.8978	146.278	15.7879
109.827	14.0431	112.427	14.8505		101.637	14.1079	112.427	14.8505		-133.541	14.4141	-99.551	15.8195		-172.705	16.1914	-99.551	15.8195		-149.465	15.1437	-99.551	15.8195		116.862	14.7029	115.331	14.5069	161.755	16.3981	140.984	15.5006
119.552	14.6297	111.179	14.8373		120.016	14.8929	111.179	14.8373		-124.646	14.0443	-97.5558	15.7367		-169.035	16.1034	-97.5558	15.7367		-166.714	16.1678	-97.5558	15.7367		107.99	14.4661	115.763	14.569	152.121	15.8586	137.733	15.3226
121.799	14.6867	111.94	14.9147		106.519	14.3166	111.94	14.9147		-129.336	14.3091	-96.2426	15.6875		-172.395	16.1614	-96.2426	15.6875		-168.918	16.4137	-96.2426	15.6875		110.235	14.4771	115.703	14.5924	155.136	16.0112	131.88	14.9992
121.053	14.7683	109.466	14.7815		105.869	14.3179	109.466	14.7815		-129.439	14.4989	-94.5971	15.6386		-162.555	15.7709	-94.5971	15.6386		-135.875	14.4911	-94.5971	15.6386		116.851	14.8433	114.006	14.5273	154.078	15.8787	126.678	14.7018
109.193	14.1104	109.603	14.8198		103.306	14.0835	109.603	14.8198		-124.746	14.2435	-94.4586	15.654		-169.605	16.1501	-94.4586	15.654		-136.246	14.4889	-94.4586	15.654		106.078	14.33	114.57	14.5662	116.055	13.8529	123.412	14.5487
105.918	13.9911	108.307	14.7737		112.858	14.6285	108.307	14.7737		-129.872	14.5448	-95.6639	15.7685		-150.921	15.0153	-95.6639	15.7685		-131.62	14.2486	-95.6639	15.7685		106.232	14.4247	116.265	14.67	132.323	14.7245	121.024	14.4516
119.947	14.7068	108.357	14.7837		103.598	14.3428	108.357	14.7837		-126.413	14.4018	-97.205	15.8879		-150.339	15.0486	-97.205	15.8879		-133.847	14.4482	-97.205	15.8879		109.819	14.7518	115.469	14.6257	134.059	14.8684	117.133	14.2485
125.962	15.1003	108.598	14.81		113.816	14.72	108.598	14.81		-127.824	14.4738	-95.9368	15.8707		-156.462	15.4344	-95.9368	15.8707		-128.728	14.141	-95.9368	15.8707		116.458	15.0099	115.543	14.6883	134.485	14.9221	116.491	14.2422
111.787	14.3017	110.089	14.9265		118.067	15.0908	110.089	14.9265		-125.467	14.3419	-94.0588	15.7997		-157.954	15.6034	-94.0588	15.7997		-131.785	14.3603	-94.0588	15.7997		107.627	14.5346	115.304	14.7109	138.01	15.2767	115.001	14.1851
111.224	14.3135	110.116	14.9707		112.304	14.745	110.116	14.9707		-124.934	14.3655	-91.8392	15.7566		-155.25	15.462	-91.8392	15.7566		-131.492	14.4041	-91.8392	15.7566		110.56	14.7747	112.028	14.5957	141.047	15.4883	115.805	14.2422
116.048	14.4527	109.261	14.9674		107.134	14.5441	109.261	14.9674		-123.045	14.2227	-90.8201	15.736		-162.673	16.023	-90.8201	15.736		-129.582	14.3024	-90.8201	15.736		110.085	14.6586	109.458	14.4919	134.056	15.1556	114.487	14.2042
111.785	14.3725	110	15.0377		110.99	14.6631	110	15.0377		-126.236	14.4662	-88.4532	15.6525		-138.778	14.7876	-88.4532	15.6525		-132.643	14.4808	-88.4532	15.6525		102.508	14.4044	107.67	14.4431	129.773	14.7639	115.088	14.2766
115.541	14.601	108.305	14.9865		112.288	14.7378	108.305	14.9865		-128.24	14.5222	-88.5214	15.6713		-130.075	14.2078	-88.5214	15.6713		-136.95	14.7746	-88.5214	15.6713		104.385	14.6003	107.598	14.4334	120.447	14.3826	113.768	14.242
118.47	14.8252	106.034	14.89		99.7317	14.1996	106.034	14.89		-124.694	14.4882	-90.0823	15.7985		-138.261	14.6311	-90.0823	15.7985		-130.317	14.4565	-90.0823	15.7985		107.787	14.7992	107.465	14.4327	113.819	13.9386	113.575	14.2707
112.54	14.5014	106.466	14.9426		103.516	14.2586	106.466	14.9426		-127.137	14.6085	-91.6319	15.8988		-122.871	13.9453	-91.6319	15.8988		-130.217	14.3499	-91.6319	15.8988		108.412	14.7796	109.486	14.5408	109.607	13.8791	113.587	14.3086
112.181	14.4181	106.901	14.98		96.388	14.1211	106.901	14.98		-129.021	14.7692	-92.5863	15.9829		-127.174	14.1679	-92.5863	15.9829		-130.851	14.3241	-92.5863	15.9829		113.177	15.2283	110.644	14.6324	105.846	13.7942	114.783	14.373
115.043	14.6558	106.445	14.9941		101.109	14.2164	106.445	14.9941		-121.011	14.346	-92.5103	15.991		-132.037	14.3581	-92.5103	15.991		-125.948	14.1467	-92.5103	15.991		104.28	14.7236	111.988	14.7212	116.154	14.2777	114.801	14.3877
115.613	14.845	106.366	15.0127		106.27	14.5719	106.366	15.0127		-127.417	14.7731	-94.9492	16.176		-130.999	14.4589	-94.9492	16.176		-138.057	14.724	-94.9492	16.176		104.495	14.6896	109.572	14.6279	108.44	13.7729	114.742	14.3878
111.506	14.6037	105.174	14.9937		104.127	14.4881	105.174	14.9937		-131.61	14.934	-96.6702	16.3081		-120.069	13.9112	-96.6702	16.3081		-135.869	14.7523	-96.6702	16.3081		108.092	14.8569	109.282	14.6441	104.31	13.5791	115.997	14.4612
115.408	14.6935	102.52	14.8818		111.645	14.9389	102.52	14.8818		-121.917	14.4078	-95.2056	16.2637		-128.357	14.2923	-95.2056	16.2637		-129.111	14.4499	-95.2056	16.2637		108.363	15.0379	108.715	14.6559	115.175	14.1171	115.796	14.4419
100.261	14.0369	102.335	14.8989		113.895	15.0371	102.335	14.8989		-127.431	14.7661	-96.076	16.3432		-126.982	14.2112	-96.076	16.3432		-134.177	14.7975	-96.076	16.3432		110.946	15.1678	107.068	14.5999	111.289	14.0151	115.684	14.4469
99.711	14.0179	101.57	14.8909		108.433	14.8333	101.57	14.8909		-116.145	14.2569	-96.3865	16.4353		-129.896	14.4515	-96.3865	16.4353		-128.627	14.5064	-96.3865	16.4353		109.303	14.9377	105.865	14.5782	113.905	14.0502	115.946	14.4806
107.126	14.5144	101.344	14.9098		110.378	14.9519	101.344	14.9098		-125.631	14.6998	-95.2838	16.4188		-124.992	14.1457	-95.2838	16.4188		-130.07	14.6022	-95.2838	16.4188		108.965	15.0064	107.778	14.6916	112.835	14.2292	116.232	14.5294
105.963	14.4598	100.087	14.8768		115.199	14.9817	100.087	14.8768		-124.83	14.6888	-94.2001	16.3949		-127.973	14.2877	-94.2001	16.3949		-128.336	14.4236	-94.2001	16.3949		107.767	14.9727	108.333	14.7644	106.673	13.7226	115.331	14.5069
110.716	14.6156	101.232	14.965		112.147	15.0713	101.232	14.965		-124.114	14.7507	-95.3305	16.4925		-123.379	14.1712	-95.3305	16.4925		-131.912	14.6234	-95.3305	16.4925		105.858	14.9013	108.745	14.8099	110.07	14.0005	115.763	14.569
109.155	14.5953	100.675	14.9791		110.728	15.0747	100.675	14.9791		-119.367	14.4888	-92.3886	16.3544		-121.864	14.149	-92.3886	16.3544		-127.428	14.4401	-92.3886	16.3544		100.979	14.6892	108.005	14.764	118.08	14.5223	115.703	14.5924
111.706	14.8462	98.7979	14.9061		117.563	15.4071	98.7979	14.9061		-128.135	14.9782	-92.3102	16.3733		-120.769	14.097	-92.3102	16.3733		-120.311	14.1506	-92.3102	16.3733		109.42	15.1821	108.827	14.8277	111.859	14.4037	114.006	14.5273
109.394	14.6953	96.0865	14.8031		109.14	14.9067	96.0865	14.8031		-122.058	14.7137	-89.7817	16.2691		-119.84	14.0213	-89.7817	16.2691		-129.261	14.5218	-89.7817	16.2691		107.987	15.0834	107.556	14.797	106.304	14.0185	114.57	14.5662
112.102	14.9203	98.007	14.9373		113.133	15.1823	98.007	14.9373		-119.73	14.619	-87.5129	16.175		-116.907	13.8845	-87.5129	16.175		-130.328	14.7775	-87.5129	16.175		97.5016	14.4482	107.24	14.7902	102.451	13.7282	116.265	14.67
107.118	14.6888	96.4903	14.8734		109.36	15.1757	96.4903	14.8734		-123.241	14.8177	-87.5103	16.2358		-128.834	14.4863	-87.5103	16.2358		-126.222	14.4297	-87.5103	16.2358		104.093	14.9915	107.713	14.8143	109.671	14.1644	115.469	14.6257
100.385	14.3531	94.7284	14.8192		106.482	14.9773	94.7284	14.8192		-125.123	14.747	-87.7689	16.316		-117.569	13.883	-87.7689	16.316		-127.117	14.6318	-87.7689	16.316		103.708	14.9476	108.58	14.9247	106.897	13.9843	115.543	14.6883
111.201	14.8599	96.7781	14.9528		104.814	14.829	96.7781	14.9528		-123.948	14.9265	-87.9899	16.3887		-137.755	15.0185	-87.9899	16.3887		-127.143	14.5681	-87.9899	16.3887		101.362	14.9457	107.452	14.8939	112.486	14.3252	115.304	14.7109
106.299	14.6932	100.276	15.1595		115.016	15.5688	100.276	15.1595		-130.128	15.337	-90.7229	16.5851		-125.532	14.3636	-90.7229	16.5851		-132.992	14.7345	-90.7229	16.5851		93.1068	14.5586	104.519	14.7674	111.308	14.2848	112.028	14.5957
101.421	14.4739	101.152	15.2315		100.37	14.7636	101.152	15.2315		-128.007	15.152	-92.8335	16.7596		-122.39	14.1883	-92.8335	16.7596		-124.417	14.4184	-92.8335	16.7596		107.814	15.4051	100.093	14.582	109.652	14.2612	109.458	14.4919
113.648	15.1393	102.135	15.3389		107.485	15.2422	102.135	15.3389		-126.577	15.1573	-92.0293	16.7398		-127.584	14.6421	-92.0293	16.7398		-127.88	14.7004	-92.0293	16.7398		103.493	15.1208	98.2496	14.5387	119.741	14.7665	107.67	14.4431
114.515	15.1494	103.739	15.4479		106.515	15.17	103.739	15.4479		-120.243	14.9757	-93.1144	16.8271		-115.414	13.9006	-93.1144	16.8271		-127.74	14.6757	-93.1144	16.8271		102.846	15.1542	98.045	14.5561	109.796	14.3014	107.598	14.4334
112.674	15.079	104.249	15.5236		105.868	15.1635	104.249	15.5236		-119.132	14.9047	-86.506	16.4704		-121.051	14.2313	-86.506	16.4704		-120.729	14.3469	-86.506	16.4704		95.8617	14.7137	97.2517	14.543	119.75	14.8702	107.465	14.4327
111.91	15.0146	102.996	15.4939		102.597	15.0462	102.996	15.4939		-116.4	14.7072	-78.5765	16.0381		-110.144	13.6754	-78.5765	16.0381		-133.596	14.9649	-78.5765	16.0381		109.716	15.376	97.7823	14.5945	126.228	15.16	109.486	14.5408
104.649	14.7525	102.344	15.51		103.438	15.1667	102.344	15.51		-121.186	14.915	-70.2244	15.5997		-127.909	14.7205	-70.2244	15.5997		-130.413	14.8573	-70.2244	15.5997		113.087	15.682	100.764	14.7463	120.449	14.8621	110.644	14.6324
111.108	15.079	103.321	15.5948		110.533	15.5735	103.321	15.5948		-118.381	14.8584	-61.4783	15.1376		-124.471	14.4855	-61.4783	15.1376		-126.122	14.6449	-61.4783	15.1376		100.516	15.15	100.122	14.747	122.308	14.9985	111.988	14.7212
104.842	14.8226	103.713	15.656		111.696	15.5765	103.713	15.656		-119.114	15.0116	-52.8951	14.6754		-125.729	14.5481	-52.8951	14.6754		-129.23	14.9016	-52.8951	14.6754		100.768	15.235	99.3625	14.7251	119.824	14.8472	109.572	14.6279
94.4025	14.2842	101.282	15.5605		108.471	15.4118	101.282	15.5605		-120.356	15.1275	-50.8098	14.6075		-121.178	14.2963	-50.8098	14.6075		-130.005	14.8886	-50.8098	14.6075		100.419	15.1649	99.3035	14.7518	112.613	14.4982	109.282	14.6441
112.052	15.2809	102.72	15.6762		110.656	15.6482	102.72	15.6762		-108.545	14.5346	-48.2638	14.4884		-123.142	14.4058	-48.2638	14.4884		-129.881	14.9942	-48.2638	14.4884		89.6917	14.6519	101.765	14.934	110.803	14.4462	108.715	14.6559
106.128	15.0113	100.499	15.5961		110.868	15.5829	100.499	15.5961		-121.715	15.3098	-44.9859	14.3473		-130.952	14.8322	-44.9859	14.3473		-118.937	14.3979	-44.9859	14.3473		108.017	15.6148	104.838	15.1814	100.05	13.9668	107.068	14.5999
98.8434	14.6524	95.9297	15.3676		110.81	15.7022	95.9297	15.3676		-120.002	15.1463	-44.5232	14.3593		-125.911	14.6683	-44.5232	14.3593		-124.482	14.5224	-44.5232	14.3593		96.0508	15.0698	106.311	15.2672	110.49	14.4411	105.865	14.5782
87.9526	14.1354	94.4723	15.3253		103.279	15.4023	94.4723	15.3253		-120.038	15.2	-42.8095	14.3251		-121.229	14.5397	-42.8095	14.3251		-129.086	14.9999	-42.8095	14.3251		90.7757	14.7733	106.123	15.2894	113.842	14.7658	107.778	14.6916
96.8343	14.5685	91.7761	15.2331		103.664	15.3205	91.7761	15.2331		-116.334	15.0359	-40.9164	14.2363		-128.173	14.852	-40.9164	14.2363		-128.522	14.9969	-40.9164	14.2363		84.3577	14.7084	107.645	15.3928	113.974	14.6102	108.333	14.7644
103.495	14.9733	85.8468	14.936		92.5367	14.8053	85.8468	14.936		-116.457	15.0421	-39.2154	14.181		-120.813	14.4954	-39.2154	14.181		-127.497	14.8579	-39.2154	14.181		98.3892	15.2197	104.555	15.256	110.891	14.5771	108.745	14.8099
94.0653	14.4817	83.7182	14.8614		87.5525	14.5471	83.7182	14.8614		-105.77	14.5025	-40.351	14.2347		-124.507	14.7684	-40.351	14.2347		-126.97	14.8953	-40.351	14.2347		103.114	15.5686	100.775	15.0575	121.883	15.2039	108.005	14.764
92.5857	14.4078	82.7437	14.8549		86.9178	14.5352	82.7437	14.8549		-116.232	15.1677	-41.3529	14.2765		-129.519	15.001	-41.3529	14.2765		-126.859	14.9799	-41.3529	14.2765		89.7134	14.8793	98.6091	14.9944	102.667	14.1701	108.827	14.8277
99.9828	14.9123	81.1421	14.8096		79.3383	14.1451	81.1421	14.8096		-119.987	15.3875	-40.8508	14.258		-123.557	14.6995	-40.8508	14.258		-123.533	14.8902	-40.8508	14.258		83.3037	14.5982	96.1074	14.8976	109.896	14.6255	107.556	14.797
106.794	15.3358	82.4787	14.9058		90.7731	14.7721	82.4787	14.9058		-125.042	15.6843	-43.8583	14.4314		-124.91	14.7561	-43.8583	14.4314		-120.859	14.6603	-43.8583	14.4314		90.6579	15.0003	93.133	14.7688	102.573	14.2543	107.24	14.7902
106.147	15.2789	84.1964	15.0716		86.4399	14.5547	84.1964	15.0716		-119.572	15.3773	-43.818	14.444		-115.607	14.3965	-43.818	14.444		-126.937	15.1103	-43.818	14.444		101.808	15.6414	92.2054	14.7306	108.829	14.7565	107.713	14.8143
104.423	15.1483	84.9287	15.1326		86.8111	14.7215	84.9287	15.1326		-109.943	14.8711	-42.5553	14.3953		-111.271	14.1044	-42.5553	14.3953		-123.939	14.9421	-42.5553	14.3953		82.4274	14.6449	91.1091	14.6748	111.458	14.8517	108.58	14.9247
110.629	15.6477	84.9917	15.187		92.3932	14.9405	84.9917	15.187		-104.316	14.6612	-38.8304	14.2485		-105.998	13.9594	-38.8304	14.2485		-130.334	15.2276	-38.8304	14.2485		89.4571	15.1824	90.2214	14.6521	112.973	14.8972	107.452	14.8939
98.7699	15.0627	86.0439	15.2612		93.5754	15.1279	86.0439	15.2612		-117.06	15.4258	-38.9904	14.2504		-100.069	13.6088	-38.9904	14.2504		-124.087	15.0701	-38.9904	14.2504		91.4039	15.1812	89.1734	14.6173	116.128	15.0975	104.519	14.7674
95.5198	14.8587	85.0383	15.2338		81.9007	14.4595	85.0383	15.2338		-115.168	15.2658	-36.398	14.1199		-109.807	14.2055	-36.398	14.1199		-113.446	14.41	-36.398	14.1199		89.5966	15.2882	88.5658	14.609	108.366	14.7024	100.093	14.582
101.923	15.2303	83.8523	15.1797		76.7185	14.2537	83.8523	15.1797		-105.062	14.7998	-36.3719	14.1138		-118.963	14.7139	-36.3719	14.1138		-125.216	15.123	-36.3719	14.1138		81.9965	14.8646	88.7802	14.6432	110.443	14.8656	98.2496	14.5387
97.8489	15.136	84.898	15.271		81.9694	14.6427	84.898	15.271		-106.233	14.9287	-38.6185	14.2529		-125.138	14.9266	-38.6185	14.2529		-124.412	15.1249	-38.6185	14.2529		97.1296	15.5051	88.0879	14.6544	113.82	15.1127	98.045	14.5561
90.324	14.6199	87.375	15.4135		87.9134	14.8818	87.375	15.4135		-105.856	14.8998	-42.0165	14.4256		-119.082	14.6331	-42.0165	14.4256		-119.669	14.8747	-42.0165	14.4256		89.7578	15.2958	87.7654	14.6632	106.503	14.8095	97.2517	14.543
86.2617	14.6007	86.5113	15.3976		84.0068	14.6581	86.5113	15.3976		-108.621	15.1917	-44.3579	14.5502		-118.761	14.6826	-44.3579	14.5502		-108.856	14.3044	-44.3579	14.5502		96.4713	15.6348	89.1389	14.7482	98.5392	14.4309	97.7823	14.5945
91.6114	14.7758	86.9295	15.453		84.4825	14.6565	86.9295	15.453		-103.148	14.9823	-45.9276	14.6595		-117.959	14.6569	-45.9276	14.6595		-112.969	14.4851	-45.9276	14.6595		92.0653	15.4447	89.7693	14.8339	108.636	14.8187	100.764	14.7463
88.4076	14.6259	87.7955	15.5339		88.5706	14.9298	87.7955	15.5339		-98.1845	14.5907	-46.0403	14.7005		-119.42	14.8724	-46.0403	14.7005		-114.768	14.668	-46.0403	14.7005		86.3871	15.1454	90.1712	14.8973	108.135	14.9454	100.122	14.747
89.4715	14.8047	86.8823	15.5059		83.3803	14.7192	86.8823	15.5059		-109.226	15.1244	-45.1343	14.6716		-125.186	15.08	-45.1343	14.6716		-112.197	14.6221	-45.1343	14.6716		81.5161	14.855	89.8227	14.9192	111.986	15.0957	99.3625	14.7251
95.6134	15.0448	84.6006	15.4261		85.1213	14.7402	84.6006	15.4261		-100.419	14.8221	-42.9003	14.5702		-112.369	14.5076	-42.9003	14.5702		-104.327	14.2328	-42.9003	14.5702		98.6672	15.8872	93.1004	15.1216	110.056	15.0945	99.3035	14.7518
89.9114	14.874	84.6288	15.4555		84.5174	14.934	84.6288	15.4555		-96.9959	14.6383	-38.1832	14.3497		-115.034	14.7017	-38.1832	14.3497		-113.726	14.6856	-38.1832	14.3497		91.1063	15.4943	95.5015	15.3053	103.595	14.8244	101.765	14.934
104.406	15.6589	84.0265	15.4524		89.4924	15.0994	84.0265	15.4524		-112.003	15.4924	-36.5363	14.283		-108.777	14.413	-36.5363	14.283		-107.63	14.3953	-36.5363	14.283		82.259	15.0449	95.6641	15.3239	106.394	14.957	104.838	15.1814
85.7382	14.7505	83.5755	15.4419		90.4194	15.1239	83.5755	15.4419		-104.456	15.1901	-37.9344	14.3564		-111.928	14.6107	-37.9344	14.3564		-125.692	15.4782	-37.9344	14.3564		82.9978	14.995	94.5382	15.3097	103.379	14.8973	106.311	15.2672
87.08	14.8154	84.6548	15.5349		83.1834	14.8422	84.6548	15.5349		-110.179	15.4292	-35.944	14.2718		-118.393	14.8629	-35.944	14.2718		-119.019	15.1398	-35.944	14.2718		91.6623	15.5144	94.8085	15.3319	111.554	15.2901	106.123	15.2894
90.478	15.1222	85.0559	15.5931		81.4834	14.7767	85.0559	15.5931		-104.902	15.2259	-34.7713	14.2405		-127.836	15.4988	-34.7713	14.2405		-122.961	15.2968	-34.7713	14.2405		83.2128	15.1162	90.9706	15.1428	103.97	14.9196	107.645	15.3928
91.5017	15.1438	84.1022	15.5777		88.6978	15.2501	84.1022	15.5777		-101.338	15.143	-35.518	14.3141		-128.114	15.5468	-35.518	14.3141		-120.355	15.2373	-35.518	14.3141		83.2293	15.1687	88.4434	15.0332	92.6387	14.3301	104.555	15.256
86.7096	14.9777	85.2127	15.6708		81.3613	14.8955	85.2127	15.6708		-97.4255	14.9659	-35.2415	14.3156		-111.85	14.7547	-35.2415	14.3156		-110.514	14.6854	-35.2415	14.3156		92.1676	15.7634	89.4118	15.1221	97.0942	14.6673	100.775	15.0575
84.5556	14.8409	86.3794	15.7686		85.7314	15.1604	86.3794	15.7686		-103.677	15.2828	-32.8127	14.2335		-105.752	14.3328	-32.8127	14.2335		-117.142	15.0299	-32.8127	14.2335		84.3133	15.2674	91.7773	15.2715	89.7812	14.3862	98.6091	14.9944
87.3004	15.0264	85.9323	15.7704		94.0215	15.5804	85.9323	15.7704		-102.541	15.2341	-32.0325	14.2295		-109.898	14.5264	-32.0325	14.2295		-120.648	15.3085	-32.0325	14.2295		90.0916	15.7172	91.4364	15.2841	104.146	14.9995	96.1074	14.8976
90.9924	15.1403	84.6664	15.73		86.1139	15.3093	84.6664	15.73		-100.061	15.1538	-32.6302	14.286		-106.474	14.4815	-32.6302	14.286		-122.463	15.411	-32.6302	14.286		90.0182	15.6267	91.5396	15.3411	106.262	15.2041	93.133	14.7688
99.1554	15.6849	84.9547	15.7946		76.0202	14.7184	84.9547	15.7946		-97.4467	14.9432	-31.0599	14.2407		-106.963	14.532	-31.0599	14.2407		-113.347	15.0636	-31.0599	14.2407		79.3047	15.2393	91.9143	15.4071	105.955	15.1358	92.2054	14.7306
83.7201	14.8309	82.9062	15.719		87.6817	15.3498	82.9062	15.719		-102.9	15.252	-31.3923	14.2705		-104.651	14.4445	-31.3923	14.2705		-100.579	14.3154	-31.3923	14.2705		86.1929	15.5114	91.6622	15.4385	115.096	15.7021	91.1091	14.6748
90.4217	15.1974	81.7859	15.6863		88.4332	15.3477	81.7859	15.6863		-110.696	15.8156	-32.368	14.3286		-106.094	14.5429	-32.368	14.3286		-101.923	14.4581	-32.368	14.3286		74.0162	15.0789	90.4529	15.4143	96.4609	14.7855	90.2214	14.6521
85.0719	15.003	80.3268	15.6514		76.1761	14.934	80.3268	15.6514		-105.107	15.3891	-31.8643	14.302		-117.198	15.0676	-31.8643	14.302		-107.813	14.8499	-31.8643	14.302		92.8836	16.0246	91.005	15.4995	86.2421	14.2485	89.1734	14.6173
90.8344	15.2182	79.8392	15.6772		81.4957	15.1212	79.8392	15.6772		-98.2199	15.1505	-29.6179	14.1898		-109.314	14.6912	-29.6179	14.1898		-116.91	15.2764	-29.6179	14.1898		86.942	15.7959	91.1627	15.5359	95.0554	14.7934	88.5658	14.609
81.5782	14.8878	80.8567	15.7869		80.4262	15.0827	80.8567	15.7869		-96.3794	15.1104	-30.3449	14.2324		-106.577	14.6311	-30.3449	14.2324		-120.448	15.4407	-30.3449	14.2324		85.2546	15.6841	90.778	15.5331	84.076	14.25	88.7802	14.6432
83.5118	15.0982	83.5794	15.9785		78.9907	15.1056	83.5794	15.9785		-98.229	15.2802	-27.5422	14.0988		-104.285	14.5846	-27.5422	14.0988		-110.49	14.9441	-27.5422	14.0988		85.2794	15.6981	87.6075	15.3846	81.8764	14.222	88.0879	14.6544
89.3477	15.4023	84.5204	16.0619		84.8783	15.4147	84.5204	16.0619		-99.2053	15.2068	-25.8135	14.051		-103.595	14.472	-25.8135	14.051		-100.065	14.4388	-25.8135	14.051		87.8266	15.924	86.8487	15.3636	94.2673	14.8747	87.7654	14.6632
88.6391	15.2484	84.9418	16.1183		85.9078	15.5086	84.9418	16.1183		-99.9583	15.3873	-27.1185	14.1438		-105.409	14.608	-27.1185	14.1438		-107.655	14.7427	-27.1185	14.1438		89.6059	15.967	86.9045	15.4075	96.5764	14.948	89.1389	14.7482
91.0014	15.483	86.324	16.2032		85.4771	15.4465	86.324	16.2032		-101.041	15.4978	-28.2128	14.2163		-110.03	14.9582	-28.2128	14.2163		-100.495	14.5073	-28.2128	14.2163		88.6501	16.0155	87.2955	15.4915	107.236	15.5532	89.7693	14.8339
86.7438	15.3378	84.1455	16.0968		96.9407	16.2329	84.1455	16.0968		-98.6636	15.4193	-28.9144	14.2692		-119.009	15.5098	-28.9144	14.2692		-105.118	14.8118	-28.9144	14.2692		85.3941	15.8064	87.0454	15.523	102.238	15.2467	90.1712	14.8973
86.5687	15.5148	81.2746	15.9613		98.855	16.3749	81.2746	15.9613		-95.2111	15.184	-30.4438	14.3724		-125.412	15.9374	-30.4438	14.3724		-117.158	15.593	-30.4438	14.3724		84.6656	15.879	86.8241	15.5759	111.795	15.8598	89.8227	14.9192
91.3215	15.6487	79.9826	15.9387		88.1308	15.7035	79.9826	15.9387		-99.5742	15.4359	-31.8387	14.444		-107.769	15.0059	-31.8387	14.444		-109.935	15.1843	-31.8387	14.444		86.6486	16.0629	86.2172	15.5847	102.077	15.5408	93.1004	15.1216
90.2173	15.5839	78.7015	15.9215		86.0718	15.6457	78.7015	15.9215		-104.184	15.7811	-30.864	14.4143		-112.645	15.3195	-30.864	14.4143		-115.339	15.4979	-30.864	14.4143		83.9537	15.9256	85.1011	15.5434	96.8703	15.0339	95.5015	15.3053
85.6688	15.4377	79.1671	16.0186		79.9115	15.3498	79.1671	16.0186		-95.0413	15.3727	-31.7623	14.4827		-100.416	14.6653	-31.7623	14.4827		-99.037	14.6268	-31.7623	14.4827		89.4768	16.2257	84.4593	15.5348	96.6997	15.1515	95.6641	15.3239
89.8932	15.6908	79.2535	16.0773		82.4441	15.5138	79.2535	16.0773		-100.338	15.6175	-30.1116	14.4265		-99.3574	14.6492	-30.1116	14.4265		-112.722	15.4095	-30.1116	14.4265		84.8547	16.0216	83.5552	15.5078	101.449	15.551	94.5382	15.3097
87.0961	15.625	79.826	16.1471		86.6573	15.8394	79.826	16.1471		-98.4736	15.5948	-29.7414	14.4279		-98.6187	14.5785	-29.7414	14.4279		-103.123	15.0443	-29.7414	14.4279		83.0547	16.0437	84.7514	15.5592	88.7386	14.7872	94.8085	15.3319
97.2158	16.1316	78.7991	16.1641		84.6568	15.838	78.7991	16.1641		-102.833	15.8512	-28.9545	14.4093		-103.83	14.9587	-28.9545	14.4093		-111.003	15.2311	-28.9545	14.4093		85.1471	16.0439	84.6523	15.5742	85.2656	14.7888	90.9706	15.1428
88.0654	15.6111	79.2411	16.2225		84.0345	15.8038	79.2411	16.2225		-100.679	15.7668	-30.6798	14.4919		-100.38	14.8345	-30.6798	14.4919		-103.328	14.8872	-30.6798	14.4919		81.4768	15.9684	84.71	15.6328	94.6736	15.0694	88.4434	15.0332
88.7689	15.6838	78.2354	16.1909		85.8309	15.9161	78.2354	16.1909		-98.2644	15.7093	-29.1235	14.4543		-100.917	14.8094	-29.1235	14.4543		-108.862	15.2844	-29.1235	14.4543		81.4778	15.979	82.9299	15.5637	101.068	15.4484	89.4118	15.1221
90.0593	15.9291	76.9612	16.1498		83.3618	15.7712	76.9612	16.1498		-95.2949	15.5144	-30.3929	14.5237		-96.7057	14.6542	-30.3929	14.5237		-106.411	15.1765	-30.3929	14.5237		68.1066	15.2708	84.071	15.6833	94.9893	15.2229	91.7773	15.2715
80.3291	15.3134	77.9523	16.2305		87.2479	16.0015	77.9523	16.2305		-97.5255	15.7004	-29.8032	14.5122		-95.7447	14.5469	-29.8032	14.5122		-109.495	15.4773	-29.8032	14.5122		81.5057	16.1163	83.8779	15.7466	94.4014	15.2681	91.4364	15.2841
82.5717	15.4441	78.8361	16.2693		76.4755	15.5314	78.8361	16.2693		-95.6285	15.579	-28.9523	14.5045		-100.313	14.8458	-28.9523	14.5045		-99.8219	15.0158	-28.9523	14.5045		74.7095	15.693	84.0558	15.7841	87.624	15.0169	91.5396	15.3411
79.8862	15.33	78.6688	16.2914		78.8564	15.6023	78.6688	16.2914		-95.1848	15.524	-28.3317	14.5254		-102.642	14.9941	-28.3317	14.5254		-97.9775	14.9216	-28.3317	14.5254		79.9857	16.0752	83.6072	15.767	89.5386	15.0987	91.9143	15.4071
82.9914	15.6796	77.68	16.2725		77.6916	15.637	77.68	16.2725		-97.0556	15.8498	-29.6901	14.613		-99.4225	14.9247	-29.6901	14.613		-100.24	14.9584	-29.6901	14.613		83.6416	16.449	85.0666	15.8644	84.438	14.7918	91.6622	15.4385
96.3602	16.4614	77.6661	16.3032		75.8767	15.5521	77.6661	16.3032		-96.0277	15.8898	-29.5574	14.6292		-106.116	15.2663	-29.5574	14.6292		-103.122	15.2191	-29.5574	14.6292		83.0288	16.4034	84.1492	15.8186	78.574	14.6704	90.4529	15.4143
80.2707	15.5351	75.4792	16.2363		83.974	16.0383	75.4792	16.2363		-96.7958	15.8317	-29.3669	14.6694		-104.88	15.215	-29.3669	14.6694		-100.032	15.0213	-29.3669	14.6694		85.9604	16.5913	85.2371	15.8863	96.6908	15.5284	91.005	15.4995
81.8651	15.6407	74.9323	16.2716		85.7529	16.1856	74.9323	16.2716		-93.4908	15.7195	-30.1629	14.7393		-102.566	15.1265	-30.1629	14.7393		-101.519	15.1377	-30.1629	14.7393		76.0456	15.9813	85.3195	15.9598	88.1556	15.1149	91.1627	15.5359
85.4725	15.9195	76.456	16.4027		83.573	16.2995	76.456	16.4027		-92.0476	15.6365	-29.2614	14.7205		-105.59	15.3197	-29.2614	14.7205		-102.191	15.2754	-29.2614	14.7205		86.0668	16.6454	85.717	16.0323	81.8912	14.9476	90.778	15.5331
89.1907	16.1586	77.3003	16.4866		73.705	15.6337	77.3003	16.4866		-96.5654	16.005	-28.1922	14.7199		-104.167	15.221	-28.1922	14.7199		-100.049	15.2755	-28.1922	14.7199		82.2053	16.4425	84.6107	16.0288	86.8448	15.1324	87.6075	15.3846
85.9053	15.9987	76.767	16.4856		78.2043	15.8611	76.767	16.4856		-95.8538	15.9892	-27.7589	14.7326		-94.8158	14.7644	-27.7589	14.7326		-110.586	15.7994	-27.7589	14.7326		85.4189	16.6999	83.6707	16.0176	91.7589	15.3652	86.8487	15.3636
90.2425	16.3302	76.7508	16.5275		88.262	16.5863	76.7508	16.5275		-96.6533	15.9059	-26.331	14.6716		-100.395	15.0975	-26.331	14.6716		-101.586	15.2155	-26.331	14.6716		78.3871	16.207	82.0282	15.9783	86.5755	15.266	86.9045	15.4075
80.9894	15.7353	77.2498	16.6035		87.3238	16.5132	77.2498	16.6035		-91.5574	15.6926	-24.4162	14.6415		-106.549	15.4932	-24.4162	14.6415		-104.735	15.5461	-24.4162	14.6415		78.6238	16.386	82.8184	16.0551	81.1139	14.9234	87.2955	15.4915
74.2355	15.4579	74.8575	16.4669		80.9697	16.3277	74.8575	16.4669		-92.4801	15.9564	-23.7949	14.662		-99.6247	14.954	-23.7949	14.662		-101.916	15.3854	-23.7949	14.662		83.9475	16.7375	83.7209	16.1452	91.6425	15.5144	87.0454	15.523
84.8384	16.099	72.6396	16.3639		69.0396	15.5632	72.6396	16.3639		-97.5751	16.1193	-24.8784	14.7398		-104.05	15.3586	-24.8784	14.7398		-103.303	15.4519	-24.8784	14.7398		86.198	16.8749	85.9377	16.29	99.1587	16.0574	86.8241	15.5759
79.8128	15.8943	72.4396	16.4067		75.0031	15.9699	72.4396	16.4067		-94.1276	16.0767	-24.9734	14.7897		-101.973	15.344	-24.9734	14.7897		-104.765	15.6728	-24.9734	14.7897		85.3786	16.9912	87.4619	16.4316	100.78	15.8855	86.2172	15.5847
78.1479	15.7366	72.3595	16.4405		76.5052	16.1416	72.3595	16.4405		-88.2382	15.8229	-25.4075	14.8618		-99.1252	15.2876	-25.4075	14.8618		-104.701	15.577	-25.4075	14.8618		74.383	16.3217	85.5192	16.3511	85.3474	15.2304	85.1011	15.5434
74.456	15.6285	69.6767	16.3218		80.8856	16.5394	69.6767	16.3218		-95.8346	16.2751	-26.4667	14.9169		-100.486	15.3863	-26.4667	14.9169		-102.996	15.5976	-26.4667	14.9169		77.855	16.6198	83.6589	16.2713	87.6743	15.4456	84.4593	15.5348
84.3231	16.1445	68.9992	16.3603		79.4531	16.3863	68.9992	16.3603		-88.029	15.8079	-26.1026	14.9293		-99.2633	15.2661	-26.1026	14.9293		-98.7734	15.4586	-26.1026	14.9293		71.9175	16.2516	81.6977	16.221	88.2592	15.451	83.5552	15.5078
72.9925	15.5938	70.1988	16.4721		77.9377	16.306	70.1988	16.4721		-93.5646	16.173	-23.435	14.8149		-95.1501	15.2165	-23.435	14.8149		-104.31	15.7371	-23.435	14.8149		72.461	16.3413	79.1506	16.1489	81.5509	15.2281	84.7514	15.5592
83.5349	16.3417	69.8977	16.5006		73.1636	16.1621	69.8977	16.5006		-94.3499	16.2823	-19.99	14.6672		-97.0641	15.2802	-19.99	14.6672		-101.727	15.6654	-19.99	14.6672		83.0495	17.1048	77.7117	16.1015	94.6371	15.8858	84.6523	15.5742
87.5057	16.5297	69.5209	16.5098		61.8887	15.4131	69.5209	16.5098		-89.1509	15.9862	-19.2289	14.6466		-97.0731	15.2865	-19.2289	14.6466		-98.8005	15.4892	-19.2289	14.6466		75.8193	16.6281	80.476	16.3401	91.5291	15.6441	84.71	15.6328
81.7473	16.2342	71.1368	16.6336		74.716	16.1245	71.1368	16.6336		-97.2143	16.4192	-19.6917	14.6809		-102.469	15.5382	-19.6917	14.6809		-94.3558	15.2835	-19.6917	14.6809		77.173	16.7616	80.2173	16.4008	85.9235	15.4515	82.9299	15.5637
83.0286	16.3487	70.3781	16.6241		71.9034	16.0992	70.3781	16.6241		-71.9812	14.9718	-21.2534	14.7566		-100.182	15.504	-21.2534	14.7566		-100.056	15.6443	-21.2534	14.7566		54.2239	15.2183	81.4121	16.4909	83.1843	15.2741	84.071	15.6833
83.7433	16.4777	69.0903	16.6118		78.5703	16.5797	69.0903	16.6118		-72.0277	15.1162	-23.612	14.8933		-102.617	15.786	-23.612	14.8933		-98.5799	15.4976	-23.612	14.8933		57.6473	15.8088	82.3331	16.5618	89.4113	15.8089	83.8779	15.7466
81.2934	16.3602	65.9931	16.449		63.395	15.7095	65.9931	16.449		-74.8324	15.2032	-26.9074	15.0873		-105.067	15.8379	-26.9074	15.0873		-104.033	15.9396	-26.9074	15.0873		47.5424	15.1862	81.4641	16.5565	89.8226	15.9077	84.0558	15.7841
78.6885	16.2359	56.4741	15.9951		69.8342	16.1206	56.4741	15.9951		-55.525	14.3465	-27.9321	15.1606		-102.277	15.7828	-27.9321	15.1606		-105.196	16.0144	-27.9321	15.1606		24.0116	14.0665	78.0847	16.3573	79.5189	15.3118	83.6072	15.767
77.7987	16.2049	45.534	15.4173		63.7016	15.9537	45.534	15.4173		-40.2463	13.6356	-27.157	15.1596		-98.5105	15.5347	-27.157	15.1596		-103.348	15.9081	-27.157	15.1596		31.437	14.3123	78.4629	16.3934	92.4563	16.0266	85.0666	15.8644
80.9471	16.5138	37.6407	15.0108		70.6381	16.302	37.6407	15.0108		-57.2381	14.5058	-25.6066	15.1239		-102.619	15.8586	-25.6066	15.1239		-98.3033	15.6912	-25.6066	15.1239		31.0898	14.3474	76.1984	16.3209	83.7525	15.5564	84.1492	15.8186
82.9783	16.6195	29.7783	14.6052		70.9919	16.2624	29.7783	14.6052		-52.5627	14.2789	-24.5475	15.0928		-98.1952	15.666	-24.5475	15.0928		-100.666	15.869	-24.5475	15.0928		35.9847	14.7075	73.7212	16.2217	91.3121	15.9676	85.2371	15.8863
78.7931	16.3653	24.9605	14.3959		73.2138	16.4364	24.9605	14.3959		-72.4117	15.2697	-23.8424	15.0707		-101.535	15.8346	-23.8424	15.0707		-101.925	15.9588	-23.8424	15.0707		42.7778	15.0997	73.5329	16.2285	82.8854	15.5953	85.3195	15.9598
65.5501	15.6709	25.304	14.4516		71.3538	16.3689	25.304	14.4516		-86.9547	16.0919	-24.5602	15.1545		-89.5555	15.2514	-24.5602	15.1545		-111.323	16.6341	-24.5602	15.1545		33.142	14.565	73.8658	16.3253	86.2243	15.8948	85.717	16.0323
67.6246	15.7657	24.1865	14.4621		69.216	16.2972	24.1865	14.4621		-69.6889	15.2824	-23.9338	15.1569		-93.2082	15.3977	-23.9338	15.1569		-96.7275	15.8145	-23.9338	15.1569		19.9764	13.9626	73.1198	16.3266	86.0704	15.7948	84.6107	16.0288
67.4384	15.8878	24.0692	14.4713		63.0597	15.9321	24.0692	14.4713		-65.2308	14.9788	-24.4459	15.2063		-70.1708	14.2365	-24.4459	15.2063		-100.996	15.9909	-24.4459	15.2063		27.2624	14.3422	73.194	16.3288	86.9197	15.9994	83.6707	16.0176
75.1847	16.3335	23.0273	14.435		67.1314	16.3067	23.0273	14.435		-46.9846	14.0022	-22.3793	15.1379		-75.1949	14.5778	-22.3793	15.1379		-104.351	16.3153	-22.3793	15.1379		25.699	14.2421	74.2307	16.4626	80.5152	15.9604	82.0282	15.9783
69.067	16.0976	22.1108	14.3948		78.5652	16.9847	22.1108	14.3948		-46.2135	14.0007	-18.8055	15.0092		-68.7454	14.2697	-18.8055	15.0092		-98.2882	15.9476	-18.8055	15.0092		29.1203	14.4414	74.9261	16.5355	82.7681	15.7894	82.8184	16.0551
81.4695	16.9201	20.633	14.3019		79.2932	17.0506	20.633	14.3019		-54.107	14.4358	-14.7945	14.8149		-70.387	14.4401	-14.7945	14.8149		-97.9865	16.0465	-14.7945	14.8149		42.5835	15.0139	71.3565	16.3391	87.0499	16.223	83.7209	16.1452
67.3941	16.0978	23.2281	14.4154		63.6985	16.1477	23.2281	14.4154		-41.4662	13.8259	-13.3566	14.7599		-69.387	14.3365	-13.3566	14.7599		-99.031	16.0782	-13.3566	14.7599		42.8222	14.9896	64.2966	15.979	86.4088	16.1496	85.9377	16.29
76.5506	16.6294	23.4162	14.4508		64.891	16.2027	23.4162	14.4508		-48.4471	14.1559	-13.5382	14.7968		-67.43	14.2952	-13.5382	14.7968		-97.2848	16.0529	-13.5382	14.7968		24.0984	14.2247	57.4378	15.6188	81.1642	15.8686	87.4619	16.4316
74.7136	16.5553	22.7908	14.4464		64.3373	16.2176	22.7908	14.4464		-59.8417	14.8581	-15.1839	14.924		-63.8684	14.0795	-15.1839	14.924		-98.7173	16.2125	-15.1839	14.924		24.5489	14.2734	49.2035	15.1485	80.6779	15.8744	85.5192	16.3511
73.7363	16.4265	22.8863	14.4667		66.833	16.4961	22.8863	14.4667		-42.9934	13.9873	-18.8765	15.132		-66.5291	14.3267	-18.8765	15.132		-100.11	16.3896	-18.8765	15.132		28.4518	14.5814	38.4264	14.6061	85.6976	16.2562	83.6589	16.2713
73.2672	16.5719	24.062	14.5663		69.6538	16.6186	24.062	14.5663		-50.797	14.4764	-20.9911	15.2669		-67.9095	14.4003	-20.9911	15.2669		-107.851	16.8406	-20.9911	15.2669		30.1144	14.564	33.273	14.3559	83.1241	16.1278	81.6977	16.221
74.0342	16.621	23.9297	14.5937		60.6706	16.1201	23.9297	14.5937		-55.1602	14.6288	-20.5745	15.2899		-65.459	14.3657	-20.5745	15.2899		-97.4603	16.2573	-20.5745	15.2899		28.6367	14.7276	31.8414	14.2843	85.9136	16.3561	79.1506	16.1489
74.9914	16.6791	22.6555	14.522		63.7764	16.3262	22.6555	14.522		-44.1901	14.0893	-17.6442	15.1725		-73.1108	14.8041	-17.6442	15.1725		-99.023	16.3018	-17.6442	15.1725		28.2709	14.6374	31.2495	14.2921	81.3565	16.1563	77.7117	16.1015
78.2214	16.9672	24.4022	14.6059		71.5435	16.8483	24.4022	14.6059		-46.9402	14.2071	-19.2035	15.256		-70.7654	14.5243	-19.2035	15.256		-99.1082	16.4639	-19.2035	15.256		25.9925	14.3108	30.5403	14.2768	85.2448	16.3731	80.476	16.3401
79.3367	17.1536	24.8059	14.6428		70.6658	16.8478	24.8059	14.6428		-48.4431	14.2964	-18.3676	15.2544		-64.7223	14.1827	-18.3676	15.2544		-94.444	16.1494	-18.3676	15.2544		31.6261	14.5392	29.7079	14.2796	77.3528	16.0417	80.2173	16.4008
71.3105	16.5886	25.0586	14.6472		63.6913	16.4903	25.0586	14.6472		-50.9941	14.4077	-15.9937	15.1829		-66.2929	14.3961	-15.9937	15.1829		-97.9745	16.3934	-15.9937	15.1829		26.9844	14.4493	30.7299	14.3796	85.1797	16.4468	81.4121	16.4909
69.992	16.6014	24.7787	14.6601		70.5346	16.9904	24.7787	14.6601		-33.0411	13.6533	-14.5413	15.1417		-63.2408	14.2096	-14.5413	15.1417		-89.4219	15.9438	-14.5413	15.1417		21.977	14.2266	30.6541	14.3832	92.6289	16.8511	82.3331	16.5618
70.8767	16.7961	25.5	14.7383		66.9602	16.8485	25.5	14.7383		-23.6578	13.1633	-13.3054	15.107		-71.5962	14.6941	-13.3054	15.107		-96.3506	16.5271	-13.3054	15.107		27.5869	14.4469	29.1801	14.3141	84.9726	16.4571	81.4641	16.5565
69.2381	16.628	25.2635	14.7537		65.5072	16.8919	25.2635	14.7537		-23.68	13.2097	-10.1035	14.9864		-82.5163	15.28	-10.1035	14.9864		-80.5726	15.6306	-10.1035	14.9864		21.2361	14.3588	28.2537	14.2774	85.0062	16.4019	78.0847	16.3573
62.2608	16.2332	24.6825	14.7699		64.8674	16.7328	24.6825	14.7699		-27.9037	13.4549	-8.19714	14.917		-93.013	15.9625	-8.19714	14.917		-82.3048	15.7021	-8.19714	14.917		32.7277	14.9208	30.3376	14.3421	87.9169	16.6587	78.4629	16.3934
35.9146	14.8466	23.8369	14.7517		67.7671	17.0413	23.8369	14.7517		-26.2563	13.427	-9.98678	15.0282		-84.8557	15.5885	-9.98678	15.0282		-88.7001	16.0621	-9.98678	15.0282		28.7938	14.6667	29.543	14.2996	85.8189	16.717	76.1984	16.3209
21.9861	14.0166	22.0924	14.6885		59.0075	16.3769	22.0924	14.6885		-25.7175	13.452	-11.5882	15.1265		-91.9519	15.9755	-11.5882	15.1265		-95.2499	16.4541	-11.5882	15.1265		24.0446	14.4083	28.3633	14.2782	81.4798	16.2575	73.7212	16.2217
30.0435	14.5066	21.9129	14.7041		44.633	15.6301	21.9129	14.7041		-23.2423	13.2492	-10.6127	15.102		-85.3372	15.6629	-10.6127	15.102		-98.1339	16.7745	-10.6127	15.102		19.807	14.3518	30.3584	14.3844	84.4114	16.5795	73.5329	16.2285
22.0556	14.092	19.8954	14.6062		50.4662	16.1018	19.8954	14.6062		-29.3834	13.5089	-9.35601	15.0829		-88.8177	15.8095	-9.35601	15.0829		-91.4458	16.368	-9.35601	15.0829		19.1767	14.2965	31.5662	14.4709	77.6419	16.5369	73.8658	16.3253
27.3258	14.4525	18.8824	14.5626		44.5037	15.781	18.8824	14.5626		-22.2316	13.2177	-8.7058	15.0842		-85.0829	15.5697	-8.7058	15.0842		-96.8488	16.7571	-8.7058	15.0842		23.033	14.3777	32.7803	14.5955	85.9343	16.738	73.1198	16.3266
27.8875	14.5535	19.8105	14.6245		50.5718	16.0876	19.8105	14.6245		-21.8739	13.0807	-5.48099	14.9741		-87.0309	15.83	-5.48099	14.9741		-95.0354	16.627	-5.48099	14.9741		25.1524	14.5515	31.3431	14.5607	81.2924	16.6155	73.194	16.3288
21.1759	14.2315	21.5407	14.7145		34.7772	15.3833	21.5407	14.7145		-22.7946	13.3097	-1.04117	14.7912		-85.5214	15.761	-1.04117	14.7912		-85.4844	16.0083	-1.04117	14.7912		29.2412	14.7444	31.9389	14.5882	84.8079	16.8869	74.2307	16.4626
39.3338	15.1185	22.3967	14.7853		26.2688	14.9117	22.3967	14.7853		-30.5426	13.7343	1.00812	14.7254		-95.8298	16.3692	1.00812	14.7254		-95.7361	16.7793	1.00812	14.7254		25.2516	14.6572	31.1701	14.5915	78.9547	16.6001	74.9261	16.5355
25.7184	14.5365	24.5185	14.9353		30.8583	15.1237	24.5185	14.9353		-25.6953	13.4398	1.93242	14.7001		-94.3463	16.1725	1.93242	14.7001		-91.6362	16.6236	1.93242	14.7001		34.0276	15.1114	29.6184	14.5132	68.5435	15.9318	71.3565	16.3391
28.9131	14.6283	24.3386	14.9569		27.3443	15.086	24.3386	14.9569		-17.6876	13.1128	3.60698	14.6393		-92.6426	16.2132	3.60698	14.6393		-86.9449	16.3707	3.60698	14.6393		25.017	14.6573	27.5511	14.3986	71.8232	16.1615	64.2966	15.979
25.2745	14.5732	24.4059	14.986		32.0384	15.3185	24.4059	14.986		-23.3121	13.341	3.32006	14.6786		-85.7306	16.0084	3.32006	14.6786		-86.2954	16.3994	3.32006	14.6786		17.8995	14.3864	28.5017	14.4469	81.6387	16.7779	57.4378	15.6188
26.8568	14.7213	24.0205	14.9902		28.262	15.0973	24.0205	14.9902		-23.7517	13.4169	-1.06984	14.9066		-91.4974	16.3122	-1.06984	14.9066		-91.6252	16.7992	-1.06984	14.9066		19.2263	14.422	27.7741	14.417	80.7776	16.7229	49.2035	15.1485
29.1467	14.7188	23.0895	14.9766		30.3579	15.2869	23.0895	14.9766		-23.1777	13.3621	-4.62126	15.1174		-93.3403	16.4242	-4.62126	15.1174		-94.5462	16.7533	-4.62126	15.1174		16.489	14.3561	27.6745	14.4071	84.6402	17.0892	38.4264	14.6061
26.0324	14.588	23.8171	15.0331		32.5809	15.3928	23.8171	15.0331		-24.2803	13.3638	-7.07074	15.2459		-82.4823	15.9302	-7.07074	15.2459		-86.563	16.4735	-7.07074	15.2459		26.9855	14.856	27.6331	14.4269	80.4333	16.8831	33.273	14.3559
30.1693	14.7906	25.1776	15.1157		28.059	15.1318	25.1776	15.1157		-20.6822	13.179	-8.382	15.3148		-87.3502	16.2669	-8.382	15.3148		-89.8088	16.7662	-8.382	15.3148		27.8607	14.7994	24.5719	14.3204	70.967	16.3361	31.8414	14.2843
25.6832	14.5048	22.8879	15.0357		27.0593	15.0762	22.8879	15.0357		-14.3876	12.992	-8.36616	15.3271		-88.104	16.3863	-8.36616	15.3271		-90.8864	16.7674	-8.36616	15.3271		25.2702	14.7257	24.0529	14.3195	72.566	16.4753	31.2495	14.2921
18.8196	14.2184	21.0559	14.9595		20.053	14.7662	21.0559	14.9595		-30.4971	13.744	-7.84126	15.3513		-75.7975	15.7135	-7.84126	15.3513		-80.5566	16.1543	-7.84126	15.3513		31.3978	15.0931	22.8492	14.2922	80.3159	17.0596	30.5403	14.2768
29.4748	14.849	20.7049	14.9462		27.5792	15.213	20.7049	14.9462		-22.0831	13.393	-8.59733	15.4232		-83.0789	16.1625	-8.59733	15.4232		-93.634	17.0289	-8.59733	15.4232		26.7478	14.8415	22.2204	14.2806	70.7836	16.4541	29.7079	14.2796
27.1809	14.7843	17.4137	14.8086		25.1993	15.1725	17.4137	14.8086		-24.7099	13.5161	-6.16509	15.3475		-83.3101	16.1497	-6.16509	15.3475		-87.6075	16.8177	-6.16509	15.3475		22.6404	14.6978	22.9388	14.3445	70.316	16.4285	30.7299	14.3796
26.2186	14.6626	15.6381	14.7443		27.2818	15.1726	15.6381	14.7443		-18.6002	13.2717	-3.77375	15.2772		-89.9419	16.6502	-3.77375	15.2772		-86.6552	16.7818	-3.77375	15.2772		26.101	14.8726	25.0522	14.437	65.2993	16.2778	30.6541	14.3832
24.3817	14.653	15.906	14.7778		22.6338	14.9782	15.906	14.7778		-22.1164	13.4522	-5.73081	15.4029		-80.0748	16.0039	-5.73081	15.4029		-88.5147	16.8537	-5.73081	15.4029		19.1891	14.5552	25.028	14.4376	67.0235	16.3704	29.1801	14.3141
30.745	15.0836	15.6958	14.7982		29.3869	15.4129	15.6958	14.7982		-24.7624	13.5221	-3.5917	15.3139		-67.6913	15.4052	-3.5917	15.3139		-88.9568	16.8428	-3.5917	15.3139		20.3154	14.711	26.6708	14.5472	66.7424	16.3573	28.2537	14.2774
27.9066	14.9006	14.9733	14.786		28.4538	15.4257	14.9733	14.786		-24.6058	13.5858	-0.02504	15.1692		-62.1717	15.1391	-0.02504	15.1692		-71.5779	15.8601	-0.02504	15.1692		18.1196	14.7805	25.874	14.5493	66.332	16.3437	30.3376	14.3421
32.2277	15.0432	15.2313	14.8335		24.7676	15.2914	15.2313	14.8335		-21.4261	13.3724	0.33585	15.1904		-62.6732	15.275	0.33585	15.1904		-45.046	14.4328	0.33585	15.1904		22.9555	14.8699	25.079	14.5063	73.7605	16.7434	29.543	14.2996
26.74	14.7394	16.2664	14.9051		23.2532	15.2331	16.2664	14.9051		-25.3679	13.5986	-0.24639	15.2422		-65.3489	15.4422	-0.24639	15.2422		-49.4486	14.6784	-0.24639	15.2422		20.273	14.7829	26.7409	14.6223	66.7799	16.531	28.3633	14.2782
17.1024	14.3947	16.7366	14.9541		27.0439	15.3411	16.7366	14.9541		-30.3627	13.8394	1.55187	15.2036		-68.357	15.5607	1.55187	15.2036		-59.6683	15.3995	1.55187	15.2036		20.5799	14.7964	25.7212	14.5875	71.5756	16.8363	30.3584	14.3844
24.4713	14.7112	17.8105	15.0296		23.5833	15.1885	17.8105	15.0296		-33.1017	13.9884	-1.38021	15.3867		-68.8094	15.6379	-1.38021	15.3867		-55.2666	15.1023	-1.38021	15.3867		17.9439	14.7279	25.9144	14.6054	67.2346	16.6438	31.5662	14.4709
17.4144	14.3293	18.9286	15.1107		23.7802	15.1344	18.9286	15.1107		-30.4052	13.8771	-2.263	15.4437		-60.522	15.1961	-2.263	15.4437		-54.2332	15.0468	-2.263	15.4437		22.0813	14.7521	23.9747	14.5043	67.0107	16.6189	32.7803	14.5955
29.8532	14.9925	19.5715	15.1514		28.663	15.4966	19.5715	15.1514		-22.9007	13.5558	-0.36669	15.3637		-67.7493	15.5874	-0.36669	15.3637		-47.6694	14.7121	-0.36669	15.3637		16.1439	14.676	25.4533	14.6096	62.3254	16.348	31.3431	14.5607
22.9101	14.7432	17.9442	15.0994		21.7664	15.0899	17.9442	15.0994		-19.521	13.4308	-0.18785	15.414		-68.3019	15.6586	-0.18785	15.414		-37.0408	14.1299	-0.18785	15.414		14.041	14.7344	26.6566	14.7032	75.9403	17.1303	31.9389	14.5882
29.197	15.0436	16.7209	15.0709		27.5863	15.4558	16.7209	15.0709		-27.5024	13.7947	0.18368	15.3936		-69.5452	15.8232	0.18368	15.3936		-42.7836	14.5455	0.18368	15.3936		23.0124	15.0926	28.5423	14.836	68.8976	16.789	31.1701	14.5915
21.5563	14.6209	17.453	15.1374		25.3562	15.422	17.453	15.1374		-26.9243	13.7919	3.75655	15.2431		-67.6292	15.7309	3.75655	15.2431		-49.5148	15.059	3.75655	15.2431		21.885	15.0833	28.1633	14.8208	67.4979	16.8528	29.6184	14.5132
20.8719	14.6676	16.9678	15.1367		25.9427	15.4082	16.9678	15.1367		-25.2031	13.7721	6.3135	15.1527		-65.1917	15.611	6.3135	15.1527		-57.4188	15.4039	6.3135	15.1527		27.5207	15.3695	30.4891	14.994	69.2221	16.9247	27.5511	14.3986
29.4224	15.0156	17.427	15.1952		27.2562	15.5574	17.427	15.1952		-19.716	13.5502	6.3552	15.1881		-71.7424	16.0294	6.3552	15.1881		-53.8502	15.187	6.3552	15.1881		26.4296	15.3117	28.2409	14.9311	69.2596	16.7745	28.5017	14.4469
23.5563	14.7668	18.6732	15.2875		23.1096	15.3106	18.6732	15.2875		-31.2127	14.0741	8.87085	15.0755		-65.1917	15.7258	8.87085	15.0755		-52.905	15.2046	8.87085	15.0755		23.6024	15.133	24.951	14.7813	59.8358	16.4777	27.7741	14.417
28.3636	15.1275	18.3155	15.295		27.8283	15.6234	18.3155	15.295		-28.0705	13.8876	12.73	14.9432		-62.4329	15.5669	12.73	14.9432		-56.1919	15.4015	12.73	14.9432		24.6326	15.2253	24.5521	14.7944	66.0203	16.874	27.6745	14.4071
23.203	14.8285	18.341	15.3139		24.9153	15.4337	18.341	15.3139		-16.5728	13.4562	16.9275	14.7564		-65.0326	15.7444	16.9275	14.7564		-57.4289	15.5614	16.9275	14.7564		18.8047	15.0787	25.6508	14.9224	69.2636	16.9407	27.6331	14.4269
25.965	15.0267	16.7082	15.2771		30.4697	15.8382	16.7082	15.2771		-21.889	13.681	17.1394	14.7671		-67.6713	15.9021	17.1394	14.7671		-52.2113	15.1142	17.1394	14.7671		21.1947	15.1446	26.0735	14.9549	70.9937	17.1249	24.5719	14.3204
33.8965	15.5418	17.1708	15.3338		28.8291	15.6574	17.1708	15.3338		-24.1702	13.8346	17.3499	14.8043		-61.4509	15.6723	17.3499	14.8043		-54.999	15.2633	17.3499	14.8043		20.3588	15.1917	26.511	14.9837	73.6944	17.3584	24.0529	14.3195
25.4849	15.0871	17.1751	15.375		31.7565	15.8808	17.1751	15.375		-29.6694	14.0705	15.1661	14.9452		-70.6202	16.119	15.1661	14.9452		-46.7672	14.9585	15.1661	14.9452		21.172	15.1572	26.6066	15.0127	72.921	17.3883	22.8492	14.2922
19.4265	14.79	20.12	15.549		28.7973	15.7267	20.12	15.549		-24.8928	13.8725	11.2044	15.1549		-67.4751	16.0248	11.2044	15.1549		-38.8642	14.4823	11.2044	15.1549		23.6944	15.4633	25.4161	14.9587	71.5125	17.253	22.2204	14.2806
22.0818	14.902	20.7763	15.6172		26.6666	15.7119	20.7763	15.6172		-26.1734	13.9991	5.39843	15.485		-62.509	15.8471	5.39843	15.485		-27.0768	13.9666	5.39843	15.485		27.0723	15.5198	23.9449	14.9005	76.3882	17.7409	22.9388	14.3445
28.1602	15.3282	22.5207	15.7442		18.7939	15.3678	22.5207	15.7442		-21.5393	13.9086	1.68019	15.7111		-60.1967	15.6218	1.68019	15.7111		-39.9698	14.6606	1.68019	15.7111		18.4182	15.2425	23.4864	14.9257	72.7356	17.5889	25.0522	14.437
25.3409	15.0566	21.0962	15.7132		15.5978	15.1743	21.0962	15.7132		-15.7278	13.5713	0.53455	15.7624		-60.6541	15.7646	0.53455	15.7624		-32.3264	14.2397	0.53455	15.7624		19.4898	15.2997	24.4734	15.0332	73.3472	17.5786	25.028	14.4376
12.7894	14.5264	22.2897	15.8211		25.7068	15.7516	22.2897	15.8211		-20.5721	13.8442	1.4436	15.725		-63.8804	15.8977	1.4436	15.725		-33.6626	14.2841	1.4436	15.725		17.1431	15.2336	24.6007	15.0665	71.2955	17.4995	26.6708	14.5472
25.1376	15.2033	20.5044	15.7725		27.7945	15.9495	20.5044	15.7725		-22.5359	13.9526	4.5018	15.5851		-60.8904	15.8012	4.5018	15.5851		-32.1971	14.269	4.5018	15.5851		23.8896	15.5204	24.7167	15.1032	68.3956	17.3515	25.874	14.5493
22.3817	15.0207	18.6305	15.7205		26.4123	15.8585	18.6305	15.7205		-22.6481	13.9539	8.36158	15.3854		-61.6862	15.8593	8.36158	15.3854		-37.0869	14.5536	8.36158	15.3854		21.2278	15.4692	23.7238	15.1026	71.5638	17.6379	25.079	14.5063
16.0355	14.855	17.5112	15.6881		31.7678	16.1318	17.5112	15.6881		-27.5095	14.221	13.7462	15.1265		-65.7743	16.2585	13.7462	15.1265		-35.2204	14.3802	13.7462	15.1265		20.0467	15.6014	21.9028	15.0141	65.6011	17.3248	26.7409	14.6223
19.7013	14.9565	16.0389	15.6421		30.5373	16.1546	16.0389	15.6421		-25.2456	14.1351	17.9514	14.9377		-62.1467	15.9805	17.9514	14.9377		-39.3353	14.5524	17.9514	14.9377		22.9793	15.6327	20.0431	14.9241	66.5629	17.4157	25.7212	14.5875
26.8225	15.4318	14.5211	15.5952		27.3177	15.9696	14.5211	15.5952		-25.9915	14.1768	20.378	14.8478		-62.9475	15.9819	20.378	14.8478		-39.2671	14.6043	20.378	14.8478		25.4479	15.8176	20.8635	15.0052	75.1305	18.026	25.9144	14.6054
21.3601	15.1913	13.6177	15.5609		34.7874	16.2964	13.6177	15.5609		-22.0326	13.9819	18.0142	15.0097		-68.6032	16.4492	18.0142	15.0097		-39.2762	14.7215	18.0142	15.0097		14.4037	15.3865	21.0239	15.0366	69.0988	17.6281	23.9747	14.5043
18.9363	15.0919	12.7266	15.5361		32.0333	16.3265	12.7266	15.5361		-29.1509	14.3807	15.7618	15.1784		-59.2007	15.8604	15.7618	15.1784		-39.645	14.6906	15.7618	15.1784		23.9444	15.7443	21.5879	15.0699	69.0515	17.6112	25.4533	14.6096
13.7839	14.9076	13.3444	15.6212		23.1599	15.827	13.3444	15.6212		-20.2416	14.0399	14.014	15.3082		-58.9384	15.903	14.014	15.3082		-48.0072	15.1635	14.014	15.3082		19.5187	15.5316	21.5641	15.0897	64.7943	17.4946	26.6566	14.7032
14.8598	14.9066	15.3043	15.7509		19.1374	15.6944	15.3043	15.7509		-24.1954	14.2224	11.9982	15.4545		-53.8753	15.7302	11.9982	15.4545		-39.8535	14.7491	11.9982	15.4545		18.5267	15.6893	20.004	15.0398	68.5889	17.8331	28.5423	14.836
23.2795	15.4764	13.0988	15.6462		32.8054	16.4142	13.0988	15.6462		-22.8108	14.3347	9.4968	15.6364		-52.5119	15.6708	9.4968	15.6364		-37.3204	14.6368	9.4968	15.6364		9.03768	15.1657	21.1742	15.0907	69.2872	17.9823	28.1633	14.8208
18.4099	15.2079	10.1367	15.5399		29.8052	16.429	10.1367	15.5399		-22.5318	14.1157	13.2822	15.4602		-47.4417	15.3733	13.2822	15.4602		-36.9696	14.7381	13.2822	15.4602		19.5828	15.8275	20.4944	15.0852	69.6078	18.0397	30.4891	14.994
20.9957	15.3987	10.6335	15.5998		27.9585	16.2803	10.6335	15.5998		-19.6948	14.1159	14.8718	15.3928		-45.4287	15.2618	14.8718	15.3928		-33.5634	14.4212	14.8718	15.3928		10.7354	15.3101	21.1974	15.1506	65.7225	17.7412	28.2409	14.9311
22.5337	15.4023	5.93658	15.3777		26.847	16.2767	5.93658	15.3777		-26.896	14.3761	12.473	15.5455		-60.0055	16.1148	12.473	15.5455		-25.0449	13.9605	12.473	15.5455		15.838	15.6999	21.5495	15.1914	70.5212	18.0439	24.951	14.7813
28.8719	15.818	5.41056	15.3737		23.5679	16.178	5.41056	15.3737		-29.353	14.5975	10.3433	15.6801		-48.698	15.5944	10.3433	15.6801		-32.149	14.4467	10.3433	15.6801		22.6662	15.8978	22.1028	15.2319	65.2401	17.8251	24.5521	14.7944
17.0944	15.1655	3.83476	15.331		28.0888	16.3422	3.83476	15.331		-19.7201	14.14	10.1833	15.686		-50.64	15.6456	10.1833	15.686		-28.2586	14.3211	10.1833	15.686		15.1488	15.6651	15.484	14.97	58.9253	17.3916	25.6508	14.9224
23.8261	15.5669	3.79469	15.3681		28.988	16.4741	3.79469	15.3681		-10.3115	13.8226	10.3668	15.7242		-50.4178	15.7494	10.3668	15.7242		-30.8118	14.3891	10.3668	15.7242		23.5548	16.1807	9.63483	14.7133	54.0191	17.1849	26.0735	14.9549
21.352	15.5347	-2.19512	15.1226		31.776	16.7431	-2.19512	15.1226		-13.8378	13.9357	10.3351	15.7598		-47.4407	15.6549	10.3351	15.7598		-30.4319	14.4945	10.3351	15.7598		21.8654	16.0555	2.42248	14.3912	53.8869	17.163	26.511	14.9837
16.6364	15.2671	-3.2631	15.0864		25.6217	16.3058	-3.2631	15.0864		-5.54302	13.5576	10.4608	15.802		-49.6139	15.7448	10.4608	15.802		-31.2568	14.5224	10.4608	15.802		17.7445	15.7595	-2.41903	14.2041	45.7029	16.6635	26.6066	15.0127
17.3027	15.4248	-5.17827	15.0122		27.4007	16.505	-5.17827	15.0122		-9.78492	13.8401	13.4027	15.6938		-52.619	15.8732	13.4027	15.6938		-33.1344	14.7037	13.4027	15.6938		16.8455	15.9048	-4.07768	14.1608	39.91	16.4603	25.4161	14.9587
17.3148	15.5049	-3.26126	15.1363		31.3515	16.7309	-3.26126	15.1363		-14.8374	14.0911	16.8605	15.5589		-48.9263	15.7994	16.8605	15.5589		-28.0491	14.4142	16.8605	15.5589		15.6386	15.8985	-2.72372	14.2551	43.3938	16.7086	23.9449	14.9005
18.9575	15.4601	-5.33323	15.0566		32.7603	16.94	-5.33323	15.0566		-14.6312	14.1593	19.2931	15.4601		-51.8772	15.988	19.2931	15.4601		-25.0058	14.2818	19.2931	15.4601		27.5362	16.5715	3.63	14.6044	48.1097	16.8721	23.4864	14.9257
20.111	15.6484	-4.82725	15.0917		26.0421	16.5568	-4.82725	15.0917		-13.4719	14.0853	26.3396	15.1428		-49.628	15.8652	26.3396	15.1428		-33.0091	14.6945	26.3396	15.1428		14.6755	15.8418	10.5421	14.9531	43.6246	16.678	24.4734	15.0332
30.7652	16.2189	-4.07676	15.1635		27.9473	16.6255	-4.07676	15.1635		-12.7079	14.1411	32.1597	14.8572		-46.1664	15.6054	32.1597	14.8572		-26.7089	14.3041	32.1597	14.8572		26.3893	16.5281	14.5139	15.1737	45.5382	16.9513	24.6007	15.0665
22.893	15.7634	-2.86628	15.2706		21.7869	16.4552	-2.86628	15.2706		-6.57899	13.9108	36.23	14.686		-55.6401	16.1774	36.23	14.686		-21.5244	14.0708	36.23	14.686		19.0248	16.2188	16.4289	15.2869	40.414	16.5104	24.7167	15.1032
14.1553	15.3469	-1.52436	15.3853		27.3259	16.8153	-1.52436	15.3853		-12.1742	14.1435	39.2635	14.5689		-42.5077	15.4877	39.2635	14.5689		-27.6512	14.4626	39.2635	14.5689		19.59	16.2987	19.159	15.4288	45.4435	16.98	23.7238	15.1026
21.972	15.8589	3.04052	15.6558		25.875	16.6678	3.04052	15.6558		-12.2864	14.2074	41.7176	14.4665		-49.1565	15.9029	41.7176	14.4665		-30.1792	14.5275	41.7176	14.4665		20.7132	16.3068	20.3389	15.5124	38.5931	16.638	21.9028	15.0141
26.74	16.0143	6.99945	15.8953		24.6712	16.7076	6.99945	15.8953		-3.54083	13.7939	39.3072	14.6149		-45.2835	15.7486	39.3072	14.6149		-29.2761	14.5663	39.3072	14.6149		16.7659	16.1507	18.6279	15.4716	42.5288	16.8364	20.0431	14.9241
20.0395	15.8145	8.63311	15.9982		24.0007	16.6845	8.63311	15.9982		-11.2393	14.1261	39.9506	14.6104		-43.0803	15.6105	39.9506	14.6104		-39.2521	15.0887	39.9506	14.6104		21.6132	16.4788	18.3098	15.482	39.6703	16.7065	20.8635	15.0052
26.6434	16.1704	6.76517	15.9163		26.2339	16.8374	6.76517	15.9163		-10.6976	14.2337	40.9407	14.5722		-50.8552	16.187	40.9407	14.5722		-30.7426	14.6564	40.9407	14.5722		14.1774	16.1954	19.4735	15.5727	41.4921	16.8374	21.0239	15.0366
23.3429	16.0492	0.46809	15.6134		35.9133	17.3017	0.46809	15.6134		-7.13083	14.0425	42.424	14.527		-54.6491	16.4262	42.424	14.527		-30.3276	14.6419	42.424	14.527		17.3415	16.3964	19.9966	15.6431	37.9027	16.783	21.5879	15.0699
20.4995	15.994	-0.15238	15.5988		16.1413	16.3474	-0.15238	15.5988		-3.4337	13.9177	40.2002	14.6759		-50.3387	16.1184	40.2002	14.6759		-27.0617	14.5175	40.2002	14.6759		18.2518	16.5063	19.5205	15.658	39.6712	16.6365	21.5641	15.0897
19.0058	15.9327	1.29974	15.6944		29.8309	17.3494	1.29974	15.6944		-13.6801	14.3942	39.4837	14.7377		-53.3157	16.3213	39.4837	14.7377		-40.4009	15.2478	39.4837	14.7377		16.1346	16.355	19.0394	15.6655	42.875	16.8566	20.004	15.0398
11.6138	15.4758	1.1043	15.7173		26.3754	17.1058	1.1043	15.7173		-7.76555	14.1545	38.6213	14.8005		-47.3006	16.0437	38.6213	14.8005		-33.5905	14.8355	38.6213	14.8005		17.6825	16.3676	21.0697	15.8037	42.0011	16.9991	21.1742	15.0907
18.0727	16.0098	3.39686	15.8948		23.9166	16.923	3.39686	15.8948		-12.7261	14.381	36.6484	14.9156		-45.2235	16.0299	36.6484	14.9156		-29.6159	14.7384	36.6484	14.9156		9.71348	16.206	22.7618	15.9639	38.4984	16.8225	20.4944	15.0852
19.1578	15.995	4.31989	15.955		26.5733	17.1152	4.31989	15.955		-11.8801	14.3996	35.8408	14.9385		-45.2745	16.0727	35.8408	14.9385		-28.7067	14.6401	35.8408	14.9385		14.9876	16.4478	23.5586	16.028	37.5742	16.6866	21.1974	15.1506
18.5287	15.9479	1.16727	15.8076		32.9387	17.5897	1.16727	15.8076		-12.0165	14.4511	35.8777	14.9781		-50.2316	16.3541	35.8777	14.9781		-26.9665	14.5845	35.8777	14.9781		21.5161	16.8067	23.5978	16.0519	40.4169	17.0435	21.5495	15.1914
18.1009	15.8747	-3.05621	15.611		27.288	17.2739	-3.05621	15.611		-10.9887	14.4178	35.6696	15.0017		-42.5027	15.8879	35.6696	15.0017		-34.0887	14.9725	35.6696	15.0017		18.8078	16.7532	23.4568	16.0766	42.8336	17.1557	22.1028	15.2319
14.724	15.8181	-5.38291	15.5441		20.7431	16.8513	-5.38291	15.5441		-11.3646	14.3936	37.5519	14.9199		-46.1084	16.1122	37.5519	14.9199		-38.2316	15.1633	37.5519	14.9199		19.0537	16.7612	22.5619	16.0645	39.1702	16.9091	15.484	14.97
16.882	16.0923	-11.2738	15.2452		31.82	17.5565	-11.2738	15.2452		-8.50942	14.3961	37.991	14.9203		-49.1154	16.3776	37.991	14.9203		-33.7238	14.9703	37.991	14.9203		10.7261	16.5396	18.4504	15.8604	36.0621	16.882	9.63483	14.7133
19.1175	16.2015	-11.2866	15.2908		32.1799	17.5415	-11.2866	15.2908		-9.64241	14.4763	36.2938	15.0521		-38.832	15.8035	36.2938	15.0521		-35.052	15.0893	36.2938	15.0521		16.118	16.7519	11.2155	15.5348	42.875	17.1322	2.42248	14.3912
21.7919	16.4502	-10.4601	15.3801		27.7463	17.4575	-10.4601	15.3801		-6.42637	14.3494	36.9303	15.002		-44.2335	16.2073	36.9303	15.002		-27.2833	14.6967	36.9303	15.002		14.8956	16.7511	6.49498	15.3016	42.6994	17.2977	-2.41903	14.2041
22.3042	16.5149	-12.2724	15.3245		29.5253	17.7262	-12.2724	15.3245		-6.02816	14.3485	36.6645	15.0503		-49.8862	16.5425	36.6645	15.0503		-19.6619	14.4067	36.6645	15.0503		18.2529	16.8696	3.20709	15.1674	39.9139	17.1657	-4.07768	14.1608
18.3978	16.3619	-12.1048	15.3562		30.525	17.754	-12.1048	15.3562		-3.71063	14.186	34.8227	15.1661		-45.0593	16.2868	34.8227	15.1661		-28.014	14.7963	34.8227	15.1661		18.7489	17.0383	-0.0986	15.0417	40.4643	17.107	-2.72372	14.2551
15.3379	16.186	-11.6863	15.4104		23.6859	17.3841	-11.6863	15.4104		-4.26854	14.2452	34.775	15.1791		-42.788	16.273	34.775	15.1791		-21.6818	14.548	34.775	15.1791		16.0849	16.8812	-3.67937	14.8962	39.0005	17.064	3.63	14.6044
17.6641	16.2511	-14.7731	15.2884		23.1701	17.4471	-14.7731	15.2884		-8.59331	14.5104	36.411	15.1422		-45.6209	16.4696	36.411	15.1422		-28.1313	14.9482	36.411	15.1422		20.241	17.1936	-2.48285	14.9903	37.1185	17.0449	10.5421	14.9531
27.352	16.965	-20.3551	15.0511		26.2585	17.6212	-20.3551	15.0511		-11.6001	14.6706	35.6704	15.2074		-50.4798	16.7091	35.6704	15.2074		-28.7689	14.9051	35.6704	15.2074		23.312	17.4075	-4.65564	14.9528	34.8281	16.8855	14.5139	15.1737
19.4527	16.4518	-22.8562	14.9526		27.249	17.7625				-12.0277	14.6959	38.8728	15.0619		-46.2165	16.5462	38.8728	15.0619		-21.0132	14.567	38.8728	15.0619		18.629	17.0625	-6.55575	14.8787	32.8721	16.804	16.4289	15.2869
11.8221	16.1094	-25.9787	14.8091		27.4982	17.8569				-9.08046	14.6855	40.8186	14.9884		-42.8781	16.3603	40.8186	14.9884		-33.9012	15.2806	40.8186	14.9884		14.2219	16.9555	-8.27542	14.8011	40.0658	17.2571	19.159	15.4288
19.4195	16.5895	-28.4328	14.7092		25.9478	17.6927				-8.10514	14.7385	39.8442	15.0907		-44.8221	16.4834	39.8442	15.0907		-29.0796	14.9899	39.8442	15.0907		17.4727	17.332	-8.39545	14.829	39.977	17.4952	20.3389	15.5124
15.9882	16.3635	-29.4644	14.6778		23.4398	17.5528				-4.23215	14.5437	36.8519	15.2655		-46.5819	16.7814	36.8519	15.2655		-20.6062	14.689	36.8519	15.2655		16.1129	17.1579	-9.38652	14.7832	40.4199	17.4828	18.6279	15.4716
15.5856	16.5272	-28.6101	14.7439		25.1019	17.9247				-13.2031	15.1109	37.5785	15.2676		-44.8361	16.6583	37.5785	15.2676		-30.7306	15.1136	37.5785	15.2676		9.41485	16.9646	-8.54969	14.8403	36.3383	17.1339	18.3098	15.482
18.0858	16.5989	-24.7425	14.9533		24.6292	17.9503				-11.3525	14.8919	39.7993	15.2129		-45.703	16.7911	39.7993	15.2129		-23.1273	14.8125	39.7993	15.2129		19.6603	17.536	-7.31236	14.9174	40.2798	17.5693	19.4735	15.5727
21.047	16.7785	-22.6652	15.0872		26.4554	18.0662				-12.7776	14.9305	38.8208	15.2936		-47.0243	16.8543	38.8208	15.2936		-26.6467	15.0692	38.8208	15.2936		13.2557	17.1642	-8.77415	14.8639	44.3398	17.8582	19.9966	15.6431
17.8895	16.6012	-23.5419	15.0699		26.4082	18.0254				-13.8914	15.1052	38.6123	15.339		-47.1084	16.821	38.6123	15.339		-23.1343	14.8588	38.6123	15.339		16.2823	17.3136	-6.78502	14.9487	34.5224	17.2364	19.5205	15.658
15.8604	16.5854	-22.5452	15.1367		20.0602	17.7463				-9.59592	14.8903	41.4287	15.2126		-44.1144	16.6563	41.4287	15.2126		-24.656	14.9741	41.4287	15.2126		11.1984	17.1326	-7.19853	14.9599	37.7518	17.5487	19.0394	15.6655
13.7074	16.5191	-22.4076	15.1588		23.4295	18.02				-15.6035	15.3331	41.7072	15.2244		-48.4748	17.1007	41.7072	15.2244		-32.1239	15.409	41.7072	15.2244		13.4117	17.2347	-9.3135	14.8607	36.7733	17.421	21.0697	15.8037
16.1764	16.642	-24.9392	15.0849		24.2273	18.0065				-12.6917	15.0522	39.5127	15.3404		-40.6228	16.526	39.5127	15.3404		-24.7241	15.102	39.5127	15.3404		8.58302	16.9878	-11.3126	14.8028	38.2864	17.4674	22.7618	15.9639
18.4653	16.8273	-28.4988	14.9281		27.048	18.2712				-6.07869	14.9684	40.7057	15.3199		-48.0433	17.0838	40.7057	15.3199		-25.4118	15.139	40.7057	15.3199		9.72484	17.0898	-11.257	14.8404	35.8342	17.3514	23.5586	16.028
21.9882	17.3122	-26.4399	15.05		26.806	18.1497				-11.0493	15.2333	45.1108	15.1274		-41.9542	16.6769	45.1108	15.1274		-24.0996	15.0194	45.1108	15.1274		14.3128	17.5631	-12.4133	14.8425	37.878	17.6666	23.5978	16.0519
24.2961	17.4675	-27.8074	15.0006		35.2037	18.8183				-8.95008	15.2233	45.4206	15.1474		-47.5779	17.2195	45.4206	15.1474		-24.7482	15.1954	45.4206	15.1474		15.4443	17.8131	-11.2824	14.9182	36.2288	17.4879	23.4568	16.0766
17.1598	16.9159	-28.2582	14.995		20.4057	18.1017				-6.72453	15.1328	46.9771	15.1011		-47.2696	17.0708	46.9771	15.1011		-20.1721	14.8581	46.9771	15.1011		17.481	17.7793	-10.7943	14.9634	29.8341	17.3047	22.5619	16.0645
13.041	16.6908	-28.3441	15.0119		31.1772	18.9969				-8.75704	15.3081	46.1623	15.1699		-47.66	17.2247	46.1623	15.1699		-33.3068	15.6637	46.1623	15.1699		13.8809	17.5961	-9.39072	15.0418	41.0719	17.8451	18.4504	15.8604
19.2463	17.0458	-22.5873	15.3358		27.6181	18.5255				-7.0621	15.0782	46.1482	15.199		-50.5459	17.4668	46.1482	15.199		-17.21	14.7567	46.1482	15.199		11.8783	17.7274	-8.72954	15.0915	41.5089	17.9619	11.2155	15.5348
23.6107	17.206	-21.5261	15.4129		28.26	18.5381				-12.0135	15.3746	44.3564	15.3167		-44.6719	17.0175	44.3564	15.3167		-20.955	14.9915	44.3564	15.3167		13.4789	17.7001	-9.23728	15.0639	37.9895	17.8196	6.49498	15.3016
18.0808	17.1393	-17.3182	15.6508		19.1507	18.1426				-5.91496	15.0932	45.6867	15.2834		-45.5448	17.1618	45.6867	15.2834		-10.3936	14.4707	45.6867	15.2834		12.8259	17.6625	-10.1037	15.043	34.0627	17.537	3.20709	15.1674
13.7386	16.986	-13.6947	15.863		33.5816	19.1208				-11.0948	15.4684	47.0198	15.2564		-45.3486	17.2054	47.0198	15.2564		-18.2174	15.0189	47.0198	15.2564		12.9736	17.8129	-9.89866	15.0937	35.7997	17.7595	-0.0986	15.0417
18.1029	17.2845	-12.324	15.9399		26.8573	18.746				-8.13243	15.344	47.6259	15.2656		-44.5598	17.1237	47.6259	15.2656		-22.7213	15.2408	47.6259	15.2656		8.30196	17.5237	-10.0221	15.1037	42.2319	18.0089	-3.67937	14.8962
19.4174	17.4134	-13.783	15.9039		27.3423	18.7761				0.08757	14.9934	49.3279	15.2159		-46.4367	17.3284	49.3279	15.2159		-31.2438	15.7643	49.3279	15.2159		11.3358	17.6949	-9.52255	15.1603	35.3736	17.8533	-2.48285	14.9903
14.6414	17.2295	-13.8096	15.9536		25.9632	18.6825				-13.099	15.7431	49.8969	15.2073		-40.4386	17.2363	49.8969	15.2073		-28.6185	15.5618	49.8969	15.2073		16.1325	18.096	-10.6623	15.1283	37.7744	17.8881	-4.65564	14.9528
15.4285	17.3662	-15.5782	15.9149		28.2969	18.8696				-12.5694	15.6889	51.2571	15.167		-40.4296	17.3071	51.2571	15.167		-27.4697	15.4517	51.2571	15.167		17.8922	18.2991	-12.7552	15.0502	40.5393	18.293	-6.55575	14.8787
19.0964	17.5686	-17.0988	15.8762		24.5451	18.8991				-8.75098	15.582	49.9972	15.2563		-47.9543	17.748	49.9972	15.2563		-21.1094	15.2799	49.9972	15.2563		15.2449	18.2628	-15.5404	14.925	34.8459	17.8461	-8.27542	14.8011
10.26	17.0895	-16.3499	15.9609		22.5446	18.8002				-11.6123	15.7479	50.8657	15.2324		-45.7981	17.6636	50.8657	15.2324		-24.8564	15.4939	50.8657	15.2324		15.8958	18.2762	-17.93	14.8447	37.5111	18.0699	-8.39545	14.829
10.2429	17.0441	-16.5092	15.971		24.7861	18.9589				-5.43791	15.4574	52.038	15.201		-46.3206	17.704	52.038	15.201		-19.7461	15.2729	52.038	15.201		14.2766	18.3042	-20.7734	14.7193	38.967	18.0596	-9.38652	14.7832
13.7295	17.4101	-20.9931	15.7763		24.4764	19.0713				-2.29363	15.2551	53.6711	15.1487		-51.1755	18.0354	53.6711	15.1487		-15.8588	15.1506	53.6711	15.1487		15.8886	18.4198	-23.2901	14.6345	35.3036	18.036	-8.54969	14.8403
15.969	17.5561	-23.8608	15.636		26.1385	19.159				-10.7754	15.6847	51.7205	15.2625		-45.4928	17.6431	51.7205	15.2625		-25.9521	15.6959	51.7205	15.2625		18.599	18.6132	-24.2852	14.6182	39.6416	18.2423	-7.31236	14.9174
15.3601	17.556	-27.1972	15.4904		30.1692	19.5023				-14.8152	16.0798	52.7995	15.2293		-46.2005	17.8645	52.7995	15.2293		-23.0471	15.5664	52.7995	15.2293		12.3453	18.214	-24.4186	14.6457	40.2246	18.3537	-8.77415	14.8639
18.6897	17.8171	-32.0472	15.2844		22.7928	19.049				-2.4038	15.3905	53.245	15.2432		-46.0323	17.7814	53.245	15.2432		-21.5455	15.5124	53.245	15.2432		7.4164	17.9535	-24.2533	14.6625	42.9943	18.5972	-6.78502	14.9487
24.2931	18.1261	-32.4588	15.3006		27.3454	19.2779				-12.7321	16.0097	51.0638	15.3652		-41.5297	17.6087	51.0638	15.3652		-31.2488	16.0571	51.0638	15.3652		14.6889	18.3815	-22.6109	14.7624	36.4063	18.2925	-7.19853	14.9599
16.8578	17.8839	-28.4894	15.5182		23.3331	19.0416				-6.78618	15.7163	50.7996	15.4147		-47.3386	17.9435	50.7996	15.4147		-22.2953	15.58	50.7996	15.4147		11.124	18.4066	-18.0859	14.9981	40.2542	18.6541	-9.3135	14.8607
18.9011	18.1172	-28.2134	15.5876		20.7462	18.8956				-5.15188	15.7892	49.8135	15.4798		-46.8922	17.9886	49.8135	15.4798		-13.2214	15.0809	49.8135	15.4798		18.506	18.7342	-14.925	15.1742	36.8719	18.3441	-11.3126	14.8028
13.7909	17.6871	-28.0585	15.6366		23.9432	19.3921				-12.1227	16.1475	47.3047	15.6447		-50.0944	18.3725	47.3047	15.6447		-9.98262	14.9966	47.3047	15.6447		9.88914	18.3959	-11.6655	15.3599	31.2644	18.0451	-11.257	14.8404
19.6047	18.2389	-27.3859	15.6791		22.316	19.2925				-7.30063	15.9403	45.9995	15.736		-47.8582	18.132	45.9995	15.736		-2.42642	14.7142	45.9995	15.736		15.4371	18.9911	-7.99994	15.5915	39.7373	18.6358	-12.4133	14.8425
17.9076	18.0224	-30.2267	15.5345		25.2403	19.5992				-4.85171	15.7402	46.9464	15.7557		-50.7181	18.4752	46.9464	15.7557		9.08329	14.15	46.9464	15.7557		18.2487	18.9949	-7.25854	15.6436	34.7098	18.3317	-11.2824	14.9182
12.1804	17.7603	-33.5413	15.4064		22.1919	19.4731				-0.83722	15.6737	45.7572	15.8203		-51.1365	18.4592	45.7572	15.8203		-1.76683	14.6972	45.7572	15.8203		12.149	18.6828	-9.17826	15.5813	35.9289	18.4898	-10.7943	14.9634
17.3218	18.0862	-30.9513	15.551		22.5282	19.4741				-6.07263	15.8754	47.5692	15.7606		-50.0153	18.4101	47.5692	15.7606		-5.26726	14.9158	47.5692	15.7606		13.1513	18.6617	-7.99074	15.6824	32.5013	18.3268	-9.39072	15.0418
19.3037	18.2102	-29.6889	15.6235		29.7058	19.8754				-6.09992	16.0415	48.9704	15.7096		-48.7431	18.3889	48.9704	15.7096		-0.29028	14.6924	48.9704	15.7096		12.9643	18.7729	-10.4356	15.5657	40.1832	18.8536	-8.72954	15.0915
24.4532	18.6671	-30.2685	15.6191		19.7526	19.3931				-7.56442	16.0865	50.2879	15.6703		-43.0233	17.9967	50.2879	15.6703		-10.6101	15.2422	50.2879	15.6703		11.5239	18.6277	-14.6785	15.3601	28.5291	18.2126	-9.23728	15.0639
12.58	17.9131	-31.8232	15.5815		23.9166	19.6704				-2.74744	15.8457	50.3651	15.6821		-50.5879	18.4082	50.3651	15.6821		-17.3734	15.6169	50.3651	15.6821		7.53316	18.4736	-19.1162	15.1686	37.1619	18.7564	-10.1037	15.043
11.2504	17.9796	-31.8246	15.6025		26.5384	19.9079				-13.8055	16.5619	51.3882	15.7179		-46.8171	18.4807	51.3882	15.7179		-12.1939	15.3295	51.3882	15.7179		6.97207	18.8144	-20.1142	15.1367	35.0096	18.6693	-9.89866	15.0937
15.7124	18.3956	-33.5204	15.5572		25.025	19.8955				-4.34232	16.1946	52.2379	15.8951		-45.0413	18.475	52.2379	15.8951		-13.3297	15.4221	52.2379	15.8951		14.4709	19.1196	-23.6966	14.9729	37.2586	18.8583	-10.0221	15.1037
12.9776	18.2408	-35.9882	15.4901		18.7631	19.5448				-4.36455	16.0752	55.9698	15.9779		-41.5658	18.3022	55.9698	15.9779		-8.45193	15.3398	55.9698	15.9779		9.57708	18.9322	-25.4211	14.9395	31.2565	18.5108	-9.52255	15.1603
13.4024	18.4082	-35.6435	15.5442		24.2765	20.0042				-5.94023	16.291	57.5193	16.1856		-27.7357	17.3018	57.5193	16.1856		-17.7974	15.8526	57.5193	16.1856		12.4817	19.2012	-25.2286	14.9817	40.8529	19.1158	-10.6623	15.1283
15.4446	18.4716	-34.9321	15.6414		28.8885	20.4262				-8.46798	16.4242	59.7757	16.3585		-20.5004	16.9529	59.7757	16.3585		-15.2984	15.6709	59.7757	16.3585		8.49105	18.895	-24.3566	15.0477	40.6063	19.2504	-12.7552	15.0502
19.9509	18.8339	-34.4919	15.6834		19.8387	19.8799				-2.55743	16.1306	62.252	16.4776		-20.3322	17.0478	62.252	16.4776		-3.56216	15.1189	62.252	16.4776		5.09349	18.7484	-26.6266	14.9865	37.445	19.0172	-15.5404	14.925
21.7395	18.9685	-35.8469	15.6475		26.4913	20.3088				-9.79301	16.6099	66.5088	16.3716		-21.3192	17.0145	66.5088	16.3716		-8.69953	15.3593	66.5088	16.3716		13.5047	19.2365	-29.665	14.8822	39.1021	19.1658	-17.93	14.8447
13.5352	18.4629	-33.7911	15.7666		25.0424	20.3026				-0.98983	16.1721	68.0069	16.3565		-18.9669	17.0677	68.0069	16.3565		-5.94088	15.3245	68.0069	16.3565		8.09322	18.9545	-29.6764	14.9027	36.2288	19.0312	-20.7734	14.7193
17.8915	18.7573	-34.138	15.7888		21.6885	20.1134				-8.88439	16.6414	70.7792	16.2606		-25.7537	17.4011	70.7792	16.2606		-4.41521	15.248	70.7792	16.2606		11.8556	19.4275	-31.0146	14.8836	32.6226	18.7509	-23.2901	14.6345
18.4723	18.7645	-33.1494	15.8265		24.2385	20.227				-9.86477	16.8179	71.3975	16.3023		-26.1391	17.5172	71.3975	16.3023		2.22277	14.9779	71.3975	16.3023		10.7778	19.2906	-30.4076	14.976	31.9913	18.9509	-24.2852	14.6182
20.5105	19.2843	-37.2612	15.653		25.4392	20.4241				-0.45113	16.3602	74.1975	16.2139		-23.9469	17.3442	74.1975	16.2139		-10.0267	15.64	74.1975	16.2139		12.2606	19.4845	-29.7832	15.0118	37.6364	19.3744	-24.4186	14.6457
15.188	18.9117	-37.5344	15.6672		26.4359	20.3978				-8.47405	16.9029	77.2948	16.1112		-21.5495	17.3416	77.2948	16.1112		-13.875	15.8625	77.2948	16.1112		14.1836	19.8408	-27.4432	15.1465	35.8806	19.1614	-24.2533	14.6625
18.0637	19.0591	-37.9992	15.6843		23.3752	20.6334				-7.84034	16.8467	80.523	15.9847		-28.0891	17.772	80.523	15.9847		-13.038	15.7855	80.523	15.9847		10.04	19.4915	-26.8564	15.2065	33.1227	19.108	-22.6109	14.7624
17.2695	19.0596	-37.1441	15.7552		26.9629	20.8408				-3.46402	16.5737	83.7315	15.8489		-23.1551	17.4535	83.7315	15.8489		-11.801	15.7736	83.7315	15.8489		12.7618	19.8258	-26.2723	15.2491	40.2779	19.639	-18.0859	14.9981
22.7863	19.6612	-39.288	15.6937		8.71869	19.5032				-8.90966	16.9177	87.3271	15.6508		-19.3092	17.2634	87.3271	15.6508		-7.01748	15.6038	87.3271	15.6508		18.1361	19.9125	-26.9269	15.2282	38.0457	19.5281	-14.925	15.1742
12.264	18.9931	-35.9966	15.8908		5.0397	19.2232				-8.91673	16.9239	87.556	15.6659		-19.0449	17.3095	87.556	15.6659		-9.89039	15.701	87.556	15.6659		7.21283	19.581	-26.9731	15.2534	40.995	19.7794	-11.6655	15.3599
10.2499	18.7945	-34.7372	15.9799		7.79689	19.4984				-7.67054	16.9086	86.582	15.7373		-16.9138	17.3189	86.582	15.7373		-17.3263	16.2238	86.582	15.7373		10.3262	19.7584	-27.6207	15.2289	42.6777	19.9739	-7.99994	15.5915
15.197	19.0763	-34.3386	16.0245		11.5712	19.9104				-7.7797	16.92	83.5132	15.9105		-21.068	17.3997	83.5132	15.9105		-9.61373	15.6896	83.5132	15.9105		8.70805	19.5244	-26.5828	15.2904	27.8791	19.0258	-7.25854	15.6436
14.0848	19.1907	-35.0791	16.0162		6.56338	19.5189				-5.54606	16.8963	84.9925	15.8713		-24.5956	17.7941	84.9925	15.8713		-10.5951	15.945	84.9925	15.8713		13.2319	19.9711	-27.595	15.258	32.7104	19.2746	-9.17826	15.5813
21.9449	19.6224	-35.4166	16.0264		9.03553	19.6822				-11.9953	17.2489	84.6354	15.9317		-19.3913	17.6515	84.6354	15.9317		-10.4969	15.8426	84.6354	15.9317		6.56494	19.5757	-27.9359	15.2814	37.7715	19.8869	-7.99074	15.6824
12.3717	19.3496	-35.9747	16.029		8.38852	19.6523				-9.24925	17.2008	86.2191	15.8892		-17.102	17.3745	86.2191	15.8892		-8.19431	15.906	86.2191	15.8892		6.44301	19.8963	-27.8927	15.334	35.4061	19.7209	-10.4356	15.5657
14.2982	19.5509	-37.0513	16.0159		6.28961	19.8071				-7.41585	17.1366	85.9671	15.9436		-19.4644	17.5494	85.9671	15.9436		-13.4379	16.1338	85.9671	15.9436		10.9617	20.1588	-26.7604	15.4167	34.8202	19.6744	-14.6785	15.3601
11.8201	19.3444	-38.1178	15.9778		7.96915	19.8236				-9.09866	17.3367	87.3892	15.9133		-18.3282	17.6154	87.3892	15.9133		-6.21956	15.6759	87.3892	15.9133		4.15213	19.6775	-27.4856	15.4138	38.1473	19.9413	-19.1162	15.1686
17.7456	19.7323	-37.9258	16.0264		9.2529	20.0445				-6.58404	17.2884	84.5041	16.1038		-14.8447	17.2792	84.5041	16.1038		-11.6366	15.9834	84.5041	16.1038		10.2436	20.1157	-27.3684	15.4542	37.9323	20.1596	-20.1142	15.1367
11.9057	19.3962	-37.3806	16.1098		11.4379	20.1738				-8.32446	17.3483	86.0764	16.0477		-16.9899	17.4027	86.0764	16.0477		-8.94913	16.0647	86.0764	16.0477		5.79098	20.0013	-27.544	15.4605	36.1686	20.0017	-23.6966	14.9729
7.07729	19.1411	-36.1926	16.2219		10.3347	20.19				-6.94587	17.299	86.9123	16.0243		-20.4714	17.761	86.9123	16.0243		-6.1945	15.6863	86.9123	16.0243		6.77884	20.0342	-26.4469	15.5381	39.5805	20.2662	-25.4211	14.9395
14.9343	19.7957	-34.8732	16.3262		8.63256	20.198				-2.57259	17.0728	86.5405	16.0522		-21.0269	17.8783	86.5405	16.0522		-10.2302	16.2105	86.5405	16.0522		6.64037	20.055	-27.263	15.5013	30.6617	19.6371	-25.2286	14.9817
12.4371	19.5304	-35.5006	16.3643		10.1245	20.2568				-7.22786	17.3841	86.9301	16.0676		-20.9919	17.9447	86.9301	16.0676		-10.0668	16.1805	86.9301	16.0676		7.87106	20.1663	-27.0033	15.555	35.9851	20.114	-24.3566	15.0477
13.5574	19.5335	-35.434	16.3953		9.42721	20.2487				-8.24664	17.4707	87.8552	16.0392		-22.3743	17.94	87.8552	16.0392		-8.62234	16.1011	87.8552	16.0392		5.52231	19.9866	-27.2375	15.5513	35.3302	19.9912	-26.6266	14.9865
10.1311	19.5568	-34.8464	16.4581		6.50289	19.962				-4.60712	17.4138	87.8724	16.0785		-23.5115	18.0971	87.8724	16.0785		-6.82902	16.0849	87.8724	16.0785		8.72149	20.1833	-27.6397	15.5493	36.7368	20.3163	-29.665	14.8822
15.2615	20.0839	-35.6582	16.4535		8.36699	20.2521				-6.34956	17.517	87.6709	16.1266		-20.9319	17.9349	87.6709	16.1266		-2.36928	15.8549	87.6709	16.1266		5.80751	20.3497	-30.6103	15.4007	35.708	20.4881	-29.6764	14.9027
9.74764	19.8259	-35.223	16.5318		7.06376	20.1583				-2.19762	17.3341	87.4125	16.1675		-22.8558	18.1278	87.4125	16.1675		-0.56494	15.8263	87.4125	16.1675		2.02761	20.13	-30.5222	15.4676	37.4203	20.4847	-31.0146	14.8836
15.9248	20.0645	-33.9735	16.6119		6.37882	20.2963				-3.54791	17.4081	88.3244	16.161		-19.7136	18.0536	88.3244	16.161		-6.80597	16.0629	88.3244	16.161		10.1609	20.7502	-30.4032	15.5052	37.4282	20.6057	-30.4076	14.976
12.4844	19.9685	-35.2371	16.5791		7.71179	20.3069				-6.16258	17.7111	87.5641	16.2257		-21.9789	18.1971	87.5641	16.2257		6.6364	15.4319	87.5641	16.2257		8.21412	20.6247	-30.8143	15.5388	37.803	20.5787	-29.7832	15.0118
9.35308	19.7527	-34.9433	16.6312		9.43542	20.5594				0.38269	17.4845	89.1422	16.1558		-22.9419	18.2728	89.1422	16.1558		-4.37211	16.1214	89.1422	16.1558		7.30066	20.5106	-30.0241	15.612	32.2892	20.2667	-27.4432	15.1465
19.6943	20.5488	-34.6416	16.6762		5.75027	20.2907				-6.54968	17.9355	89.6043	16.1522		-23.5906	18.3882	89.6043	16.1522		-3.94307	16.2156	89.6043	16.1522		10.2394	20.8733	-28.2078	15.7495	30.7001	20.1072	-26.8564	15.2065
10.4744	19.9121	-35.3358	16.6457		8.63359	20.5529				-4.0381	17.7016	89.9293	16.185		-22.5114	18.2301	89.9293	16.185		-0.97793	16.0722	89.9293	16.185		10.1103	20.8707	-29.7736	15.7034	32.2537	20.2375	-26.2723	15.2491
14.6696	20.2624	-34.4872	16.7109		10.1388	20.759				-7.22482	17.9774	90.3989	16.1691		-26.3423	18.4461	90.3989	16.1691		-3.31256	16.1257	90.3989	16.1691		8.64812	20.6771	-30.8781	15.6761	34.9544	20.7157	-26.9269	15.2282
10.8629	19.9828	-36.1225	16.6587		1.14128	20.2625				-5.9281	17.9503	95.6536	15.9341		-24.6096	18.4125	95.6536	15.9341		3.53293	15.7829	95.6536	15.9341		6.07824	20.5918	-30.236	15.7243	35.9605	20.5844	-26.9731	15.2534
17.9398	20.6388	-37.1713	16.6613		-0.06454	20.1781				-10.3883	18.3113	96.6278	15.9309		-21.8968	18.2477	96.6278	15.9309		-11.3369	16.7353	96.6278	15.9309		8.11389	20.854	-33.2012	15.6071	34.5421	20.7817	-27.6207	15.2289
12.2358	20.4861	-38.1456	16.6774		13.2528	21.0574				-6.32834	18.0539	99.6457	15.8334		-13.8787	17.9423	99.6457	15.8334		-4.17263	16.2736	99.6457	15.8334		8.74938	21.1887	-33.5897	15.631	35.5442	20.9061	-26.5828	15.2904
14.6867	20.758	-45.1699	16.3707		5.72669	20.5237				-3.66212	17.9514	105.834	15.5627		-15.6895	18.0186	105.834	15.5627		5.1428	15.7814	105.834	15.5627		9.46858	21.3316	-32.0521	15.7393	31.868	20.6946	-27.595	15.258
10.5186	20.4888	-52.4006	16.0425		7.44622	20.9099				-12.4633	18.5195				-18.072	18.3543				5.18891	15.8521				3.41847	20.8454	-32.2523	15.7337	30.3273	20.669	-27.9359	15.2814
13.3933	20.6465				9.41799	21.0495				-3.70255	18.0603				-22.9339	18.5647				3.84167	15.9192				11.4577	21.4075	-34.2784	15.6662	30.5788	20.6765	-27.8927	15.334
12.4361	20.5749				13.5205	21.4397				-13.4022	18.7323				-22.1831	18.7069				4.56241	16.0074				5.61841	21.0588	-32.8089	15.772	34.5421	20.8628	-26.7604	15.4167
8.77532	20.4433				7.45955	21.0872				-7.65033	18.3951				-18.4934	18.336				-2.79832	16.4059				6.8615	21.2911	-35.3591	15.668	33.3752	21.0409	-27.4856	15.4138
16.5226	21.1212				11.2021	21.4452				-3.64291	18.149				-18.2772	18.46				-3.01384	16.4859				13.0966	21.762	-37.0812	15.6296	39.906	21.4673	-27.3684	15.4542
16.1633	21.1406				3.43706	20.8404				-1.71248	18.1426				-17.3993	18.4129				7.78717	15.875				10.7892	21.6018	-37.0192	15.696	37.227	21.3169	-27.544	15.4605
12.6344	20.8927				6.94482	21.1972				-10.3347	18.682				-25.8729	18.9382				0.68507	16.3603				5.18338	21.2721	-34.5827	15.8689	33.7648	21.1684	-26.4469	15.5381
17.7285	21.2057				9.13806	21.4124				-2.55035	18.2066				-15.4933	18.2308				2.76508	16.2329				7.54143	21.5691	-34.4345	15.9165	34.4632	21.3947	-27.263	15.5013
10.2741	21.0467				9.86914	21.3345				-3.43875	18.4271				-19.9729	18.7277				6.68552	16.0283				4.70289	21.5344	-34.1134	15.9716	38.4718	21.7708	-27.0033	15.555
9.56848	21.0452				7.21346	21.1831				-2.34215	18.4776				-19.8798	18.8409				7.20276	15.9772				7.14463	21.8315	-37.1696	15.8366	29.6516	21.1618	-27.2375	15.5513
9.87849	21.0396				15.0318	21.9614				-2.69387	18.4058				-24.7517	19.1941				7.20778	16.0413				8.26992	21.8467	-42.2106	15.588	35.7533	21.6376	-27.6397	15.5493
17.2806	21.5472				10.4341	21.7479				-5.13875	18.6144				-17.2631	18.7791				10.2551	15.8247				10.4812	22.045	-49.4302	15.2475	32.7054	21.4159	-30.6103	15.4007
13.7204	21.4538				9.34621	21.6483				2.88922	18.1407				-17.4273	18.7543				12.4273	15.8292				7.45256	21.7926	-54.822	14.9956	33.4137	21.4003	-30.5222	15.4676
9.11855	21.1762				9.79224	21.7535				-9.20175	18.9738				-19.7156	18.8877				18.3336	15.5987				6.65897	21.9397	-61.2025	14.7061	36.3195	21.5985	-30.4032	15.5052
8.66662	21.1575				13.1544	22.1414				-2.40481	18.7186				-17.8357	18.9688				17.3612	15.6647				9.67834	22.1141	-65.4473	14.5206	34.5717	21.7555	-30.8143	15.5388
14.0486	21.6747				12.2695	22.0953				-3.92288	18.7362				-21.5194	19.2852				18.8668	15.631				5.61635	21.9191	-66.8287	14.4868	34.3852	21.677	-30.0241	15.612
14.5136	21.6776				8.21319	21.8056				-7.73927	19.0072				-17.3342	18.8211				14.4051	15.8639				8.50242	22.1955	-66.3039	14.5203	33.9976	21.6939	-28.2078	15.7495
13.7919	21.631				7.11605	21.9222				-9.71619	19.2782				-14.3622	18.7984				19.0463	15.6667				7.35853	22.1646	-63.1209	14.7052	33.4926	21.8881	-29.7736	15.7034
13.2615	21.9289				7.91583	22.0032				-8.61554	19.3078				-4.77946	18.2274				4.60651	16.3667				7.28103	22.3747	-55.7071	15.1028	30.6459	21.7461	-30.8781	15.6761
15.2172	22.0704				10.5531	22.1712				-6.65984	19.3641				-5.78548	18.3871				14.6266	15.955				6.64967	22.4138	-46.6306	15.6081	34.4523	22.048	-30.236	15.7243
16.0556	22.3881				9.82403	22.318				-8.99455	19.3616				-7.97771	18.4934				7.79218	16.3392				9.79718	22.6447	-41.6212	15.912	36.5188	22.2614	-33.2012	15.6071
13.9157	22.1638				4.93511	21.922				-4.30492	19.1026				-13.7476	18.9788				4.14039	16.5778				5.66388	22.4309	-36.415	16.1996	36.2012	22.3347	-33.5897	15.631
9.08634	21.7386				7.27191	22.1359				-8.03742	19.5238				-9.09985	18.6566				17.4845	15.8985				7.20353	22.7076	-39.0423	16.0822	34.6466	22.3318	-32.0521	15.7393
11.1397	21.8479				11.036	22.5722				-1.83983	19.032				-11.194	18.8555				10.7814	16.2656				5.91808	22.4899	-43.9013	15.8387	37.7212	22.6691	-32.2523	15.7337
9.64799	21.9632				7.62258	22.21				-0.28437	19.0685				-6.97469	18.566				6.28956	16.476				6.10304	22.6192	-49.1187	15.5745	38.0556	22.6342	-34.2784	15.6662
14.577	22.2807				2.66086	21.9373				-6.65984	19.394				-8.51125	18.6701				8.14002	16.5324				8.12629	22.8	-53.4058	15.349	29.9515	22.0765	-32.8089	15.772
12.111	22.138				7.44314	22.3571				-12.153	19.859				-9.9397	18.8831				14.5244	16.1402				5.86744	22.5411			32.6581	22.3209	-35.3591	15.668
17.8936	22.6574				11.3692	22.7478				2.48595	19.0718				-6.76648	18.6051				8.76553	16.4835				5.64941	22.6598			30.1714	22.4001	-37.0812	15.6296
10.0868	22.5119				6.91713	22.5281				-5.19433	19.6015				-1.78242	18.4292				11.7677	16.3529				5.63805	22.8562			11.8978	20.9155	-37.0192	15.696
15.344	22.8713				9.73892	22.7976				0.39785	19.3163				-10.6574	19.1632				19.2688	15.9604				5.21542	23.0244			10.724	20.7827	-34.5827	15.8689
11.1578	22.4897				3.9682	22.6009				-6.64873	19.9493				-3.95663	18.7316				33.8539	15.2693				9.75894	23.3652			9.04422	20.6707	-34.4345	15.9165
13.8765	22.809				9.93682	23.0066				-9.78795	20.2535				-8.79654	18.9678				30.3234	15.3905				9.85194	23.2915			10.221	20.784	-34.1134	15.9716
16.733	23.1048				7.79177	23.0915				-9.5656	20.22				-8.52827	19.0778				36.6156	15.1927				12.1346	23.3629			10.5258	20.842	-37.1696	15.8366
14.9454	22.932				6.94789	22.9506				-6.15955	19.9763				-8.60234	19.0671				40.3706	15.0194				10.0348	23.3937			15.7378	21.1067	-42.2106	15.588
10.7522	22.5716				7.87174	22.9487				-7.96263	20.2205				-7.44317	19.0603				40.9751	15.0234				6.8119	23.3213			15.6105	21.394	-49.4302	15.2475
16.3445	23.2297				8.02452	23.1029				-4.55355	19.9757				-7.84758	19.1604				33.4329	15.4255				6.22187	23.3942			9.11622	20.9095	-54.822	14.9956
14.0375	23.0353				11.2329	23.4124				-5.94225	20.122				-5.53823	19.0079				33.7387	15.4928				7.14463	23.4109			17.2736	21.5427	-61.2025	14.7061
12.6052	22.9298				0.80906	22.6034				1.24381	19.6979				-9.14589	19.3134				41.7169	15.0213				5.06765	23.3492			9.69424	21.0093	-65.4473	14.5206
12.0758	23.3091				8.43467	23.2363				-2.71914	20.1376				-4.77146	19.01				43.7808	14.9538				6.65587	23.8166			15.285	21.5155	-66.8287	14.4868
8.32037	23.04				7.30882	23.4108				-4.08257	20.3563				-9.81357	19.5558				33.5241	15.5654				4.15523	23.6416			10.1095	21.2256	-66.3039	14.5203
14.3052	23.6569				6.76641	23.528				-0.94132	20.1359				-7.22094	19.3416				34.5175	15.4998				3.83386	23.5959			10.5662	21.1841	-63.1209	14.7052
13.7396	23.6837				5.0561	23.4427				-6.47287	20.5969				-8.14388	19.5301				37.7483	15.345				3.84006	23.698			12.9138	21.4347	-55.7071	15.1028
9.58659	23.3144				8.20293	23.7823				-1.13538	20.2495				-6.54926	19.3255				43.9322	15.0056				0.62539	23.3972			11.9402	21.402	-46.6306	15.6081
15.0622	23.8098				9.87325	23.8567				-1.02117	20.1358				-4.88257	19.2758				36.8461	15.4391				4.36603	23.805			14.2888	21.6492	-41.6212	15.912
14.0456	23.7283				-0.96481	22.9934				-5.70878	20.6323				-12.0739	19.7644				33.466	15.5769				8.16866	24.3103			14.422	21.5113	-36.415	16.1996
14.7652	23.6752				8.76586	23.833				-6.38494	20.9401				-8.71946	19.6529				45.1812	15.0541				5.33115	24.0078			10.7812	21.5194	-39.0423	16.0822
10.2408	23.4306				4.87462	23.5752				-3.50748	20.5818				-9.73149	19.6441				38.3909	15.3397				7.3389	24.224			9.06296	21.4026	-43.9013	15.8387
12.8035	23.8265				5.06841	23.6976				-3.58429	20.5842				-10.2941	19.8965				40.511	15.3336				6.35207	24.1839			8.81143	21.5606	-49.1187	15.5745
12.9474	23.9065				4.46447	23.325				-2.15517	20.8667				-9.65641	19.929				36.6306	15.5021				7.88036	24.5199			13.0943	21.8035	-53.4058	15.349
13.5886	24.2646				6.66489	23.8961				-12.1308	21.6529				-9.33909	20.0692				39.4063	15.4581				6.73027	24.7092			14.3855	21.9869
10.6092	23.9594				4.06561	23.7705				-6.10497	21.1566				-7.56329	19.9512				43.1784	15.2251				7.03613	24.6844			11.6798	21.9337
12.4089	24.2931				2.80544	23.8603				-5.96246	21.0785				-5.97067	19.7438				43.0972	15.2643				8.01572	24.8421			12.3121	21.9636
18.0465	24.858				8.26241	24.2967				-5.92305	21.1926				-8.42716	20.0707				40.8127	15.3851				11.4846	25.0922			13.2403	21.8842
12.416	24.4779				9.2447	24.6265				-6.51127	21.2289				-3.91959	19.7237				39.0865	15.4176				9.76101	25.0353			14.4279	22.2429
8.93939	24.2995				2.28661	24.0795				-5.83714	21.3141				-6.00571	20.0253				38.5091	15.4596				5.21852	24.8742			7.82308	21.6636
13.5171	24.5882				5.1125	24.2641				-6.94991	21.3555				-11.0558	20.3247				40.1872	15.505				1.10072	24.2741			13.6624	22.2336
12.7844	24.5767				8.17935	24.5916				-3.19619	21.2396				-10.1199	20.3755				42.0807	15.3456				8.48175	24.9711			17.5813	22.5378
12.1039	24.5268				5.53187	24.5331				-3.22348	21.1797				-2.88755	19.7483				35.8076	15.7811				8.29989	25.0642			12.4492	22.1413
10.4975	24.7128				5.80769	24.497				-3.83293	21.5295				-6.44315	20.3352				28.7115	16.1588				7.0351	25.4033			15.2406	22.5193
12.8639	25.0267				11.1816	25.1763				-5.09933	21.7058				-7.1829	20.396				38.6044	15.6223				2.05861	24.8663			11.0771	22.3491
11.2403	25.0031				3.96922	24.7806				-4.93054	21.6473				-3.72139	20.1726				43.7387	15.393				8.38152	25.6785			7.89903	21.8139
7.33396	24.5239				2.36556	24.6379				1.70468	21.1685				-8.82757	20.5005				39.6238	15.6928				6.22084	25.4378			8.82721	22.1758
13.9832	25.2651				5.36679	24.8936				-3.69042	21.7948				-9.94671	20.6443				34.7792	15.9462				8.88268	25.7394			12.463	22.566
9.2645	24.9721				4.70543	24.938				-3.5661	21.7365				-7.06578	20.41				39.3692	15.7821				8.33812	25.7806			14.2158	22.7659
6.63744	24.6202				1.2715	24.726				-7.97274	22.084				-4.89158	20.4336				41.8823	15.5552				1.20095	25.4322			10.7467	22.3165
6.54685	24.802				9.34108	25.3276				-5.00533	21.8275				-12.1319	20.8149				33.3678	16.0841				8.86822	25.895			16.299	23.1108
6.95148	24.7276				5.75335	25.1523				-2.22289	21.7976				-7.79953	20.6835				37.1729	15.8605				11.6272	25.879			11.6049	22.5837
7.07931	24.7653				6.89047	25.272				-3.93602	21.6991				-7.09882	20.7435				33.2054	16.1754				6.72614	25.9759			9.205	22.5316
11.5695	25.8522				6.33473	25.3507				-7.71097	22.6642				-9.10385	21.0489				38.5372	15.9002				7.2893	26.2325			10.0779	22.6712
15.661	26.0704				8.56078	25.6506				-3.77329	22.257				-4.92461	20.7161				34.7381	16.1412				9.30635	26.6243			11.9501	23.0822
12.3556	25.7695				6.60645	25.7698				-2.05511	22.2132				-5.23793	20.8452				33.474	16.2145				8.69979	26.6045			12.101	22.8007
16.0445	26.128				10.4515	26.1129				-4.01586	22.3483				-3.45612	20.6633				35.2704	16.1773				8.96018	26.6026			10.5573	22.8405
13.5805	26.1811				7.33343	25.8379				-3.84101	22.4427				-6.03173	20.9745				41.2217	15.9084				11.6809	27.0278			10.1815	22.9655
19.6781	26.7216				5.89177	25.9322				-4.39285	22.5064				-7.01573	20.998				36.5264	16.1843				7.84626	26.7739			13.4129	23.084
10.2036	25.7692				1.75547	25.4416				-1.97122	22.5108				-8.03777	21.2021				29.3631	16.5614				8.25132	26.7192			13.4297	23.2623
11.032	25.9351				7.80509	26.0647				-3.00719	22.4965				-6.52023	21.2171				40.3867	16.0356				5.30842	26.5411			17.1305	23.5326
11.1638	26.2146				7.01659	26.0562				3.25307	22.1029				-5.03973	21.1292				42.8666	16.0525				8.00642	26.762			11.9373	23.0877
10.416	26.0566				5.70516	26.1842				-5.99582	22.8129				-6.9787	21.2924				37.4325	16.2654				6.46471	26.6434			13.1515	23.3637
11.7658	26.562				6.14709	26.1009				-4.31301	22.9662				-5.38208	21.3095				37.3734	16.3663				4.72769	26.9045			15.4695	23.7394
12.579	26.6361				4.09944	25.9369				-4.88001	23.0318				-7.4792	21.5575				48.9994	15.7198				3.84833	27.0804			8.69701	23.3344
9.62585	26.4198				5.0438	26.3725				-4.83756	23.2222				-10.3511	21.9011				35.2743	16.4326				3.15394	26.9369			12.6672	23.4829
8.61327	26.387				0.17437	25.9429				-3.32859	23.0168				-8.87061	21.7475				37.5388	16.3512				7.76876	27.3425			14.6508	23.6923
12.9494	26.87				4.49933	26.379				-5.63197	23.1995				-5.0097	21.4185				41.9384	16.3457				2.09271	27.0605			12.2401	23.8262
7.47286	26.4746				3.06075	26.3488				-2.50992	23.1164				-4.47215	21.6303				41.5354	16.2669				7.2149	27.3963			11.4845	23.559
6.16034	26.3437				3.10895	26.3853				-0.5704	23.0271				-10.0308	21.9935				48.2767	15.912				5.55641	27.2696			13.0479	23.8673
8.76526	26.6644				7.72614	26.9686				-5.79368	23.5058				-11.9828	22.2156				33.5091	16.8122				6.71994	27.4543			12.4827	23.7555
12.4301	27.1547				11.8819	27.0692				-4.6243	23.4479				-6.0007	21.8228				35.5029	16.6569				10.475	27.9441			16.2517	24.1285
9.55338	26.7968				2.63215	26.4951				-2.4796	23.2676				-7.59732	21.9369				36.4532	16.6777				8.12112	27.5364			14.3499	24.1548
8.78941	27.1565				3.66879	26.6826				-10.2165	24.2028				-6.72844	22.0609				39.2349	16.6413				4.95502	28.2055			15.4527	24.3443
8.2026	27.0944				8.40698	27.2266				-1.5437	23.5635				-9.01576	22.3749				31.5043	16.9732				10.2208	28.4644			12.7412	24.2277
8.08081	27.2025				7.89225	27.4229				-5.18524	23.9112				-10.0258	22.4828				42.4436	16.4869				7.55486	28.2704			15.2081	24.3618
5.30377	26.8166				9.62921	27.6926				-4.53233	24.0293				-9.70246	22.483				39.2259	16.6797				5.55435	28.1393			9.68733	24.0933
7.00382	27.1002				10.0629	27.8043				-2.45231	23.7132				-5.29499	22.1514				42.169	16.6306				8.62125	28.3961			12.8112	24.3595
4.9223	27.1724				10.5982	28.0513				-2.79292	23.854				-6.82354	22.4283				34.6589	16.9954				5.66491	28.2588			15.3324	24.4299
12.6183	27.8515				4.11688	27.1477				-1.36076	23.8788				-6.52323	22.3906				40.5962	16.6374				8.36189	28.5337			16.0475	24.8262
8.51262	27.5086				5.07764	27.6574				-4.10581	24.0501				-12.5604	22.8074				36.0622	16.9475				10.3572	28.9708			12.4117	24.655
5.51615	27.2771				4.80284	27.4854				-3.33162	24.1582				-12.8096	23.0086				39.5988	16.6257				4.59232	28.2181			16.0633	24.9538
7.65807	27.5929				2.48143	27.4448				-2.7444	24.1454				-6.42914	22.4132				35.2353	17.0749				2.20225	28.2058			10.7645	24.6708
8.09591	27.9728				0.99055	27.3098				-1.37895	24.1901				-6.03474	22.6301				37.9829	16.9331				6.9235	28.984			10.1194	24.4127
11.6731	28.4668				3.21763	27.4021				-2.6302	24.5148				-7.38511	22.8483				41.0763	16.8185				11.6944	29.4634			12.5459	24.9035
4.9384	27.8638				-23.9995	25.7571				-5.70474	24.7503				-2.5462	22.5275				38.2966	17.0565				11.25	29.6521			9.3421	24.709
2.74918	27.5634				-51.2167	24.1121				-3.63079	24.6805				-6.31402	22.9083				41.2197	16.852				5.95114	29.0618			9.18329	24.7702
4.42909	27.8449				-78.4338	22.4671				-3.90367	24.6023				-6.05776	22.9384				43.418	16.9315				9.29188	29.4151			11.0702	24.9041
2.72502	27.7187				-105.651	20.8221				-2.40279	24.648				-6.54726	22.9907				40.4729	17.0862				8.12732	29.1068			11.0988	24.8283
9.77784	28.3724				-132.868	19.1771				-4.16342	24.8144				-8.5603	23.1961				37.0216	17.3263				4.00643	29.104			5.439	24.5216
5.18802	28.0336				-160.085	17.5321				-4.08459	24.7703				-4.85254	23.0666				44.3021	16.8935				10.0142	29.679			12.608	25.2626
3.55844	27.9539				-187.302	15.8871				-5.53191	24.9842				-2.47312	22.8689				35.9119	17.4102				4.36086	29.2318			14.1941	25.5621
6.26401	28.2136				-214.52	14.2421				-4.15534	25.2432				-7.61334	23.2777				43.3127	17.0487				7.2242	29.6281			17.457	25.8476
3.85536	28.395				-241.737	12.5971				-2.65445	25.1037				-4.62231	23.1757				37.22	17.493				10.5391	30.4034			11.9017	25.4707
11.5644	29.3127				-268.954	10.9521				-3.33566	25.3801				-8.19993	23.697				38.7206	17.3594				6.45954	29.8927			12.2421	25.5953
11.3309	29.2519				-296.171	9.3071				-3.47716	25.2249				-8.5573	23.6433				41.1595	17.2462				6.02348	30.241			14.1556	25.7618
9.51412	29.3502				-323.388	7.6621				-4.92751	25.531				-5.85055	23.442				44.0535	17.1489				2.50088	29.8617			10.0217	25.488
9.87245	29.3852				-350.605	6.0171				-4.94873	25.6043				-10.0618	23.8835				37.1499	17.6508				3.26554	29.8754			10.7477	25.5726
11.1326	29.4358									-3.33061	25.4742				-8.92067	23.945				40.8768	17.4873				9.35181	30.4288			15.0789	26.0228
10.9887	29.5256									-2.97484	25.6873				-8.13887	23.8871				43.4901	17.3142								9.16554	25.5411
8.98468	29.3035									-2.16629	25.4952				-8.53227	24.1032				38.5954	17.6664								13.3004	25.9272
12.2127	29.9102									-6.58202	25.9599				-8.04578	23.8956				40.7295	17.5563								12.1464	25.8665
12.8941	30.0187									-4.97906	25.6997				-8.05178	24.0659				35.4327	17.9747								10.0602	26.1805
6.40895	29.5919									-2.83031	26.0075				-5.71241	24.0981				42.4386	17.5109								9.48414	26.126
8.25293	30.0302									-6.2586	26.3596				-6.55126	24.2173				40.7676	17.7271								15.0355	26.5953
9.69731	30.1899									-2.64334	26.1181				-5.85756	24.137				37.0566	17.874								12.9148	26.4728
8.15429	29.9461									-1.2132	26.0467				-4.64933	24.2253				33.7928	18.0359								11.7725	26.3964
10.8649	30.3149									-7.52197	26.7679				-10.3121	24.6247				42.3815	17.8134								11.377	26.2363
9.07225	30.3361									-5.72899	26.5022				-7.28601	24.4762				37.8215	18.0732								13.1446	26.2875
6.54282	30.2393									-6.43042	26.6382				-6.46117	24.5012				41.1696	17.8371								15.3363	26.9412
6.11202	29.8784									-0.80892	26.3229				-8.41115	24.5705				42.9639	17.8502								13.6506	26.6237
7.46783	30.2585									-6.40212	26.6894				-8.92667	24.8533				44.2019	17.7806								13.7897	26.7322
4.46432	29.7365									-2.11272	26.326				-9.79956	25.0815				42.4827	17.9439								11.1758	26.9884
0.86494	30.1806									-3.19315	27.041				-3.84352	24.8001				46.0222	17.8393								11.8179	27.1554
6.9404	30.8201									-1.78424	26.8791				-8.03677	25.2186				42.3073	17.9881								13.1367	27.2559
6.32843	30.7282									-2.2148	27.0344				-9.88865	25.3732				43.5814	17.9233								12.3614	27.2504
5.60573	30.6544									-2.24007	27.0681				-5.26696	25.0232				34.0825	18.5692								12.8092	27.3284
8.88403	30.8182									-4.45855	27.3168				-5.33803	25.1423				35.3235	18.6468								11.1205	27.2784
5.26754	31.0839									-2.36843	27.3983				-7.50323	25.2802				36.3971	18.5539								12.4857	27.4095
										-4.26449	27.3402				-8.67942	25.4868				42.596	18.2613								14.8776	27.769
										-5.46823	27.5101				-5.311	25.1897				43.7608	18.2587								10.1085	27.4832
										-4.0947	27.5272				-8.50024	25.5259				36.4372	18.5613								10.0809	27.3962
										-1.47093	27.235				-5.07176	25.2592				38.8901	18.6875								12.8694	28.0155
										-5.12359	28.0225				-6.6884	25.7767				33.5542	19.0501								10.8325	27.8751
										-3.96331	28.1				-8.24898	26.0377				41.1365	18.5519								13.4218	28.2001
										-2.12182	27.8339				-3.7254	25.5867				42.7895	18.6322								10.5435	28.1398
										-4.04517	28.0738				-3.99367	25.725				44.689	18.4221								11.5831	28.1952
										-3.23358	28.1428				-8.38712	26.1689				41.0312	18.7858								11.2586	28.0816
										-2.04702	28.1545				-7.40613	26.0707				43.7006	18.7261								12.75	28.1167
										-0.71695	27.9813				-2.2539	25.6736				42.7022	18.7743								10.6155	28.1536
										-3.04256	28.237				-4.65434	25.8908				42.0948	18.8115								15.4606	28.6797
										-3.54791	28.3387				-6.1899	26.1569				40.2163	19.0108								14.4229	28.4551
										-3.58935	28.4903				-5.56626	26.1699				39.3091	19.0364								15.214	28.9171
										-4.06943	29.0867				-6.79351	26.6849				36.785	19.3416								15.4636	29.1244
										-2.64536	28.9518				-9.4432	26.8902				41.4723	18.99								18.5539	29.5061
										-1.53258	28.8104				-3.48115	26.4213				48.7137	18.5718								12.0556	28.8422
										-1.36177	28.7919				-8.02175	26.6181				42.0136	19.1662								15.0325	29.0675
										-7.67762	29.5114				-6.25396	26.5494				43.018	19.1038								14.3845	29.1837
										-0.07616	28.778				-4.50018	26.6174				45.0228	19.1927								8.18409	28.8268
										-1.33549	29.0929				-8.68443	27.1393				41.8853	19.3463								14.418	29.2244
										-2.77068	29.0832				-4.84753	26.8345				41.6407	19.5099								13.5184	29.1694
										-2.34114	29.0764				-6.80952	27.2493				40.2884	19.4912								13.0992	29.193
										-4.44642	29.5524				-7.17289	27.0388				40.1902	19.5854								16.1491	30
										-2.11575	29.6972				-4.78747	27.23				60.7577	18.2005								16.1925	30.2039
										0.22098	29.3438				-7.58731	27.523				81.1849	16.8999								11.6512	29.7619
										-1.28395	29.556				-6.85457	27.6062				80.5905	16.978								14.0126	30.0822
										-2.73632	29.8454				-4.45013	27.5074				76.2901	17.2692								12.3219	29.8667
										-1.90957	30.1069				-4.27695	27.2988				75.2697	17.4214								12.9779	30.0518
										-2.98394	30.1233				-5.26295	27.6085				80.5454	17.0557								11.1758	29.7507
										-5.95135	30.379				-2.51116	27.2181				83.9115	17.0186								13.551	29.7192
										-2.49072	30.2502				-5.23693	27.7216				78.1105	17.4135								13.2768	29.9661
										-5.60266	30.5806				-6.40011	27.8602				85.5384	16.9594								15.795	30.5956
										-6.59314	30.6627				-6.75347	27.7299				83.1877	17.1754
										-0.83924	30.5866				-5.9967	28.2861				87.04	16.899
										-4.52727	30.9406				-3.39206	28.0073				83.6478	17.0869
										-3.48929	30.9555				-4.58327	28.3449				81.1629	17.4116
										-1.74584	30.9611				-5.05074	28.2081				81.8675	17.3912
										1.66122	30.5753				-6.83255	28.5181				107.826	15.7616
										2.963	30.6296				-8.70445	28.7432
															-6.46217	28.5484
															-5.37707	28.4055
															-5.78649	28.482
															-8.73147	28.871
															-5.91662	28.9247
															9.19471	28.2073
															24.306	27.4899
