# Supplementary material for: Polarity of the CRISPR roadblock to transcription
Source: Nat Struct Mol Biol. 2022 Dec 5;29(12):1217–27. doi: 10.1038/s41594-022-00864-x (PMC9758054; doi:10.1038/s41594-022-00864-x)
Supplement: Source Data Extended Data Fig. 7 — Time-course data in b and c [file 41594_2022_864_MOESM14_ESM.xlsx]

## Sheet: Extended Data_Fig7
b					c
Time Bin Center After Chase (s)	Average Mfd Position from A20 (bp)	Position Variance (bp)	Time Variance in Bin (s)		Time Bin Center After Chase (s)	% Mfd Remaining on Template	Variance (%)	Time Variance in Bin (s)
90	133	36.5164	21.8748		72.2888	84.2912	21.8783	7.7594
180	362.6	44.4994	26.6056		137.405	65.9608	15.4946	24.2492
270	471	40.5257	26.3783		225.52	88.4795	10.9314	25.3684
360	626.4	118	26.6519		310.497	103.826	9.3752	28.4486
450	1040	46.3681	16.8158		398.753	74.3945	14.1046	23.1758
					476.313	97.7249	15.7545	13.6857
