# Supplementary material for: Polarity of the CRISPR roadblock to transcription
Source: Nat Struct Mol Biol. 2022 Dec 5;29(12):1217–27. doi: 10.1038/s41594-022-00864-x (PMC9758054; doi:10.1038/s41594-022-00864-x)
Supplement: Source Data Extended Data Fig. 8 — RNAP force peak locations for the histograms. [file 41594_2022_864_MOESM15_ESM.xlsx]

## Sheet: SI_Fig8
left								right
PAM distal modified guides. RNAP force peak location relative to PAM								PAM Proximal modified guides. RNAP force peak location relative to PAM
3-nt Mismatch	Unmodified	5-nt Inverted Repeat	6-nt Inverted Repeat	7-nt Inverted Repeat				3-nt Mismatch	Unmodified	5-nt Inverted Repeat	6-nt Inverted Repeat	7-nt Inverted Repeat
-49	2411	2221	-353	2278.82				2276	1980	2536	1550	1664
-55	2207	1881	-349	2269				1614	-20	2052	1442	1450
1009	2199	1873	-347	2183				1456	-20	1664	1442	560
2193	2101	1257	-347	2163				1374	-20	1314	300	450
-245	2029	1229	-347	1920.58				1360	-20	974	-10	432
-313	1893	1205	-347	1776.48				1280	-20	662	-16	258
2403	1831	1077	-345	1757				1090	-22	470	-16	122
-27	1715	1055	-345	1597				880	-22	202	-16	110
2379	1607	971	-345	1328.18				698	-24	138	-18	62
427	1547	745	-345	1308.16				626	-24	-10	-18	-16
-31	1463	719	-343	1281				352	-24	-12	-20	-18
-315	1453	513	-341	1277				310	-24	-14	-22	-18
-319	1435	453	-341	1262.13				274	-24	-14	-22	-18
-31	1423	273	-341	1135				108	-24	-18	-22	-20
-337	1369	73	-339	917				-2	-24	-18	-22	-22
-333	1193	57	-339	881				-10	-24	-18	-22	-22
541	1075	-25	-339	879.873				-14	-26	-20	-22	-22
-341	1031	-27	-339	677.736				-14	-26	-22	-24	-22
-331	909	-27	-339	515				-14	-26	-22	-24	-24
-47	867	-29	-339	379.534				-16	-26	-22	-24	-24
-27	839	-31	-339	331.501				-18	-26	-22	-24	-24
2021	781	-31	-339	95				-18	-26	-22	-24	-24
-335	765	-33	-339	61				-18	-26	-22	-24	-24
-47	723	-33	-339	33				-20	-26	-22	-24	-24
-49	715	-33	-339	-27				-20	-26	-24	-24	-24
1681	693	-35	-339	-28.7429				-20	-26	-24	-24	-24
95	653	-35	-337	-28.7429				-22	-26	-24	-24	-26
1863	589	-37	-337	-30.7442				-22	-28	-24	-26	-26
707	581	-37	-337	-31				-22	-28	-24	-26	-26
249	537	-37	-337	-31				-22	-28	-24	-26	-26
-339	533	-37	-337	-31				-22	-28	-24	-26	-26
985	515	-37	-337	-31				-22	-28	-26	-26	-26
-343	495	-37	-337	-31				-24	-28	-26	-26	-26
-49	455	-37	-337	-31				-24	-28	-26	-26	-26
-339	375	-39	-337	-32.7456				-24	-28	-26	-26	-26
-343	265	-39	-337	-33				-26	-28	-26	-26	-26
-309	257	-39	-335	-33				-26	-28	-28	-26	-26
-351	253	-41	-335	-34.7469				-26	-28	-28	-26	-26
1301	241	-41	-335	-34.7469				-26	-28	-28	-26	-26
1983	221	-41	-335	-34.7469				-26	-28	-28	-28	-26
2403	207	-41	-333	-35				-26	-28	-28	-28	-28
823	83	-41	-333	-35				-26	-28	-28	-28	-28
-25	43	-41	-333	-35				-26	-28	-30	-28	-28
-327	31	-41	-333	-35				-26	-30	-30	-28	-28
247	29	-43	-331	-35				-26	-30	-30	-28	-28
-33	-21	-43	-331	-36.7483				-28	-30	-30	-28	-28
1853	-25	-43	-331	-36.7483				-28	-30	-30	-28	-28
1003	-25	-43	-331	-36.7483				-28	-30	-30	-28	-28
603	-25	-43	-331	-36.7483				-28	-30	-30	-28	-28
587	-27	-43	-329	-37				-28	-30	-30	-28	-30
1629	-29	-43	-329	-37				-28	-30	-30	-28	-30
81	-29	-43	-329	-37				-28	-30	-30	-28	-30
103	-29	-43	-329	-38.7497				-28	-30	-30	-28	-30
593	-29	-43	-329	-38.7497				-30	-30	-30	-28	-30
-337	-29	-43	-327	-38.7497				-30	-30	-32	-30	-30
1725	-29	-45	-325	-38.7497				-30	-30	-32	-30	-30
-51	-29	-45	-325	-38.7497				-30	-30	-32	-30	-30
-33	-29	-45	-325	-38.7497				-30	-30	-32	-30	-30
-85	-31	-45	-325	-39				-30	-30	-32	-30	-30
203	-31	-45	-321	-39				-30	-30	-32	-30	-30
239	-31	-45	-321	-39				-30	-32	-32	-30	-30
-29	-31	-45	-315	-39				-30	-32	-32	-32	-30
-345	-31	-45	-311	-39				-30	-32	-32	-32	-32
2209	-31	-45	-311	-39				-32	-32	-32	-32	-32
-345	-31	-45	-305	-39				-32	-32	-32	-32	-32
813	-33	-45	-305	-39				-32	-32	-32	-32	-32
-23	-33	-45	-301	-39				-32	-32	-32	-32	-32
-79	-35	-47	-273	-40.751				-32	-32	-32	-32	-32
1373	-35	-47	-267	-40.751				-32	-32	-32	-32	-32
-231	-35	-47	-267	-40.751				-32	-32	-32	-32	-32
-335	-37	-47	-265	-40.751				-32	-32	-34	-32	-32
2123	-37	-47	-249	-40.751				-32	-32	-34	-34	-32
-335	-37	-47	-221	-40.751				-32	-32	-34	-34	-32
51	-37	-49	-221	-40.751				-32	-32	-34	-34	-32
-331	-37	-49	-217	-41				-32	-32	-34	-34	-32
1757	-37	-49	-193	-41				-32	-34	-34	-34	-32
457	-37	-51	-181	-41				-32	-34	-34	-34	-34
567	-37	-51	-169	-41				-34	-34	-34	-34	-34
897	-39	-51	-169	-41				-34	-34	-34	-34	-34
251	-39	-51	-167	-41				-34	-34	-34	-34	-34
-323	-39	-51	-155	-41				-34	-34	-36	-34	-34
1955	-39	-51	-153	-41				-34	-34	-36	-34	-34
-329	-41	-51	-153	-41				-36	-34	-36	-34	-36
-337	-41	-51	-149	-41				-36	-34	-36	-36	-36
1397	-41	-51	-149	-41				-36	-36	-36	-36	-36
-339	-43	-53	-145	-42.7524				-36	-36	-36	-36	-36
-341	-43	-53	-129	-42.7524				-36	-36	-36	-36	-36
-51	-43	-53	-111	-42.7524				-36	-36	-38	-36	-36
-321	-43	-53	-97	-42.7524				-36	-36	-38	-36	-36
1311	-43	-53	-95	-42.7524				-38	-36	-38	-36	-36
-331	-43	-53	-93	-42.7524				-38	-36	-38	-36	-36
-327	-43	-53	-91	-42.7524				-38	-36	-38	-36	-36
549	-43	-53	-89	-43				-38	-36	-38	-36	-38
1945	-43	-53	-83	-43				-38	-38	-38	-38	-38
-29	-45	-55	-83	-43				-38	-38	-38	-38	-38
-345	-45	-55	-77	-43				-38	-38	-40	-38	-38
7	-45	-55	-73	-43				-38	-38	-40	-38	-38
-315	-45	-57	-69	-43				-40	-38	-40	-38	-38
-41	-45	-59	-67	-43				-40	-38	-40	-38	-40
-161	-45	-59	-67	-43				-40	-40	-42	-40	-40
-231	-45	-59	-63	-43				-40	-40	-42	-40	-40
-29	-47	-59	-61	-43				-40	-40	-44	-40	-40
-45	-47	-59	-61	-44.7537				-40	-40	-44	-40	-42
31	-47	-61	-61	-44.7537				-40	-42	-44	-42	-42
-29	-47	-63	-61	-44.7537				-42	-42	-46	-44	-42
-337	-47	-65	-59	-44.7537				-42	-42	-46	-44	-44
1859	-47	-65	-59	-44.7537				-42	-42	-46	-46	-44
-211	-47	-67	-57	-44.7537				-44	-42	-52	-46	-50
71	-47	-69	-57	-44.7537				-46	-42	-52	-48	-50
1799	-49	-71	-57	-45				-46	-44	-52	-48	-52
1999	-49	-73	-57	-45				-48	-44	-58	-48	-54
1787	-49	-77	-55	-45				-50	-46	-58	-50	-54
-311	-49	-101	-55	-45				-50	-48	-60	-52	-54
767	-49	-161	-55	-45				-50	-48	-62	-52	-54
-29	-51	-161	-55	-45				-54	-48	-62	-52	-56
2035	-51	-167	-55	-45				-56	-48	-62	-54	-56
-15	-51	-183	-55	-45				-58	-50	-62	-54	-56
-45	-51	-201	-55	-45				-58	-50	-64	-54	-56
-27	-51	-217	-55	-46.7551				-60	-54	-66	-56	-60
349	-51	-243	-53	-46.7551				-64	-54	-72	-58	-62
-23	-51	-245	-53	-46.7551				-68	-54	-74	-58	-62
-37	-51	-295	-53	-46.7551				-128	-54	-76	-60	-62
2169	-51	-305	-53	-46.7551				-140	-56	-106	-60	-66
1625	-53	-313	-53	-46.7551				-158	-56	-136	-62	-68
-353	-53	-313	-53	-46.7551				-164	-58	-140	-62	-70
-35	-53	-323	-53	-46.7551				-222	-58	-170	-62	-84
-33	-53	-325	-53	-47				-234	-60	-224	-66	-98
1547	-53	-329	-53	-47				-246	-64	-234	-66	-102
3	-53	-329	-53	-47				-286	-74	-234	-66	-146
-27	-53	-329	-51	-47				-288	-82	-234	-70	-166
-339	-55	-329	-51	-47				-296	-88	-266	-70	-204
1971	-55	-331	-51	-47				-298	-112	-278	-70	-244
1475	-55	-331	-51	-47				-302	-124	-284	-70	-256
1761	-55	-333	-51	-47				-306	-146	-290	-78	-288
-55	-57	-333	-51	-47				-306	-150	-292	-140	-296
-329	-57	-333	-51	-47				-306	-152	-296	-156	-302
2393	-57	-335	-51	-47				-308	-158	-302	-202	-304
211	-57	-337	-51	-47				-308	-200	-302	-294	-304
1689	-59	-337	-51	-47				-312	-264	-302	-300	-304
539	-59	-337	-49	-47				-312	-278	-302	-302	-306
-19	-59	-339	-49	-47				-312	-284	-304	-302	-308
91	-59	-341	-49	-48.7564				-312	-298	-304	-306	-308
2175	-61	-343	-49	-48.7564				-312	-302	-304	-306	-308
1931	-61	-343	-49	-48.7564				-314	-304	-306	-308	-310
2011	-61	-343	-49	-48.7564				-316	-304	-306	-308	-310
-25	-61	-345	-49	-49				-316	-306	-306	-308	-310
-337	-61	-347	-49	-49				-316	-308	-308	-308	-310
-39	-63	-347	-47	-49				-318	-310	-308	-310	-312
-31	-65	-347	-47	-49				-320	-312	-310	-310	-314
-37	-65	-351	-47	-49				-320	-314	-312	-310	-314
	-67		-47	-49				-320	-314	-312	-310	-314
	-69		-47	-49				-320	-314	-312	-310	-316
	-71		-47	-49				-322	-314	-312	-310	-316
	-75		-47	-49				-322	-316	-312	-312	-318
	-75		-47	-49				-322	-316	-314	-312	-318
	-83		-47	-50.7578				-324	-316	-314	-312	-318
	-87		-47	-51				-324	-316	-316	-314	-318
	-89		-45	-51				-324	-318	-316	-314	-320
	-99		-45	-51				-324	-318	-316	-318	-320
	-101		-45	-51				-326	-318	-316	-318	-322
	-107		-45	-51				-326	-320	-318	-318	-322
	-109		-45	-51				-328	-320	-318	-318	-322
	-109		-45	-51				-328	-320	-320	-322	-322
	-109		-45	-52.7592				-328	-320	-320	-324	-324
	-111		-45	-52.7592				-344	-322	-320	-324	-326
	-175		-45	-52.7592					-322	-320	-324	-330
	-219		-45	-52.7592					-324	-322	-324
	-241		-45	-52.7592					-324	-322	-326
	-251		-43	-52.7592					-326	-324	-330
	-251		-43	-52.7592					-326	-324
	-255		-43	-52.7592					-326	-326
	-261		-43	-53					-330	-328
	-263		-43	-53					-342	-330
	-273		-43	-53					-372	-330
	-281		-43	-53						-332
	-283		-43	-53
	-293		-43	-53
	-317		-43	-53
	-319		-43	-55
	-319		-43	-55
	-321		-43	-55
	-321		-43	-55
	-323		-43	-55
	-323		-43	-55
	-325		-43	-56.7619
	-325		-43	-57
	-325		-41	-57
	-327		-41	-57
	-329		-41	-57
	-331		-41	-57
	-331		-41	-57
	-331		-41	-57
	-331		-41	-57
	-333		-41	-57
	-335		-41	-57
	-335		-41	-58.7632
	-335		-41	-59
	-335		-41	-60.7646
	-335		-41	-60.7646
	-335		-39	-61
	-335		-39	-61
	-335		-39	-62.7659
	-337		-39	-63
	-339		-39	-64.7673
	-339		-39	-65
	-339		-39	-65
	-339		-39	-69
	-341		-39	-69
	-341		-39	-71
	-341		-39	-73
	-341		-39	-75
	-341		-39	-75
	-341		-39	-83
	-343		-37	-87
	-343		-37	-90.7849
	-343		-37	-94.7877
	-347		-37	-97
			-37	-115
			-37	-163
			-37	-169
			-37	-170.839
			-37	-171
			-37	-174.842
			-37	-177
			-37	-195
			-37	-227
			-37	-244.889
			-37	-249
			-37	-257
			-37	-267
			-37	-272.908
			-37	-317
			-37	-321
			-35	-322.942
			-35	-327
			-35	-327
			-35	-328.946
			-35	-328.946
			-35	-329
			-35	-329
			-35	-330.948
			-35	-331
			-35	-331
			-33	-331
			-33	-331
			-33	-331
			-33	-331
			-33	-332.949
			-33	-332.949
			-33	-332.949
			-31	-332.949
			-31	-333
			-31	-333
			-31	-333
			-31	-333
			-29	-333
			-29	-334.95
			-29	-335
			-29	-335
			-29	-336.952
			-27	-337
			-25	-337
			-25	-337
			9	-339
			133	-339
			277	-339
			369	-339
			399	-339
			523	-341
			601	-341
			789	-341
			1079	-342.956
			1173	-342.956
			1309	-342.956
			1427	-342.956
			1919	-343
			2277	-344.957
			2337	-344.957
			2359	-344.957
			2463	-345
				-346.959
				-346.959
				-347
				-347
				-348.96
				-348.96
				-349
				-351
				-352.963
				-352.963
				-353
				-359
				-359
