# Supplementary material for: Polarity of the CRISPR roadblock to transcription
Source: Nat Struct Mol Biol. 2022 Dec 5;29(12):1217–27. doi: 10.1038/s41594-022-00864-x (PMC9758054; doi:10.1038/s41594-022-00864-x)
Supplement: Source Data Extended Data Fig. 9 — Individual data points for different replicates for bar graphs in a and b. [file 41594_2022_864_MOESM16_ESM.xlsx]

## Sheet: SI_Fig9
a			b
	Percent Remaining After no Transcription Cas only Control			Transcription Experiment
	6 nt non-complementary extension			6 nt non-complementary extension
replicate	% Remaining			PAM Distal				PAM Proximal
1	82.7652		replicate	Readthrough(%)	Removal (%)		replicate	Readthrough(%)	Removal (%)
2	92.8571		1	49.9412	59.5986		1	-0.201232	-0.201232
3	84.375		2	54.6866	66.5363		2	7.32295	7.32295
			3	77.081	97.3867		3	-19.3896	-19.3896
			4	66.5076	99.6479		4	-8.34137	-8.34137
Average	86.6658		5	77.4845	110.095		5	-1.00575	-1.00575
N	3		6	37.5507	61.6092		6	4.22296	4.22296
StdErr	3.13038
			Average	60.5419				-2.89867
			N	6				6
			STDError	6.5101				3.94813
	Total control traces			Total control traces				Total control traces
	72			156				172
	Total non-control traces			Total non-control traces				Total non-control traces
	80			241				232
