# Supplementary material for: Polarity of the CRISPR roadblock to transcription
Source: Nat Struct Mol Biol. 2022 Dec 5;29(12):1217–27. doi: 10.1038/s41594-022-00864-x (PMC9758054; doi:10.1038/s41594-022-00864-x)
Supplement: Source Data Extended Data Fig. 10 — Individual data points for different replicates shown in bar graphs. [file 41594_2022_864_MOESM17_ESM.xlsx]

## Sheet: SI_Fig10
top																		bottom
		dCas9																	dCas12a
		PAM Distal								PAM Proximal									PAM Distal								PAM Proximal
		- GreB				+ GreB				- GreB				+ GreB					- GreB				+ GreB				- GreB				+ GreB
	replicate	Readthrough (%)	Removed (%)		replicate	Readthrough (%)	Removed (%)		replicate	Readthrough (%)	Removed (%)		replicate	Readthrough (%)	Removed (%)			replicate	Readthrough (%)	Removed (%)		replicate	Readthrough (%)	Removed (%)		replicate	Readthrough (%)	Removed (%)		replicate	Readthrough (%)	Removed (%)
	1	47.5361	58.1251		1	80.798	89.7756		1	-3.22406	-3.22406		1	-3.70701	-3.70701			1	66.2132	72.2487		1	80.798	89.7756		1	1.84534	1.84534		1	9.10225	9.10225
	2	35.7176	44.6938		2	69.7959	69.7959		2	-4.84605	-4.84605		2	-3.53045	-3.53045			2	39.3563	55.29		2	69.7959	69.7959		2	12.4493	12.4493		2	-6.0249	-6.0249
	3	42.5713	58.7484		3	63.5401	75.643		3	0.156668	0.156668		3	-0.720721	-0.720721			3	51.6085	60.0958		3	63.5401	75.643		3	-23.4239	-23.4239		3	5.73066	5.73066
	4	42.7981	59.9174		4	58.6592	69.8324		4	0.330999	0.330999		4	-3.91007	-3.91007			4	44.4867	49.4297		4	58.6592	69.8324		4	0	0		4	-6.47389	-6.47389
	5	38.0966	42.3296		5	79.6793	83.6853		5	7.67754	7.67754		5	-4.75059	-4.75059			5	34.5324	40.5276		5	79.6793	83.6853		5	0	0		5	14.5671	14.5671
	6	50.3126	65.4355																							6	0	0
Average		42.8387	54.875			70.4945	77.7464			0.0190199	0.0190199			-3.32377	-3.32377				47.2394	55.5183			70.4945	77.7464			-1.52153	-1.52153			3.38024	3.38024
N		6	6			5	5			5	5			5	5				5	5			5	5			6	6			5	5
STDError		2.24496	3.75749			4.35574	3.93851			2.15587	2.15587			0.683558	0.683558				5.52397	5.30426			4.35574	3.93851			4.80687	4.80687			4.17715	4.17715
		Total control traces				Total control traces				Total control traces				Total control traces					Total control traces				Total control traces				Total control traces				Total control traces
		152				149				134				135					133				135				155				130
		Total non-control traces				Total non-control traces				Total non-control traces				Total non-control traces					Total non-control traces				Total non-control traces				Total non-control traces				Total non-control traces
		236				237				181				194					193				217				219				204
